# Supplementary material for: Comparative transcriptome analysis of pectoralis major muscles affected by white striping, wooden breast and spaghetti meat in male and female broiler chickens
Source: BMC Genomics. 2025 Aug 21;26:768. doi: 10.1186/s12864-025-11963-6 (PMC12369168; doi:10.1186/s12864-025-11963-6)
Supplement: Supplementary file 2 — Supplementary Material 2. [file 12864_2025_11963_MOESM2_ESM.xlsx]

## Sheet: SM-males
Additional File 4. Gene Set Enrichment Analysis (males: SM vs CTRL)
Tables report the over-represented KEGG pathways in the comparison between SM, WB, and WS affected and normal breast of male and female broilers. The table reports KEGG ID, KEGG description, gene sets size, enrichment scores, Normalized Enriched Scores (NES), p-value, adjusted p-value, and core enrichment (Entrez ID of the expressed genes belonging to the pathway)
KEGG ID	KEGG Description	setSize	enrichmentScore	NES	p-value	adjusted p-value	coreEnrichment
gga00190	Oxidative phosphorylation	95	-0.68004	-4.62857	5.4541e-34	9.27197e-32	416753/431564/423830/418162/771939/424349/770638/100858216/418541/416571/415826/768660/769424/422115/427897/395473/416391/420243/768860/417753/101749042/422539/418477/770135/770190/771510/424142/418508/769492/424032/419793/423763/395474/374122/426488/430210/100859320/416495/416543/420060/420337/772135/769735/769146/771478/772150/424978/424078/374159/771947/770937/100857596/416013/395758/100859720…
gga03010	Ribosome	111	-0.543262	-3.82608	2.497e-21	2.12245e-19	396148/107055140/424924/426845/425468/415551/374053/421698/373937/373936/395796/418710/396001/396280/417871/373957/100859914/422526/427323/419895/420356/420182/422477/417158/396448/374133/416275/418933/395269/395849/420773/423726/419069/414782/424584/416544/428442/419049/418568/770249/374132/771528/395181/426492/395958/418401/430990/419904/417574/425416/100857770/374255/769981/771953/396262/42652…
gga04060	Cytokine-cytokine receptor interaction	151	0.422995	3.16396	5.59057e-15	3.16799e-13	396399/100859797/100857191/418158/428655/396495/395083/395385/771801/101750812/418325/417247/395294/395665/395196/378894/421685/425564/419424/419365/100858424/418666/771315/395551/416585/396481/100873157/420718/395199/100499189/424908/396438/769909/420696/417465/395274/421686/427406/424261/378930/107052761/396406/395362/101748931/427140/428067/395664/428315/418715/418716/422230/374229/416586/3740…
gga04512	ECM-receptor interaction	77	0.490786	3.09801	1.50834e-11	6.41043e-10	428448/396420/395666/373946/424121/420120/396133/418408/414837/428148/422348/395142/396225/396440/428524/396548/422350/395470/417374/396524/421709/396000/396243/429806/424435/395532/396538/101749783/417730/396292/100857333/769665/100857227/427355/373987/107049666/395210/421960/419184/396226/374209/422506/396478/424797/373980
gga01210	2-Oxocarboxylic acid metabolism	24	-0.710177	-3.19353	7.32919e-10	2.49192e-08	415746/426076/431056/395374/423357/418193/418610/374210/416066/100858903/374009/395375/419796/426429/431666/426573/415362/417699/100858836/396261/396533
gga04080	Neuroactive ligand-receptor interaction	175	0.344782	2.65236	9.54122e-10	2.70335e-08	428633/395507/428980/373908/374166/395608/427212/418226/427678/424940/423195/429151/422147/418684/428485/395305/768449/107049027/431264/425670/396464/395581/772372/396370/396321/395190/100857687/430484/421131/772196/418665/428149/396114/427183/428209/374212/395108/428708/101749217/418198/107051813/771952/404297/428070/769106/419914/414893/423990/421644/396256/428525/419559/396196/396065/422415/42…
gga03050	Proteasome	34	-0.600209	-3.07189	1.60634e-08	3.90112e-07	419997/418925/426133/423326/415357/425294/423182/416853/395804/395318/378915/426937/422990/424926/424189/423586/421551/419630/430878/423542/395365/395874/420772/416079/417425/415869/772237/417716/421218/100216364/430115/428274
gga00280	Valine, leucine and isoleucine degradation	44	-0.533519	-2.93788	1.97565e-08	4.19825e-07	770828/396379/770094/395929/396316/423011/416811/415385/427269/419739/427395/416969/424071/418968/395374/427190/422049/425758/418193/420290/423345/424962/429115/426812/374210/423947/395375/424072/423979/416642/424877/431666/417699/420632
gga04145	Phagosome	120	0.35985	2.52064	3.66532e-08	6.92338e-07	396420/416023/421061/421037/420120/418295/414837/418581/768337/395821/418052/416694/417485/395142/416288/771782/396526/396370/395472/771888/420883/417241/429035/395488/427466/693256/425657/417730/100194427/100859840/396181/101747454/424445/100857227/100859737/420515/417050/374141/373987/416814/426274/404304/420160/417896/776816/420210/428675/425049/395197/415296/100857214/420516/417051/420997/418…
gga01200	Carbon metabolism	90	-0.410412	-2.77254	4.07885e-08	6.93405e-07	415385/427263/415746/416969/419019/768421/431056/422869/373889/428994/415803/418968/423357/422049/418610/418639/423345/416559/420969/395480/419793/416066/100858903/427453/374009/419796/423979/395758/100859720/374189/426429/418857/417540/395217/422932/422185/423635/426573/415362/421281/417699/417517/374064/415783/374193/395833/396261/396435/396456/396533/428969
gga04137	Mitophagy - animal	86	-0.402591	-2.70174	5.39377e-08	8.33582e-07	423778/396027/427410/416789/416016/423971/395886/420123/426309/420649/430766/771124/427176/101747587/419484/425722/420007/395693/418163/423279/419922/770240/424900/420018/426278/420610/426969/418234/419142/100529061/421577/107055991/395490/416800/374079/423815/417410/424973/415697/424138/415929/415319/427559/418558/395644/770265/374076
gga04514	Cell adhesion molecules	104	0.377967	2.5418	6.62977e-08	9.39217e-07	395565/396420/424121/395385/414745/768950/427224/428253/395662/396225/415315/386580/417171/424105/395968/772356/419736/395470/769500/418662/419762/427225/101752024/424913/424568/431602/693256/395362/396181/101747454/396092/417050/417786/107049666/403158/424106/415860/421960/419184/396226/374028/417051/424402/771243/107054331/414845/424467/396249/100858236/418790/419824/772097/396175/396492/417474…
gga04142	Lysosome	115	0.364629	2.51468	1.15613e-07	1.51187e-06	415320/421668/421863/396329/427823/771459/421717/422490/419311/422727/395818/423353/419077/423394/424961/426790/107050229/419552/395602/395472/427284/107055308/396547/423418/107057619/426863/417829/419681/422081/422712/427466/425657/420720/395272/423719/428163/422082/419014/422410/395380/427389/427204/423789/421076/420160/420210/770109/424540/425576/427294/395817/395811
gga00970	Aminoacyl-tRNA biosynthesis	42	-0.526317	-2.84547	1.26806e-07	1.53978e-06	415532/422808/416347/100858214/423458/426697/415885/423086/424659/419666/424408/418131/416976/427427/421346/428482/416132/771778/416057/424296/100859604/419026/428403/420702/421781/415957/424812/415389/415668/422480
gga00020	Citrate cycle (TCA cycle)	24	-0.640574	-2.88054	1.77527e-07	1.91556e-06	423357/418610/420969/419793/416066/100858903/374009/419796/395758/100859720/426429/418857/422932/426573/415362/421281/417699/417517
gga04120	Ubiquitin mediated proteolysis	124	-0.342378	-2.46666	1.80288e-07	1.91556e-06	422364/101748328/416660/395609/415784/770961/107050103/420252/374012/418682/427437/420187/419448/415367/419758/422940/423163/423854/423683/423708/415406/395958/417628/416838/417024/420653/419991/417898/101748429/416319/416678/417359/374123/426073/422805/422481/424785/416769/374119/422461/101747587/419421/424122/428787/416137/100858564/771857/430767/420447/424015/420783/423641/776286/422226/429072…
gga04820	Cytoskeleton in muscle cells	191	0.286372	2.24852	7.50914e-07	7.1293e-06	395565/428448/396420/771739/395534/373946/424121/420120/396133/414837/770787/423492/395194/428529/396433/770103/422348/396530/395142/396225/421216/373979/417751/421161/396469/419965/396548/417892/396013/396526/396340/422350/419690/395470/395883/417374/396465/396529/418300/422682/396524/423986/395568/396223/421709/396000/396243/429806/420519/415421/427583/396430/395532/396538/417231/112530327/1017…
gga04810	Regulation of actin cytoskeleton	184	0.286195	2.21237	7.54867e-07	7.1293e-06	396420/373938/429075/419444/373946/424121/424826/418491/396133/770488/395509/416490/374197/420588/396413/427212/373918/418833/429096/395142/423195/418677/396225/427211/396469/373922/395149/396010/415989/416734/417506/396526/395470/772372/395701/417374/396465/418978/396442/415591/408047/425499/418044/373939/101749531/415607/427187/415439/418279/107050724/396284/101749783/770269/416837/416246/39618…
gga03040	Spliceosome	101	-0.351856	-2.41991	1.36116e-06	1.21788e-05	420054/423381/417916/419982/416349/418248/395403/419507/427880/420402/416270/421243/417270/419815/420751/426265/768611/420747/422052/373972/426402/417765/396180/420128/420618/423889/427379/420811/415523/416947/419689/422214/423250/419299/419254/419901/419884/426667/422401/416157/421261/430767/419036/769794/395853/419593/422466/771295/771344/419600/100859332/418996/107050968/427602/417991/424889/4…
gga00785	Lipoic acid metabolism	15	-0.70136	-2.7309	4.08538e-06	3.47257e-05	418697/426076/415803/395374/423357/418610/422791/374210/416066/395375/419796/426429/107052471/417699
gga04148	Efferocytosis	134	0.306497	2.21229	5.13121e-06	4.15384e-05	396420/374177/415894/428197/395836/418408/100859188/373928/415891/771734/396170/395142/419504/419503/396446/771782/416249/772164/396451/100873157/417739/771145/418749/418430/101749756/418936/427947/373945/396185/396114/395642/427183/423988/417730/423890/769763/423769/419429/100858171/427803/373987/374199/423960/420735/419346/423789/770610/423272/419472/415691/395197/426781/423788/771243/421937/39…
gga04146	Peroxisome	74	-0.372279	-2.40415	7.44889e-06	5.75596e-05	395785/415486/424487/418004/420554/420192/417366/421669/419153/770094/423201/418299/419303/396316/100858352/417694/422547/771421/100857693/431056/768471/421687/422869/396550/769879/427429/420878/100858408/424135/423028/417195/107049500/395938/426601/415800/427548/421197/415812/424877/374042/421548/419396/416068
gga00270	Cysteine and methionine metabolism	41	-0.459847	-2.45787	9.68473e-06	7.15828e-05	427263/416675/416371/418048/421894/771447/424517/107049831/418193/418602/424716/416165/421991/428860/421755/423628/418049/421918/431666/417202/421281/417517/396221/396261/396533
gga03015	mRNA surveillance pathway	69	-0.387237	-2.43679	1.14405e-05	8.10367e-05	423970/421046/112531447/427266/395878/423416/421819/396021/422754/421595/421929/396019/424733/422346/101748079/416605/426135/419410/425473/417212/421372/416494/427379/423338/423324/422214/419331/416756/416182/419523/426504/416872/419453/768522/416979/107050968/100858231/424889/419674/417667/430689/100858156/421694
gga04510	Focal adhesion	185	0.265356	2.05648	1.80883e-05	0.000123	396294/428448/396420/373938/419444/373946/424121/424826/420120/396133/414837/395941/770488/395194/395509/428148/395963/373918/422348/429096/395142/423030/396225/396440/428524/396134/396548/378913/416734/416567/417506/396526/417964/422350/770341/395470/417374/418978/418300/396442/396524/418044/421709/373939/396000/396243/424435/395532/107050724/396284/101749783/396292/373970/374128/769665/10085722…
gga05164	Influenza A	114	0.317235	2.17827	1.99667e-05	0.000130552	419444/424826/396495/424410/430480/418325/395665/429096/417420/395196/378894/421685/416567/772225/396526/420420/415302/770454/417465/430113/395274/374072/417241/396093/395284/419755/395313/693256/419912/395664/415700/101747454/395681/417050/693266/417401/374199/429064/418638/426970/424185/776816/420558/396330/396033/395872/415296/100857563/417051/395764/416633/395312/771142/424044/422720/423146/4…
gga04210	Apoptosis	116	0.302705	2.09899	3.73982e-05	0.00023547	419444/424826/101750812/418325/396329/416694/395963/429096/378894/378921/419311/418212/771315/395818/770077/396526/374078/771230/422591/395274/396223/396093/395284/429035/427466/425657/419912/422930/429929/415700/419014/422410/100859737/693266/395857/429064/420160/419451/101750363/426970/776816/396033/770109/425049/415296/100857214/417123/423901/396090/771142/418958/423146/395928/396282/418207
gga00650	Butanoate metabolism	20	-0.589716	-2.53914	4.94768e-05	0.000290207	421587/424380/423573/770828/396379/395929/396316/416811/416969/418968/427190/424892/420290/426992/424891/426991/420818/416642/424877
gga05168	Herpes simplex virus 1 infection	128	0.300838	2.13686	4.95058e-05	0.000290207	419444/424826/424410/430480/418325/395665/429096/395196/421685/414741/396370/420420/415302/396442/423258/417465/430113/395274/396093/373899/395284/374055/421864/693256/427272/419912/395664/422930/415700/101747454/395681/419429/417050/693266/374141/374199/429064/426970/424185/417166/417048/396330/396033/100857563/417051/427756/427727/769014/771142/427728/768990/374209/424044/422720/423146/418502/3…
gga00514	Other types of O-glycan biosynthesis	40	0.440407	2.32734	6.56185e-05	0.000371838	396121/420575/416796/403122/417480/396169/420642/395070/420955/424896/428075/395790/423263/418042/429501/424177/416097/417175/420978/421540/417789/424447/418455
gga04620	Toll-like receptor signaling pathway	76	0.351561	2.20512	7.10674e-05	0.000389724	419444/424826/554217/396495/395385/430480/768950/395665/429096/395196/378921/395818/395551/417739/771145/420420/417465/430113/417241/420479/396093/395284/430409/395664/100194427/769763/395681/693266/374141/426274/418638/396330/396033/395210/395872/771173/769014/771142/424044/422720/423146/395928
gga04814	Motor proteins	148	0.279333	2.07034	7.79131e-05	0.000413913	395534/421037/100859813/396237/768337/396433/420135/416694/770103/421161/396469/420412/423489/417506/101748321/396526/419963/396465/420883/423484/396187/429035/396430/768861/421178/422026/427398/396284/423238/418751/101749223/420405/417314/408046/429030/100859737/421750/417037/429272/395823/776816/424048/415398/424849/423298/416220/424347/425049/107055375/415296/100857214/422716/417555/417636/419…
gga00600	Sphingolipid metabolism	43	0.419608	2.25707	0.000115562	0.000595317	419087/415320/423714/423454/422727/419077/423394/107050229/395602/424666/426863/770663/771503/420720/423719/426879/421092/427204/427803/107049056/423379/421327/415619
gga04672	Intestinal immune network for IgA production	24	0.543667	2.42471	0.000125586	0.000627929	424121/395385/768950/424105/395968/100873157/693256/101747454/374229/417050/107049666/418257/417051/396249/100858236/395324/425256/427944/395180/395485/770275
gga04910	Insulin signaling pathway	111	-0.290517	-2.04605	0.000140863	0.000684193	426482/417173/374231/373953/418335/423778/425328/419399/427515/100858827/424542/768421/771961/107054794/428674/426792/100857298/373889/423064/395787/416588/395114/419220/373915/415549/416872/396523/431192/422815/429688/422347/426773/378909/429269/395855/417637/423572/101750560/422703/100859356/429110/395217/416939/396245/415741/107051846/100858156/101747406/771172/417543/422181/424208/427017/4295…
gga01240	Biosynthesis of cofactors	109	-0.276132	-1.92714	0.000234862	0.00110907	100858145/107051238/395916/422409/423342/417273/427263/418697/421633/100859789/770327/422605/425215/428579/419133/423830/416609/421894/427259/424590/421797/418193/416165/422791/419561/431449/424160/426223/396540/423628/416975/395480/408253/428878/420656/373900/416399/395270/100857898/100857383/426534/769765/427199/107052471/417329/417699/776127/396002/426126
gga03020	RNA polymerase	23	-0.520585	-2.34142	0.000343233	0.00157702	424954/424754/427105/416620/396022/418071/107049063/420603/416723/395486/420103/101749883/426805/422621/112529926/415635/423727/770704
gga04260	Cardiac muscle contraction	55	-0.364758	-2.13861	0.000445968	0.00199512	421721/396032/769735/422365/395198/771947/770937/416013/417428/431629/427009/421392/420236/777366/395707/107049545/416336/415752/421142/396366/395350
gga04621	NOD-like receptor signaling pathway	114	0.279786	1.92113	0.00055551	0.00242146	417603/396495/424410/430480/415708/423775/421684/418581/396329/395665/420677/395196/378921/415349/418212/772164/416998/417739/771145/420420/424835/415905/417465/423014/430113/417241/396093/395284/419755/422580/374055/395664/100859840/769763/395681/693266/396437/427502/771952/396330/396033/395872/427756/395764/419563/100858343/423021/395312/415922/768990/424519/424044/423146/431583
gga01230	Biosynthesis of amino acids	53	-0.351416	-2.02991	0.000985715	0.00418929	418193/418639/424716/416165/423628/100858903/374009/417540/422185/423635/426573/415362/374064/100858836/374193/395833/396261/396435/396456/396533/428969
gga04625	C-type lectin receptor signaling pathway	78	0.303133	1.9225	0.00141951	0.00588576	419444/424826/430480/429096/395196/395149/418212/396451/417739/771145/418406/374254/396442/415905/396093/395284/429451/427272/769763/419429/420294/386574/415336/693266/419346/424586/415652/100049618/396033/396384/427756/395764/771142/424044/424528/395928/415805/418207/100858732/395442/421497/102725543/419083
gga04520	Adherens junction	87	0.288198	1.86363	0.00171456	0.00693988	396294/396399/432368/395330/395132/373918/396134/417506/396526/396442/415591/418044/424261/427947/424568/396238/396284/373970/424842/417840/428852/374094/776816/415614/424532/395229/395688/415860/415296/416184/418934/395889/418815/422077/421564/395442/396047/425003/416487/415388/395871/396215/423749/416479/395508/395964/396024/396494/418415/427809/770011/418000/416874/395865
gga03008	Ribosome biogenesis in eukaryotes	64	-0.318923	-1.96176	0.00188422	0.00727995	415467/419140/421295/768362/417405/107049485/769632/432370/415867/100857200/423633/415609/396193/421326/427278/420911/427952/416218/415384/415897/422346/426152/417975/101748079/421192/420870/107053172/423355/427222/425215/422665/426609/421236/418292/430848/425009/426574/417477/427403/419761/416973
gga03013	Nucleocytoplasmic transport	89	-0.274868	-1.85479	0.00186225	0.00727995	416119/418240/417997/426499/769679/422346/101748079/418142/420848/426135/419324/421192/424864/417212/418093/418870/417019/426925/420614/374123/417824/419656/427379/423338/422214/770225/422779/416756/425009/427218/425012/100859661/373930/427124/426504/426277/419244/418271/107050968/100858231/421738/424889
gga00620	Pyruvate metabolism	32	-0.411482	-2.03647	0.00246855	0.00932564	418968/416537/418610/420969/426812/416066/419796/374189/421428/423361/421217/421281/426806/417699/417517/396221/396456
gga00532	Glycosaminoglycan biosynthesis - chondroitin sulfate / dermatan sulfate	20	0.47406	1.98591	0.0025878	0.00936014	423952/416032/769112/415521/414781/396018/415598/421745/768809/422488/107051963/770193
gga00071	Fatty acid degradation	31	-0.396505	-1.96435	0.00257515	0.00936014	420090/417366/770828/770094/395929/423118/422547/422528/416969/424005/422869/416657/418968/420878/420290/426812/423947/424877/415361
gga04140	Autophagy - animal	150	-0.226641	-1.69763	0.00301916	0.0106929	421784/423285/396349/419091/100857877/423163/395983/423207/423062/423192/395958/426571/418369/768951/421273/373953/428922/423778/416016/423971/416481/769066/424542/420995/424688/428674/424522/101747587/423441/425722/420007/420426/416588/423279/420105/427370/770240/417437/422441/420018/415549/416048/423252/424156/424746/416558/424190/416519/419142/422347/107055991/416766/395490/420357/416800/41763…
gga00531	Glycosaminoglycan degradation	16	0.537023	2.10744	0.00313682	0.0108828	415320/427823/771459/373981/422490/107055308/417829/422081/420720/427204/427294
gga03420	Nucleotide excision repair	49	-0.318002	-1.80217	0.00475506	0.0161672	100858972/422303/107057377/422903/423521/422364/424954/771294/395659/424754/422788/769754/373984/771837/416420/107049063/107055326/423785/420578/396542/395486/420103/431623/100859241/424226/422621/112529926/415635/374050/428019/770704/418744
gga00640	Propanoate metabolism	30	-0.394704	-1.91248	0.00527401	0.01758	417366/770828/395929/415385/416969/422869/395374/422049/423345/374210/395375/415812/423979/416642/418857/424877/422932/417699/396221
gga00500	Starch and sucrose metabolism	26	-0.421773	-1.97002	0.00608326	0.0198876	768421/100857298/373889/427964/419052/373900/378909/100859356/414139/425050/423232/424474/415783/424691
gga04136	Autophagy - other	28	-0.390796	-1.87168	0.00648874	0.0208129	428449/427390/772074/396021/421784/100857877/423192/418369/768951/416481/424688/428674/423441/425722/770240/417437/420018/424746/416558/107055991/100859845
gga00512	Mucin type O-glycan biosynthesis	27	0.404388	1.87012	0.00813476	0.0256094	420575/416796/417480/420642/420955/422075/427207/423263/429501/424177/420978/421540/427260/404746/420436/107054826/416260/424319
gga04122	Sulfur relay system	7	-0.681793	-1.93681	0.00872545	0.0269696	417221/418048/419133/415850/418049/427199
gga00510	N-Glycan biosynthesis	47	0.322182	1.79859	0.00926862	0.0281369	396121/421726/419588/417733/403122/100857165/427801/396169/418692/424286/422339/423178/418013/419177/418898/771539/395415/428925/425542/415611/417296/422332/416017/426734
gga03018	RNA degradation	66	-0.260412	-1.61543	0.0106662	0.0318114	415811/419716/425032/424215/420669/100857630/107052160/100858397/420751/415359/427137/421171/417182/415950/417765/419932/420128/423626/421236/424059/415656/426566/417936/427114/426775/417992/422466/416183/419674/423844/374064/395225
gga04622	RIG-I-like receptor signaling pathway	48	0.302668	1.69882	0.0155117	0.0454655	396495/430480/378921/419218/417739/771145/396093/395284/419755/427144/415700/769763/420294/430679/693266/417401/424185/396330/396033/395872/100858653/768990/423146
gga00900	Terpenoid backbone biosynthesis	19	-0.438588	-1.8459	0.0164058	0.0472709	421587/424380/396379/420459/427299/425359/418968/426297/100857683/427092/420490/421777/425061
gga04530	Tight junction	132	0.213479	1.52967	0.0169286	0.0479644	416460/429075/418491/396152/422418/416490/374197/416694/373918/396469/396526/415405/419736/395701/396465/425802/396442/429035/427144/396284/770269/416837/422336/396147/373970/426867/416350/100859737/101751943/425665/776816/100049619/416051/420132/425049/415296/408032/100857214/374028/416564/395751/429041/100996929/418790/416083/415371/425801/424682/421564/395442/427185/415388/417474/769757/427360…

## Sheet: WB-males
Additional File 4. Gene Set Enrichment Analysis (males: WB vs CTRL)
Tables report the over-represented KEGG pathways in the comparison between SM, WB, and WS affected and normal breast of male and female broilers. The table reports KEGG ID, KEGG description, gene sets size, enrichment scores, Normalized Enriched Scores (NES), p-value, adjusted p-value, and core enrichment (Entrez ID of the expressed genes belonging to the pathway)
KEGG ID	KEGG Description	setSize	enrichmentScore	NES	p-value	adjusted p-value	coreEnrichment
gga00190	Oxidative phosphorylation	96	-0.54324	-3.1462	1.02074e-15	1.73526e-13	776719/420259/423280/415674/431564/101749042/416391/421939/424078/420060/100859320/768854/420337/772135/771510/426199/768860/424142/769424/422115/427854/415826/771947/419793/418508/769492/771939/427897/768660/100859720/418477/423763/769954/769735/426488/424032/374122/420976/426415/419992/395758/419108/430210/423179/100857596/418541/416336/418162/431629/770638/770190/417907/416013/426673/424978/10…
gga04060	Cytokine-cytokine receptor interaction	151	0.46892	2.74539	1.089e-14	9.2565e-13	100859797/395196/100857191/100499189/396399/107052761/378894/418325/418715/395180/396481/100873157/425805/395385/101750812/771801/428655/419067/417800/425564/396438/395096/395660/419365/396495/415651/427406/427718/417247/395083/422230/395274/418716/395551/771058/429064/395082/428315/378930/421686/422581/420193/374223/693251/418668/418943/424197/424325/396165/428452/418666/395090/107049246/420696/…
gga04080	Neuroactive ligand-receptor interaction	175	0.422616	2.53366	6.3415e-13	3.59352e-11	425670/428980/421131/374212/395608/404297/395305/428633/427678/772372/423195/428485/768449/427212/424940/422147/100858765/396321/418226/101749217/417800/771649/373908/431264/771215/395581/414893/395660/429151/419914/427907/374166/418489/374214/428070/422501/396318/395677/431090/771952/395368/395507/422405/772196/428708/428967/428149/423990/396464/429367/374223/418333/415333/769106/418684/10705485…
gga04514	Cell adhesion molecules	104	0.475361	2.59131	5.49432e-11	2.33509e-09	395565/414745/428253/417786/415315/772356/395385/417171/419762/424121/396225/419736/395662/415860/768950/374028/424402/770104/418662/424105/771243/395470/101747454/107054331/418346/100859605/769500/419824/414845/396420/425389/418661/693260/431602/403158/418790/417474/107049666/424467/427944/101752024/396375/424568/374102/395968/424910/424106/396343/395485/419184/427224/100858236/428245/395362/107…
gga04512	ECM-receptor interaction	77	0.520895	2.69142	1.28315e-10	3.75086e-09	428448/414837/395666/373946/396133/427355/424435/396243/422348/396440/424121/396225/418408/395532/420120/396000/422350/373987/101749783/396076/396292/417730/396548/424799/769665/395470/424797/428148/100857227/417374/396420/395142/100857333/396538/373980/107049666/429806/396524/396071/374209/422506/428524/419184/396478
gga04120	Ubiquitin mediated proteolysis	124	-0.421428	-2.55917	1.32383e-10	3.75086e-09	416838/422713/771857/416678/426073/101748429/420447/374012/427021/776286/416769/424785/419448/427514/101748328/423163/419960/415356/419145/418682/417359/416181/107050103/418969/424122/100857678/419758/427437/422461/424804/423854/415367/420252/421463/418744/430767/395672/416137/100858564/419421/424015/428477/423641/424781/428787/426918/107049465/420783/418686/422226/395280/420467/425483/420212/101…
gga03040	Spliceosome	101	-0.433798	-2.54825	2.11914e-09	5.14647e-08	427458/424136/422361/420618/424889/423381/395629/421243/421492/421261/419299/419815/417270/396180/422052/419689/419507/426402/416349/417559/503574/100859332/373972/395298/427880/768611/419982/422813/423889/427379/420751/428281/419901/426667/415680/427602/420128/415523/417765/416492/395403/769794/419254/395853/419036/418996/430767/419593/423250/771344/422466/771295/420054/422401/417991/419884/4161…
gga03050	Proteasome	34	-0.642477	-2.89922	6.72046e-09	1.4281e-07	423586/395318/421551/772237/423542/423182/395804/424189/430878/424926/428274/423326/419630/426937/395365/430115/422990/426133/417716/421218/100216364/420772/415869/425294/417425/416079
gga04820	Cytoskeleton in muscle cells	188	0.36027	2.20007	2.49638e-08	4.71538e-07	421161/423298/395534/428448/770787/396433/395565/770103/417751/395883/419690/414837/422682/373946/396430/428529/396133/395643/771739/396013/417892/396340/422979/396243/396067/422348/428948/424121/396225/417231/423492/395532/420120/416362/423986/396000/422350/373987/395568/415421/101749783/396292/429272/415422/423841/396465/396548/396215/424799/396526/395194/395470/419607/420567/424797/418300/4168…
gga03015	mRNA surveillance pathway	69	-0.459177	-2.48991	2.52288e-07	4.28889e-06	428216/421929/424889/416182/419189/420119/418670/416756/417844/419021/419410/421595/422754/396019/425473/422858/422346/423970/423416/427266/424753/421819/419453/419523/395878/419331/427379/426135/416494/416605/423338/421046/417212/419674/426504/416872/416979/417667/768522/421694/100858156/100858231/107050968/430689
gga01200	Carbon metabolism	90	-0.402892	-2.30876	3.41458e-07	5.27708e-06	416087/100859720/423635/419796/417517/424381/395758/423357/427263/426429/423979/427453/396017/418857/418639/416066/100858903/395480/426573/395833/415783/374189/374009/421281/417699/416559/417540/396456/374064/422932/396435/396533/422185/415362/396261/428969/374193
gga00020	Citrate cycle (TCA cycle)	24	-0.653727	-2.63098	4.7134e-07	6.67732e-06	419793/416087/100859720/419796/417517/395758/423357/426429/418857/416066/100858903/426573/374009/421281/417699/422932/415362
gga03008	Ribosome biogenesis in eukaryotes	64	-0.454844	-2.42704	7.85462e-07	1.02714e-05	420458/107053172/420911/430848/422665/427278/432370/416545/422140/419614/424778/415626/421811/421295/422697/424087/425567/417477/396193/427222/416218/423355/420870/422196/422346/416276/418292/415384/416973/426574/427952/426152/425734/425009/415609/417975/425215/426609/427403/421192/415897/421236/419761
gga01210	2-Oxocarboxylic acid metabolism	24	-0.63731	-2.56491	1.29958e-06	1.57806e-05	395375/100858836/418193/419796/423357/426429/416066/100858903/426573/431666/374009/417699/396533/415362/396261
gga03013	Nucleocytoplasmic transport	89	-0.395918	-2.28299	1.48553e-06	1.6836e-05	424573/424457/420119/421167/419244/417935/769679/416756/417824/418937/396193/417997/770225/430616/422346/416119/421450/426925/419324/427124/427379/776067/420614/426135/425009/418271/100859661/418240/418870/418093/421484/426277/423338/427443/422779/425012/420848/373930/417212/419656/421192/426504/427218/415977/426499/100858231/421738/107050968
gga00970	Aminoacyl-tRNA biosynthesis	42	-0.514892	-2.45091	3.67066e-06	3.90008e-05	420702/768802/100858214/416057/428482/426856/423458/415885/422808/416976/423086/419026/419666/416347/418131/416168/424659/424296/421781/426697/100859604/427427/416132/424408/424812/421346/422480/415957/415389/428403/415668
gga00071	Fatty acid degradation	31	-0.537256	-2.36696	1.19058e-05	0.000118217	417366/420878/422345/422869/422547/771920/423947/424405/426812/424005/420090/395929/424810/424877/422528/415361/423118
gga04510	Focal adhesion	185	0.315688	1.91537	1.25171e-05	0.000118217	417506/428448/373938/414837/374128/373946/396133/770488/418235/424435/396294/417964/395509/429096/396243/422348/396440/424121/416734/396225/396284/395532/420120/396000/422350/373987/101749783/396076/396292/396548/396215/424799/396526/395194/769665/373918/395470/770341/424797/418300/428148/419444/374047/416874/100857227/396442/395963/776816/417374/423030/396420/418090/424826/395142/420072/416636/4…
gga04141	Protein processing in endoplasmic reticulum	141	-0.318093	-1.99565	1.33959e-05	0.000119858	374163/423463/423335/427996/423778/428251/771022/416313/426353/425027/420967/417287/425542/422713/374186/416119/423764/420871/107053152/416724/428444/419448/776639/395693/418787/770034/427454/107050103/100859676/100859241/422523/395853/431623/378918/415744/423279/416137/419421/419268/107049075/423707/396487/423641/426918/427410/420927/427376/693249/420783/428266/420655/427365/396188/421973/421880…
gga04810	Regulation of actin cytoskeleton	184	0.311791	1.89494	1.43985e-05	0.000122387	417506/373938/374128/415989/373946/418833/396133/770488/772372/396413/423195/395180/427212/395509/429096/424121/416734/396225/420588/396284/100858338/772239/373922/395149/101749783/427187/396465/418491/396010/396215/396526/373918/395470/419444/429075/416874/100857227/396442/374197/395701/776816/418207/396515/415439/417374/396420/416490/101752044/424826/395142/395774/420072/100857811/418940/418978…
gga01230	Biosynthesis of amino acids	53	-0.435508	-2.20711	3.86373e-05	0.000312778	100858836/424716/418193/423635/424381/420574/427263/396017/416165/418639/100858903/426573/408024/395833/374009/417540/396456/374064/396435/396533/422185/415362/396261/428969/374193
gga00900	Terpenoid backbone biosynthesis	19	-0.624858	-2.35035	7.31409e-05	0.000559222	100857683/421733/424380/427299/426297/427092/420459/396379/421777/425359/420490/425061
gga04140	Autophagy - animal	150	-0.290079	-1.8385	7.56594e-05	0.000559222	428674/419993/423207/420105/419142/423778/416552/423062/423285/421784/423230/100857877/416379/421116/421273/416048/373953/420426/429110/100859845/770805/416016/416861/395724/424542/422441/419885/770240/423163/422311/418896/396349/423441/427370/395490/416366/420357/415549/424190/423252/421463/428922/424522/416481/424746/423279/374079/425722/396245/416588/420007/107053109/107051846/416766/416800/10…
gga00600	Sphingolipid metabolism	43	0.464626	2.10843	0.00010065	0.000712941	423454/419087/415320/427803/771503/423719/423714/424666/420720/107050229/107049056/419077/421327/420050/426863/100857973/100859441/423394/100858471/423379/426879/374033/378907/770663/427204
gga04137	Mitophagy - animal	86	-0.357135	-2.03046	0.000106979	0.000727458	420123/419993/418234/419142/423778/423062/416789/418163/426309/417287/395886/417857/770805/427176/420649/416016/424138/419885/770240/771124/395693/426969/395490/423815/415929/396027/424973/423279/374079/425722/417410/415319/420007/424900/418558/416800/100529061/427410/395644/101747587/770265/427559/421577/415697/374076
gga04146	Peroxisome	74	-0.363551	-1.99926	0.000111947	0.000731962	395785/424487/421669/423201/417694/100858352/101747962/395938/423896/770094/431056/418165/420638/418004/100858408/396025/415486/420192/417366/420878/422345/422869/420131/107049500/422547/418299/416068/100857693/396550/420554/419303/423703/421197/415800/423028/427429/424810/769879/374042/415812/417195/424877/396316/421687/427548/424135/421548/768471/419396
gga00620	Pyruvate metabolism	32	-0.480825	-2.1183	0.000238355	0.00150075	419796/417517/424405/426812/423361/416066/416537/421217/396221/374189/421428/421281/417699/396456/426806
gga03018	RNA degradation	66	-0.369174	-1.98265	0.000369009	0.00224041	395689/100858931/417851/426807/415359/424778/425032/421171/419189/417182/420669/415992/419783/423626/422508/426775/415294/427137/421206/772197/100857630/424059/100858397/420751/396017/420128/417765/417936/424215/419674/416183/422466/423844/417992/427114/374064/426566/421236/415656/395225
gga00512	Mucin type O-glycan biosynthesis	27	0.514525	2.05211	0.000387339	0.00227061	420642/416796/417480/396168/404746/427260/423263/420436/423034/420575/429501/422075/424177/421540/427207/395139/420955
gga04910	Insulin signaling pathway	111	-0.291198	-1.73278	0.000557067	0.00315671	417173/423778/373889/416552/107054794/378909/423557/396019/417361/427017/373953/423064/429110/426773/771961/424542/419885/396349/418335/395114/429688/424208/426792/415549/395855/416939/396523/429269/415741/374231/416692/423572/396245/416872/416588/107051846/101747406/422703/101750560/422347/373915/422815/431192/100858156/429557/417637/422181/100859356/417543
gga00280	Valine, leucine and isoleucine degradation	44	-0.404599	-1.94806	0.000633233	0.00347257	415385/423345/418774/427269/416642/419739/424380/395375/425758/418193/423947/424072/427190/424405/426812/423979/416811/396379/395929/420632/429115/431666/424877/396316/417699
gga00270	Cysteine and methionine metabolism	41	-0.422698	-1.99159	0.000671463	0.00356715	421918/424716/418193/431261/418602/417517/424381/427263/424492/421991/416165/107049831/428860/396221/418049/431666/421281/771447/421894/396533/396261
gga00514	Other types of O-glycan biosynthesis	40	0.449692	1.99703	0.000736612	0.00379467	420642/403122/416796/417480/396121/424896/395070/417175/423263/428075/420436/416097/423034/420575/429501/418042/418455/396169/424177/421540
gga03020	RNA polymerase	23	-0.529328	-2.12121	0.000783341	0.0038048	422910/101749883/424954/418071/427105/416723/770704/416620/420603/396022/422621/415635/426805/112529926/423727
gga03010	Ribosome	111	-0.286656	-1.70575	0.000776048	0.0038048	422477/768930/771528/374133/419895/107049046/418723/417574/769700/770472/770261/417140/374132/430990/428840/426666/416706/421585/421256/416253/416122/421121/420773/418699/769031/422105/107055140/419069/421445/768911/415372/768957/419228/776054/421443/425416/426121/396262/422122/420001/395835/427978/770813/420686/415498/422914/417538
gga04814	Motor proteins	148	0.276173	1.60336	0.00169255	0.00799259	421161/423298/395534/417506/396433/770103/419963/416694/100859813/425049/396430/418751/429035/396067/396284/768861/424048/396237/101749223/417314/427398/431654/429030/424849/422026/429272/396465/396215/420405/396526/420883/416874/420135/776816/417310/423238/417555/421037/423489/424045/107055375/100996929/420571/768337/415398/421400/396469/770011/420668/420412/417636/427829/415488/421750/408046/41…
gga00532	Glycosaminoglycan biosynthesis - chondroitin sulfate / dermatan sulfate	20	0.537463	1.95586	0.00192643	0.00861823	423952/396018/769112/768809/414781/416032/421028/422488/770193/415521/107051963/421745/415598
gga04672	Intestinal immune network for IgA production	24	0.480202	1.85	0.00189359	0.00861823	395180/100873157/395385/424121/768950/424105/418257/101747454/107049666/427944/395968/395485/770275/100858236/417051
gga04520	Adherens junction	87	0.319616	1.68912	0.00244588	0.0106615	417506/432368/396399/396294/395132/396284/424532/415860/396215/396526/373918/424842/396238/416874/396442/776816/415591/428852/396134/396047/416184/424261/770011/418044/424568/395330/395865/374094/415296/101750739/395508/396494/415614/396024/417853/415388/395229/421564/395889/427809/418934/396035/417840/420468/424257/418815/395442
gga04010	MAPK signaling pathway	225	0.245095	1.53573	0.00501853	0.0213287	107050029/395196/100499189/396399/374128/770488/418325/396413/395097/396481/395509/100873157/425805/396227/415891/429929/100858338/396438/772239/422418/374272/395149/396394/417739/107055388/386579/416526/421570/418714/423085/423290/420420/420419/423890/100857910/428420/373924/395274/426986/378783/771145/693245/395378/429064/418207/396515/415917/415439/395891/415557/418090/100858193/424412/418978/…
gga05164	Influenza A	114	0.284917	1.58133	0.00545687	0.022626	770454/395196/395313/378894/424410/418325/395147/416488/772225/430113/429096/415302/430480/424185/419912/396495/420420/396526/417401/101747454/395274/419444/429064/776816/100857563/419755/424044/100858732/424826/420558/422720/418528/395476/421685/416567/395284/396330/420063/415700/769675/771142/421497/427171/423471/374072/395664/395928/417465/426970/415296/417420/422936/395872/416633/396093/69326…
gga03420	Nucleotide excision repair	49	-0.341944	-1.68753	0.00701767	0.0284049	416997/771294/107049063/107057377/422364/424754/395486/422903/423521/422788/417275/420578/395659/418907/424954/417563/416420/771837/770704/396542/100859241/373984/424226/418744/423785/431623/422621/415635/112529926/428019/374050
gga01240	Biosynthesis of cofactors	109	-0.264737	-1.56428	0.00726085	0.0287057	100859789/424590/418620/395916/770327/417989/427259/417227/423508/422409/422791/396540/373900/418193/423342/421797/427199/416609/422605/374020/100858145/427263/424160/424492/428878/416165/420656/423830/416975/776127/426534/425215/395480/428579/416399/419561/431449/769765/100857898/417699/396002/421894/395270/417329/426223/426126/424041
gga03060	Protein export	27	-0.402658	-1.69687	0.00950445	0.0364443	417780/771365/419713/770415/423322/112531359/776639/770243/426396/100857564/396487/426369
gga04020	Calcium signaling pathway	184	0.238941	1.45219	0.00964701	0.0364443	374128/396378/770488/427678/772372/396413/427212/772225/395509/420328/396446/396081/776273/419859/418612/374174/101749217/100858338/373908/395581/427803/416526/419346/427573/374166/723973/425522/428070/395677/431090/771952/396135/693245/395507/396515/415439/428149/395891/424116/429367/424412/421998/418978/395694/427267/107057170/395941/420752/424548/416567/396107/395971/395190/417033/396134/42772…
gga03430	Mismatch repair	20	-0.460292	-1.79615	0.0104573	0.0386467	100859200/422788/418122/420578/418907/420729/417563/378799/421291/101752182/427318/396542/373984
gga04148	Efferocytosis	134	0.267352	1.52564	0.0110209	0.0398627	423988/373928/418936/771734/374177/396446/100873157/374174/396451/415891/418408/772164/423272/771782/417739/427803/428197/373987/419346/415651/423890/417730/771243/418737/101749756/419504/771145/419503/423788/395836/423901/100859188/421937/396185/396420/396170/395142/416249/418430/769763/395476/396114/395642/420735/427126/395133/427183/100858171/374209/771559/415691/418749/415894/423960/100034745…
gga04620	Toll-like receptor signaling pathway	76	0.308154	1.58529	0.012177	0.043127	395196/554217/378921/430113/429096/395385/430480/417739/768950/396495/420420/771145/419444/395551/424044/100858732/424826/395818/420479/769763/422720/427944/395284/396330/771142/421497/427171/423471/395664/395928/417465/771173/395468/395983/395872/396093/693266/395665/395681/426274/374141/430409/100194427/396033/421183
gga04370	VEGF signaling pathway	50	0.35032	1.64573	0.0124693	0.0432608	776273/429096/396227/396451/396394/417739/427803/425978/419346/770341/771145/419444/396442/418207/415917/424826/769763/107057170/416567/418044/771142/421497/427171/395928/426970
gga05168	Herpes simplex virus 1 infection	128	0.259997	1.46948	0.0134793	0.0458297	395196/423258/424410/418325/395147/430113/429096/415302/430480/374055/424185/768990/419912/420420/101747454/395274/427727/419444/396442/429064/100857563/424044/100858732/424826/425389/693260/422720/395476/422930/421685/395284/419116/396330/415700/426408/771142/374209/427728/421497/427171/423471/421864/395664/395928/373954/417465/426970/417048/422936/396093/693266/423265/395299/417051/395665/39568…

## Sheet: WS-males
Additional File 4. Gene Set Enrichment Analysis (males: WS vs CTRL)
Tables report the over-represented KEGG pathways in the comparison between SM, WB, and WS affected and normal breast of male and female broilers. The table reports KEGG ID, KEGG description, gene sets size, enrichment scores, Normalized Enriched Scores (NES), p-value, adjusted p-value, and core enrichment (Entrez ID of the expressed genes belonging to the pathway)
KEGG ID	KEGG Description	setSize	enrichmentScore	NES	p-value	adjusted p-value	coreEnrichment
gga00190	Oxidative phosphorylation	96	-0.557406	-2.83604	4.44172e-14	7.55092e-12	417753/768854/772135/427854/427009/423280/416753/419866/100857596/101749042/426673/416571/419039/423179/418508/419992/769146/100859320/770135/420210/395497/415752/424078/770937/771478/421392/769492/420624/395474/423830/100859720/418162/420337/426488/424142/418541/100858216/769424/416978/431629/416391/417907/770190/768860/430210/418118/420060/424978/772150/374159/404751/420976/771947/770724/769954…
gga03010	Ribosome	111	-0.508182	-2.63996	1.04314e-12	8.86665e-11	416544/771953/420182/420003/417823/425468/426845/428442/373937/374255/374134/424584/418710/419895/770261/417158/769996/100859914/422477/419682/424924/396448/396280/107055140/396148/396001/417871/426492/418568/415372/419049/421698/395849/770472/427978/424436/427323/421256/423000/417140/395958/417538/422914/417264/422122/396262/418401/771528/768957/769981/430990/770813/414782/416122/374132/10085777…
gga04010	MAPK signaling pathway	225	0.311147	1.70596	3.03651e-05	0.00172069	395196/100499189/418090/418325/374128/396134/396515/428871/396413/770488/426986/423890/418605/100858338/423085/768444/425792/427327/421579/107050029/421497/429064/396033/421622/415711/421460/396085/396107/424412/415439/396399/424782/418978/395983/395509/396494/396239/417430/422418/395671/769924/395642/420133/417739/420420/422273/395255/423163/420419/423062/428420/107054794/374094/423525/415700/41…
gga00900	Terpenoid backbone biosynthesis	19	-0.597504	-2.05566	0.000411954	0.0116799	420490/100857683/425061/421587/420459/418968/425359/427092/101747962/424380
gga04520	Adherens junction	87	0.378528	1.78766	0.000412232	0.0116799	395865/396134/423749/417506/396238/424842/421564/421761/396294/420468/396399/420410/396494/420133/424488/420549/415614/374094/395870/417840/423648/395889/396284/374182/100857875/424568/427809/421808/396442/428852/395229/395508/421909/374068/417750/395688/373953/424261/396516/432368
gga04510	Focal adhesion	185	0.306411	1.64214	0.000404416	0.0116799	428448/424971/418090/374128/396134/416734/770488/417506/428883/396071/421709/417964/373938/396226/396440/423030/421497/396294/415374/420757/396420/373987/422348/395142/770462/418978/395983/424442/418235/396478/417173/395509/396494/396239/429983/396076/417430/416636/396282/374058/395255/428524/107054794/396548/423675/395870/417840/395889/396284/427243/424826/395941/396000/423572/423778/421749/4281…
gga04820	Cytoskeleton in muscle cells	188	0.29496	1.58484	0.00117147	0.02845	428448/373992/770787/422979/374266/422682/396013/395565/419690/396529/417751/421709/395531/374234/396226/395534/423509/423899/429710/396067/415374/420757/396420/771739/421161/373987/421216/396433/422348/395142/396530/396549/396340/423298/423041/423841/420395/374102/414873/374058/422689/772125/396548/415421/396465/417892/416362/395079/423986/395883/396309/396285/396469/420519/428529/112530327/4236…
gga00980	Metabolism of xenobiotics by cytochrome P450	29	-0.487023	-1.89211	0.00200615	0.0426307	419471/408034/421466/395976/422660/421321/777348/418512/395611/771920/421447/395612/414895/419861/107050492/423881

## Sheet: SM-females
Additional File 4. Gene Set Enrichment Analysis (females: SM vs CTRL)
Tables report the over-represented KEGG pathways in the comparison between SM, WB, and WS affected and normal breast of male and female broilers. The table reports KEGG ID, KEGG description, gene sets size, enrichment scores, Normalized Enriched Scores (NES), p-value, adjusted p-value, and core enrichment (Entrez ID of the expressed genes belonging to the pathway)
KEGG ID	KEGG Description	setSize	enrichmentScore	NES	p-value	adjusted p-value	coreEnrichment
gga03008	Ribosome biogenesis in eukaryotes	64	-0.550257	-2.47667	2.28214e-09	1.93982e-07	421236/421811/419614/415626/420870/416276/418292/417975/425215/425009/420458/416973/427952/415467/415609/416545/426574/425734/432370/422665/415897/420911/422196/107055627/422346/417388/769632/768362/415384/421295/424087/100858366/426152
gga04060	Cytokine-cytokine receptor interaction	140	0.451673	2.30333	1.59531e-09	1.93982e-07	395551/771801/428067/423776/395494/396399/374136/427406/415652/101748931/430652/419771/396030/417465/107052761/771315/396361/395090/428655/395294/395180/420696/395083/425564/428315/395274/395665/395914/422230/396495/427140/422219/419424/425805/378894/418715/378781/395872/101751037/418666/424908/416585/395485/428457/418717/396053/768878/101750586/396481/418158/395199/396406/426054/420719/100859797…
gga00190	Oxidative phosphorylation	95	-0.470413	-2.29528	1.82879e-08	1.03631e-06	418162/776719/420243/418541/415752/770937/424142/420976/769146/101749042/415826/769954/416753/422539/423179/417249/420624/416336/426673/395758/423763/431629/416571/771947/422115/426415/424102/416391/423280/418508/395474/770724/426488/769424/424978/107049545/423830/100857596/424032/415674/416013/417907/430210/420210/768660/419039/769492/768860/417112/100859720/427009/420236/420259/770638/426199/41…
gga03013	Nucleocytoplasmic transport	88	-0.47448	-2.2867	4.51805e-08	1.92017e-06	416119/417501/428216/100859886/430616/422639/423338/426135/425012/418093/417997/426277/422779/770125/427218/415693/425009/416232/100858231/421484/421535/426504/419656/373930/416077/374123/417212/416704/421450/101751988/424864/419324/418271/769169/427379/427443/427124/415977/100859661/422346/424889/416756/418240/776067/107050968
gga03040	Spliceosome	102	-0.442556	-2.18233	1.4944e-07	5.08097e-06	422052/417270/420054/395298/374226/419036/396180/424136/415968/419608/419959/418996/421243/419982/426042/395403/420618/417991/422813/420128/420747/771344/419901/420077/771295/419116/395629/373972/420402/768611/415680/417916/426061/423250/423889/423381/428281/419299/416232/769794/427458/419689/415875/100859627/395853/416704/427602/417559/419884/426667/421492/430767/769169/427379/418248/427717/4196…
gga03015	mRNA surveillance pathway	69	-0.483085	-2.22464	9.19671e-07	2.60573e-05	428216/422754/423512/423338/426135/422858/419410/418670/422258/100858156/112531447/430689/100858231/416872/426504/396021/419523/417667/419453/417212/416704/421819/417844/769169/427379/421372/422346/424889/421046/416756/768522/415942/416979/416182/107050968
gga03010	Ribosome	112	-0.408876	-2.06049	2.69349e-06	6.54133e-05	426121/419049/422105/420356/419895/770261/417264/420003/395269/421256/100859914/373937/374132/395835/419682/418568/430990/419069/100857770/396280/107055140/771528/374255/771953/414782/426666/418723/416122/373957/417140/421585/769700/418401/419904/776054/417538/769981/428840/374133/396262/422914/415372/420686/426492/421385/418699/423000/768911/421698/395181/420001/419228/416706/770813/421445/42212…
gga00970	Aminoacyl-tRNA biosynthesis	42	-0.549461	-2.25453	5.56102e-06	0.000118172	415885/428482/100859604/415668/770407/424296/422808/415389/423458/421348/418757/101750690/421346/428689/424659/768802/419666/416057/416347/416168/426856/415532/415957/422480/418131/420702
gga04110	Cell cycle	136	-0.337656	-1.76093	0.000104393	0.00197186	417554/422004/416319/416318/429104/417269/420231/395297/420286/423608/423512/422461/427025/418671/427437/420650/395132/427328/395188/769430/424295/422787/427820/416776/418735/396021/418739/416955/424307/374106/423949/374047/421352/420798/421372/418335/426117/416838/396172/386582/422675/416842/420824/395247/420206/420783/421849/771294/420332/419960/426764/421822/419928/422182
gga04514	Cell adhesion molecules	97	0.38852	1.86863	0.000123986	0.00199667	417067/693256/770104/427224/395968/424910/768456/424467/386580/768950/395662/417051/418662/417050/428253/100859605/772356/395470/424913/769500/418476/415315/403158/424402/772097/428309/427225/395485/396181/417171/396225/424990/414845/101747454/418790/428006/424121
gga04080	Neuroactive ligand-receptor interaction	155	0.331647	1.71131	0.000129196	0.00199667	418684/428799/100857687/421858/419559/100858928/395190/426049/430981/428708/422415/428093/429211/396114/420854/768536/395305/107054855/421047/396196/395581/428209/425670/428691/418489/427705/396321/426086/422147/378781/427799/427339/373908/107049027/100858023/427800/772372/429151/419751/420453/428070/374166/395677/374212/422405/428980/419906/421131/770134/428955/431664/428525/772196/429367/423794…
gga04120	Ubiquitin mediated proteolysis	126	-0.340379	-1.75299	0.000218111	0.0030899	771726/770961/107055114/416769/416678/415497/422713/422805/420185/417359/416630/374012/416383/423854/416137/423163/373983/416775/421202/419758/395672/416319/417269/395297/427021/419991/424781/422461/427437/421577/424122/422226/424015/107056274/415356/418969/420447/418744/374119/423664/417024/420095/416117/107050103/418735/374076/424804/424837/422940/420187/415784/374123/420467/422481/418686/42691…
gga01200	Carbon metabolism	87	-0.375633	-1.80814	0.000294201	0.00384724	374009/374189/431056/415803/395758/423345/416520/374064/395689/417699/419450/395833/415746/427263/423979/419796/396435/417517/374044/416559/770828/421281/418639/418857/100858903/423635/423357/420969/395480/428969/415783/426429/373889/100859720/417366/395217/415385/418610/422185/417540/768421/396261/418968
gga00270	Cysteine and methionine metabolism	40	-0.469728	-1.89849	0.000339481	0.00384746	427263/424517/417517/422600/421918/421281/423628/416165/421991/418049/431666/424492/421755/421894/396261/424716/418544/416371
gga04620	Toll-like receptor signaling pathway	74	0.399133	1.8096	0.000319742	0.00384746	395551/769014/422592/396330/430409/768950/417465/395284/424044/419444/420479/395665/396495/420189/771173/395872/424826/417241/100194427/420420/418638/419715
gga00785	Lipoic acid metabolism	15	-0.645415	-1.98845	0.000554159	0.00588794	416066/422791/415803/417699/419796/395374/418697/423357/395375/426429/418610/426076/107052471
gga01210	2-Oxocarboxylic acid metabolism	24	-0.553575	-1.97627	0.000738571	0.00738571	416066/426573/374009/431056/417699/415746/100858836/419796/395374/100858903/423357/395375/426429/428728/431666/418610/426076/396261
gga00860	Porphyrin metabolism	23	-0.570824	-1.99326	0.000868183	0.00819951	771940/395970/424482/421348/552895/423830/426223/416663/374020/424590/427244/107051238/418377/419701
gga04020	Calcium signaling pathway	176	0.308542	1.62809	0.000940934	0.00841889	415439/100858928/768907/395190/419346/395891/420752/429211/416526/416845/396445/395941/395581/418212/428209/416730/374175/396157/428691/427705/416567/395742/415805/395255/415732/426164/395603/395469/373908/395760/418978/419934/424412/416743/772372/421998/417509/396081/396494/428070/395323/395807/374166/395677/420935/418612/417430/427573/396135/395509/422573/429367/423794/396413/417033/422013/4277…
gga03022	Basal transcription factors	32	-0.493931	-1.91742	0.0012303	0.0104576	419929/422192/418328/395995/423872/419585/427328/395517/424226/417486/770910/417522/100858972/771294/423521/423389/423081/418843
gga00380	Tryptophan metabolism	27	-0.512307	-1.89343	0.00172717	0.0139819	417699/422409/424517/770828/423357/424877/426812/428728/395929/420290/426076/418968/424071
gga05164	Influenza A	110	0.33985	1.68252	0.00189203	0.0146202	395313/693256/415302/424185/396330/415700/417465/395284/417051/424044/417050/419444/417401/395274/395665/419993/396495/417926/378894/395872/416567/100857563/395147/424826/770454/417241/416633/420420/418638/101747454/422936/417430/422720/430480/425061
gga01240	Biosynthesis of cofactors	107	-0.32261	-1.60843	0.0021887	0.0161773	424041/416520/100859789/373900/420656/427259/418620/417699/421348/421144/427263/422409/419561/552895/425255/425215/417989/418697/423830/423628/426223/416975/771207/416165/395480/431449/100857383/429100/374020/423508/428579/408253/424590/404301/107051238/424492/421894/100857898/424256/415876/424160/418377/419701/107052471/419133/423342
gga05168	Herpes simplex virus 1 infection	125	0.326112	1.63419	0.00239546	0.0169679	417067/769014/693256/415302/427727/414741/424185/396330/427728/415700/417465/395284/417051/424044/421864/417050/374055/417048/427756/419444/395274/395665/417926/100857563/395147/424826/423258/420420/374209/101747454/396442/422936/422720/430480/427272/417166/419429/771142/423285/395476
gga03020	RNA polymerase	22	-0.520323	-1.7986	0.00293064	0.0199283	422621/770704/415635/424754/424954/422910/101749883/426805/420103/423727/395486/418071/396022
gga04810	Regulation of actin cytoskeleton	181	0.281698	1.49059	0.00311458	0.0203646	415439/417374/427187/768907/396211/418491/422077/420588/373918/373939/395180/419444/396445/373922/422247/395470/426086/396215/424826/427339/395603/395469/101752044/396181/423960/396225/418978/772372/416246/101749098/374209/396494/396229/396442/424121/395774/100857227/418044/395832/395509/418940/395870/416051/771142/395478/416490/100857811/107050724/395951/396413/421761/415560/408047/415607/419752…
gga00071	Fatty acid degradation	31	-0.463198	-1.78303	0.00329836	0.0207674	423118/422547/770828/424877/426812/426847/417366/395929/424649/420290/422345/424005/418968/771920
gga00750	Vitamin B6 metabolism	7	-0.753972	-1.80591	0.00411078	0.0249583	427263/771207/100857383/424160/424071
gga00020	Citrate cycle (TCA cycle)	24	-0.504279	-1.80029	0.00448799	0.0263089	415362/419793/395373/424112/422932/416087/416066/426573/374009/431056/395758/417699/419796/417517/421281/418857/100858903/423357/420969/426429/100859720/418610
gga00260	Glycine, serine and threonine metabolism	33	-0.449806	-1.7728	0.00520117	0.0285225	415803/416520/415993/417699/420015/427263/395504/552895/423635/418172/426812/428969/431666/101750333/417540/424716/418544/416371
gga04510	Focal adhesion	179	0.275855	1.4561	0.00512745	0.0285225	422592/417374/373918/373939/419444/396445/428448/395470/395941/427850/426482/374016/418236/396524/416567/395742/396215/424826/395255/395469/423960/396225/418978/373996/395889/101749098/374209/396494/428524/396229/378796/395323/396294/396442/417430/424121/100857227/418044/428148/396242/395832/395509/422573/769665/418090/395870/420120/771142/395963/395478/107050724/395951/417173
gga00062	Fatty acid elongation	21	-0.514048	-1.74988	0.00610929	0.0324556	419371/431579/770828/424564/426847/423247/419601/395929/424491/420290
gga03450	Non-homologous end-joining	11	-0.622279	-1.73042	0.00718649	0.0349776	430764/418764/423853/416329/427325/424205/769677/424222/395767
gga00280	Valine, leucine and isoleucine degradation	42	-0.403599	-1.65603	0.00720127	0.0349776	417699/425758/423979/427395/396379/770828/395374/395375/424962/424877/426812/426847/415385/431666/395929/420290/423011/418968/424071
gga01212	Fatty acid metabolism	47	-0.38816	-1.64213	0.00697266	0.0349776	396061/423118/431579/422547/770828/424564/424877/426847/417366/419601/395929/424649/424491/420290/422345/424005/418968
gga03420	Nucleotide excision repair	49	-0.376959	-1.6165	0.00799168	0.0377385	416420/419053/423785/422621/422303/769754/770704/422903/415635/424754/431623/424954/428019/418744/427328/417563/424226/430516/420103/395659/417275/418907/374050/100858972/771294/395486/423521/423081
gga04270	Vascular smooth muscle contraction	94	0.326475	1.55528	0.00823292	0.0378269	395301/417852/770907/419559/396084/423787/396211/395891/107050028/420854/396445/420786/418212/416730/373965/427705/416567/396215/100996929/415732/415905/373908/426747
gga03018	RNA degradation	66	-0.339463	-1.54365	0.00884633	0.0395757	427114/418821/424059/374064/419716/395689/619530/420128/422733/421236/416423/429172/416255/417936/100858397/107052160/420704/770425/425032/417182/395225/426775/423626/423844/416183
gga04540	Gap junction	75	0.339093	1.53127	0.00963873	0.042015	100859181/107050028/395581/418212/416730/395278/416567/416694/427339/415732/395469/418978/415557/431043/100857214/374097/428753/396494/396229/428070/396368/396442/420935/417430/396427/395509/417255/100857858
gga00250	Alanine, aspartate and glutamate metabolism	28	0.460882	1.66889	0.0112094	0.0476399	418386/417185/417609/396498/418255/417253/419011/428659/428994

## Sheet: WB-females
Additional File 4. Gene Set Enrichment Analysis (females: WB vs CTRL)
Tables report the over-represented KEGG pathways in the comparison between SM, WB, and WS affected and normal breast of male and female broilers. The table reports KEGG ID, KEGG description, gene sets size, enrichment scores, Normalized Enriched Scores (NES), p-value, adjusted p-value, and core enrichment (Entrez ID of the expressed genes belonging to the pathway)
KEGG ID	KEGG Description	setSize	enrichmentScore	NES	p-value	adjusted p-value	coreEnrichment
gga03010	Ribosome	112	0.530464	2.94735	2.63721e-15	4.48325e-13	768957/107055485/419049/769996/395958/100858296/416542/100857770/100859914/414782/107049046/374132/422105/396448/373937/776054/427675/427323/421585/374133/373936/416275/418933/416706/417574/421385/426845/428442/420356/430990/419069/422066/417823/418710/418016/396280/419904/771953/421256/425468/770979/396001/420773/107055140/768911/418401/426492/418699/421443/770261/416544/426121/426666/374255/417…
gga00190	Oxidative phosphorylation	95	0.464429	2.49306	4.25709e-09	3.61852e-07	416978/771478/772260/100859320/769735/100858216/420060/418118/417753/404751/107049545/419992/416336/770724/424078/770937/417907/420243/771510/769492/770135/771947/424978/769146/770190/418508/431564/768854/416495/420976/431629/420236/423179/424575/423763/768660/100857596/424142/769954/768860/427897/416571/421392/101749042/421939/418162/419866/374122/100859720/772135/419039/417249/419108/395472/423…
gga00480	Glutathione metabolism	46	0.557886	2.54664	1.59465e-07	9.03635e-06	769847/427638/107056278/100857115/395611/772208/770916/414896/395667/396322/424404/395863/395976/426170/107050492/424643/421936/418178/419450/428135/423881/776932/414895/423209/419121/421937/431056/771783
gga04910	Insulin signaling pathway	109	-0.391953	-2.18653	5.18088e-07	2.20187e-05	101750560/429269/424991/107054794/424542/430557/395217/418335/429110/417361/378909/417166/419399/431192/396061/425328/426792/768421/427185/423572/419220/771142/395855/771961/429096/100858827/419885/373889/107051846/422703/428674/423749/423064/415741/424971/422181/421497/423778/395983/420133/418612/419455/417637/416552/373953/416939/101747406/416588/395114/374038/373915/422347
gga04145	Phagosome	120	0.38197	2.15254	8.48991e-07	2.88657e-05	427727/417485/417067/100857214/429035/418295/417051/417050/776816/396526/693256/100859840/771782/415296/427728/374209/107049124/101747454/416023/420997/768337/421061/769014/425657/419368/395488/420120/420160/417255/100859737/416694/100857247/421037/418581/768854/769300/100859104/396370/424575/396477/416814/428675/420883/396181/100857227/100194427/416288/424445/421939/395197/418162/418052/374141/7…
gga00980	Metabolism of xenobiotics by cytochrome P450	28	0.572363	2.27839	9.49908e-06	0.000230692	769847/771920/395611/770916/414896/396322/424404/395863/428813/395976/421321/421447/107050492/418178/423881/414895
gga04140	Autophagy - animal	150	-0.32188	-1.90412	9.2216e-06	0.000230692	396090/415961/426930/421808/373954/417614/423163/417472/101750560/107053109/417015/419142/416379/424542/395490/416481/429110/416558/396021/417166/423252/421463/427185/101747587/771142/769066/424688/426571/429096/419885/422613/423675/423192/107051846/422354/396282/428449/428674/423207/424746/422441/424971/416048/421497/416766/420007/420357/423194/423778/395983/428922/424190/423441/424920/423230/41…
gga04080	Neuroactive ligand-receptor interaction	155	0.320153	1.88496	2.67765e-05	0.000569001	420854/426086/417800/769107/422147/421131/427339/419559/100858765/395108/430981/423195/404297/421047/107054855/428691/428070/396196/395305/428799/428955/100034745/374212/395581/418226/107051813/427212/100857687/373908/422405/422019/418684/428708/429211/425670/428397/420139/428525/426049/101747811/419906/429151/772372/395306/421858/768449/427800/428093/396370/100857976/100858928/396321/429337/4243…
gga00983	Drug metabolism - other enzymes	47	0.473657	2.17161	4.8987e-05	0.000832779	416949/769847/396283/395611/770916/414896/771901/396322/424404/395976/424390/422094/769338/107050492/421936/418178/423881/414895/100858145/396025
gga04060	Cytokine-cytokine receptor interaction	140	0.32675	1.88096	4.85067e-05	0.000832779	423776/101748931/396399/417800/395494/100857446/100859797/395551/417465/771801/396361/107052761/395199/395887/396165/100873157/428067/419771/395083/395914/429064/425805/100858424/420696/422219/420719/693251/395485/415652/378779/421352/373964/420695/428315/395205/425564/395324/395362/396466/395872/430652/395246/395274/416586/396126/418502/420868/418325/395294/427406/395180/418715/419067/776400/421…
gga00982	Drug metabolism - cytochrome P450	28	0.503571	2.00455	0.000284262	0.00439314	769847/771920/418563/395611/770916/414896/396322/424404/395863/428813/395976/107050492/395267/418178/423881/414895
gga04260	Cardiac muscle contraction	50	0.403806	1.87751	0.000464266	0.00657711	770103/416978/107055375/107050029/772260/769735/423298/107049545/416336/395895/770937/420243/770135/771947/396446/395759/431629/396433/417428/420236/396430/396366/395760/421392/422365/396032
gga04150	mTOR signaling pathway	131	-0.295883	-1.70923	0.000543038	0.00710126	427437/419296/395784/374061/417614/415832/101750560/395821/107053109/418605/415688/417430/419957/416503/100858349/418335/418090/429110/416558/424830/417166/431192/426792/427185/373886/416956/423669/423572/771142/429096/419097/423114/419885/420909/418237/421059/423675/107051846/422703/428674/776719/424971/422273/421497/420357/427642/420133/420577/420105/419455/417637/427447/416552/373953/378788/41…
gga04012	ErbB signaling pathway	73	-0.338	-1.74151	0.00146652	0.0172167	101750560/395654/107054794/417312/417430/418335/693245/431192/418727/423572/771142/429096/395556/419885/424860/423737/424971/421497/423778/395983/419083/426130/395410/419455/417637/373953/395671/416939/422688/408035/374038
gga04530	Tight junction	130	0.290282	1.6564	0.00151912	0.0172167	100857214/429035/425801/100996929/776816/396215/429075/426867/396526/416490/415296/424910/418491/373918/416837/396284/429041/416051/416350/395895/425802/428352/396024/770269/419867/100859737/416694/107057642/396442/416564/100857247/418476/424768/374197/417474/396455/422592/425665/395442
gga03260	Virion - Human immunodeficiency virus	5	0.832148	1.86609	0.0017569	0.0186671	420696/420695/395324/395362/396477
gga03050	Proteasome	34	0.442119	1.85422	0.00262429	0.0262429	395318/426937/419997/424189/415869/423326/378915/395874/423542/395804/425294/430878/417425/395365/421551/100216364/426133/429986/422990/420772/430115/417716/419630
gga04070	Phosphatidylinositol signaling system	83	-0.309054	-1.63192	0.00333167	0.0314658	417015/418938/417430/770911/422454/419822/419517/424747/771142/395855/419910/429096/427687/423675/416767/429983/422731/769506/427381/427243/423197/421032/425291/424971/100859723/416048/420072/422136/424114/425224/422388/419999
gga04820	Cytoskeleton in muscle cells	185	0.254159	1.54195	0.0036617	0.0327626	396176/770103/422682/776816/396215/423841/428948/417892/396526/107055375/418300/415296/776775/112530327/422979/419965/374209/423298/395532/396013/396470/418099/396000/395643/396243/770787/415422/417751/100859263/396292/396133/396434/373979/420519/421161/420120/395689/395883/417231/419690/396084/417374/396242/396433/396340/428448/396386/396430/771476/416299/396366/378926/395906/422699/396128/10085…
gga03040	Spliceosome	102	0.29637	1.63159	0.00469903	0.0380397	107049207/395298/419507/426042/776411/374226/420077/769794/771344/422214/421976/420144/100859332/396180/426516/420811/416947/423258/769169/416270/422248/420055/417916/424136/395853/421760/416492/395370/100859609/419593/416232/420618/772264/416704/107050968/421062
gga04120	Ubiquitin mediated proteolysis	126	-0.266586	-1.52367	0.00461988	0.0380397	427437/374076/417628/416181/424122/416383/419421/423163/427153/373920/374119/415356/423683/415406/420467/422655/424804/418735/421463/101747587/395609/374012/416117/395280/420252/420447/420783/427514/422364/427809/422805/424563/423854/419145/416487/418686/420212/424785/419758/420185/374050/421577/415367/776286/416137/417359/418682/428477/424015/418744/418969/374038
gga00564	Glycerophospholipid metabolism	69	-0.323426	-1.64644	0.00639429	0.0494104	418550/428661/770911/428374/421548/419517/424747/424321/424915/421311/415716/421898/423895/421059/424986/100858782/769506/427381/423197/422087/420974/418196/418028/421375/421925/768530/768578/421945/772114
gga04340	Hedgehog signaling pathway	45	-0.3704	-1.68438	0.00731054	0.0497116	426000/420769/770095/771269/395949/425528/395924/419710/100857862/416181/374047/100858847/415328/424542/423049/418335/424804/416615/396282/424299/420783/427809/416904/423854/107055407/416487/416332/416473
gga00250	Alanine, aspartate and glutamate metabolism	28	0.411757	1.63907	0.00731054	0.0497116	418386/420574/417185/396498/417253/422893/417609
gga04068	FoxO signaling pathway	108	-0.270308	-1.50339	0.00723103	0.0497116	374094/418090/429110/431192/426792/425111/427185/423669/423572/771142/395609/429096/416667/419885/423675/107051846/420027/417669/420343/420148/424971/421497/395126/423778/395983/422443/420133/428703/420105/373953/395132/416588/421906/408035/395401/422347/420115

## Sheet: WS-females
Additional File 4. Gene Set Enrichment Analysis (females: WS vs CTRL)
Tables report the over-represented KEGG pathways in the comparison between SM, WB, and WS affected and normal breast of male and female broilers. The table reports KEGG ID, KEGG description, gene sets size, enrichment scores, Normalized Enriched Scores (NES), p-value, adjusted p-value, and core enrichment (Entrez ID of the expressed genes belonging to the pathway)
KEGG ID	KEGG Description	setSize	enrichmentScore	NES	p-value	adjusted p-value	coreEnrichment
gga04820	Cytoskeleton in muscle cells	185	0.376177	2.04205	1.23729e-07	2.10339e-05	396013/419690/417751/423298/374209/396433/396133/417374/420120/100859263/396430/395534/373979/418099/423841/418300/420519/417892/396215/416038/378926/421161/396340/428529/396465/423492/770787/396434/395883/396225/422979/374266/417231/771739/422682/419607/776816/112530327/414873/395194/423899/395643/426754/419965/395906/396524/373987/416362/424526/395565/396000/395532/422348/770103/420567/771476/3…
gga04120	Ubiquitin mediated proteolysis	126	-0.362231	-1.95108	2.79342e-06	0.000209032	416383/107050103/430767/427437/417024/421577/420095/107049465/416181/416319/428787/415356/100858564/417359/419145/419421/395672/101747587/374012/419758/426073/418744/416137/415784/427021/416769/423854/418969/420447/424804/771726/420783/422940/415497/422655/374119/776286/419991/424122/420212/425483/373983/422226/424781/419960/101748328/101748429/395280/374076/426918/424015/428477/418686/420467
gga04080	Neuroactive ligand-receptor interaction	155	0.369493	1.94733	3.6888e-06	0.000209032	428980/423195/429151/428070/427800/404297/419559/418684/421131/100034745/424310/426086/424940/374212/100858928/428093/378781/430981/395305/425670/395608/423794/772372/427907/769107/421047/428691/395190/107054855/428955/100858765/100859173/395677/395962/427799/374166/396196/422748/395581/428799/418126/768509/426049/427212/417800/428209/427667/420979/396321/768449/428708/419751/427635/395971/768536…
gga03015	mRNA surveillance pathway	69	-0.439234	-2.12589	8.54606e-06	0.000253354	422754/416872/423338/421819/427266/418734/419410/419331/423131/424889/422858/421372/419453/395878/416494/426504/419523/426135/421694/100858231/427379/430689/421046/422346/417212/100858156/415942/768522/417667/416979/416182
gga04512	ECM-receptor interaction	70	0.451307	2.05496	8.94192e-06	0.000253354	374209/396133/417374/395935/420120/395666/428148/396225/428524/107051576/418893/396524/373987/396000/395532/422348/396243/396548/429806/374016/414837/396538/428448/418408/417730/421960/416163/421709/396478/101748153/421749/396292/396420/101749098/769665/373946/419184/395210/374058/396440/396106/424191/422350/395470
gga04060	Cytokine-cytokine receptor interaction	140	0.379143	1.97124	5.98618e-06	0.000253354	396399/107052761/428655/101748931/396438/395551/422230/396481/395180/418325/427406/395494/771801/418715/424197/378781/373964/395274/395872/422166/416585/100857446/101751037/395096/419067/395887/771315/417247/417465/396165/427718/396030/422219/396361/395083/395684/419771/396495/424325/693251/425564/395665/415652/378894/395663/421686/417800/395199/100858424/430652/419620/395294/428457/374094/107051…
gga01200	Carbon metabolism	87	-0.396532	-2.01401	1.35832e-05	0.000290814	395218/395758/418610/428188/421281/417517/422869/417540/426429/423612/374009/423357/422185/374064/426573/416066/396533/374193/415783/374189/373889/396456/417699/427577/419796/418857/422932/100858903/415362/415385/428969/395833/395480/396261/396435/418639/395217
gga03010	Ribosome	112	0.394572	1.98187	1.36854e-05	0.000290814	100858296/107055140/107055485/418016/771528/107049046/424924/419228/100859914/417264/373936/427323/427186/374053/417158/418710/396280/776054/374133/427675/417574/373937/374255/418933/396001/419069/426521/417823/374134/426845/770249/419895/420182/395958/396448/420003/416275/430990/416542/396400/768911/768957/422507/769981/423726/426492/419682/426666/395796/771953/425416/100857770/428442/770018/425…
gga01210	2-Oxocarboxylic acid metabolism	24	-0.603341	-2.23263	4.30763e-05	0.000813663	426429/374009/423357/395375/426573/416066/396533/417699/419796/431666/100858903/415362/396261/100858836
gga00020	Citrate cycle (TCA cycle)	24	-0.592396	-2.19213	7.66124e-05	0.00130241	395758/418610/421281/417517/426429/374009/423357/426573/416066/417699/419796/418857/422932/100858903/415362
gga00982	Drug metabolism - cytochrome P450	28	0.536406	1.97361	0.000221168	0.00319178	418561/769847/428813/418563/100857724/395611/424404/418178/422660/396322/107050492/418302/770916/395979/423881
gga00980	Metabolism of xenobiotics by cytochrome P450	28	0.53546	1.97013	0.000225302	0.00319178	769847/428813/421447/395611/424404/418178/422660/396322/107050492/408034/418302/770916/395979/423881/419471/418512/771930/771920/428812
gga03022	Basal transcription factors	32	-0.513619	-2.08644	0.000267729	0.00341109	771227/427328/418365/100858972/419223/417522/419929/395995/424518/423389/771837/771294/419107/422192/423521/107052460/424226/418328/423872
gga03013	Nucleocytoplasmic transport	88	-0.352832	-1.79524	0.000280914	0.00341109	417501/416077/422639/418093/419324/425009/776067/422120/423338/426499/418937/418734/421167/428081/424889/420614/417420/373930/101751988/422183/421450/421738/426504/419656/426135/100858231/427379/426925/415977/427218/427443/424864/422346/422779/426277/425012/421484/417212/418271/418240/427124
gga04140	Autophagy - animal	150	-0.283045	-1.59479	0.000583851	0.00661697	424920/421784/100859845/416481/427185/416800/416552/419885/416519/417437/423675/425722/415549/418896/424542/423207/107053109/107055991/420018/421808/424688/424971/101747587/416588/373954/420426/423194/416048/396349/426930/373953/107051846/423230/421116/100857877/420105/420007/428449/422311/424746/423192/423778/101750560/429557/423252/374079/422347/417825/424522/416016/423656/417637/416558/428922/…
gga00071	Fatty acid degradation	31	-0.465544	-1.86562	0.00116372	0.0123645	420290/424810/420090/422869/415361/422345/424005/416657/424877/423118/422547/416324/422528/395929
gga04146	Peroxisome	73	-0.355222	-1.73374	0.00149797	0.0141475	395807/415812/416728/417694/419043/416709/768471/424810/423028/417195/771421/424135/421669/422869/421687/100857696/427429/422345/424487/420554/768555/424877/419153/418299/426601/417526/415486/422547/416068/416324/421548/421197/418165
gga04110	Cell cycle	136	-0.283375	-1.5611	0.00147518	0.0141475	425536/427439/416667/424640/396541/416842/427328/415400/771128/420375/424295/428348/427437/424777/416319/420824/416158/423045/420558/421067/422182/421372/422043/396252/420650/421448/426117/396167/396172/422360/373984/421849/429104/425111/420536/420231/422787/415489/420783/423608/420798/395401/422004/769430/771294/416575/378922/419928/418739/100857489/421226/426764/419960/420206/416776
gga00983	Drug metabolism - other enzymes	47	0.426867	1.78694	0.00196964	0.0174454	415786/769847/769339/422094/771901/395611/424404/396537/415809/424390/418178/422660/769338/416399/396322/424326/107050492/420253/770916/396283/423881/429083/395916
gga04145	Phagosome	120	0.323879	1.64088	0.0020524	0.0174454	769014/417067/417485/374209/427728/421061/420120/427727/418979/100857214/416694/417255/418295/768337/693256/428675/416023/395472/771782/425657/416814/420883/776816/427466/428649/776639/771876/420997/395821/373987/429035/396181/417050/421037/423461/420516/416288/414837/415296/396526/396044/100857858/100859104/414800/768854/417051/420210/769300/100859737/417730/417241/424575/431043/100859840/771888…
gga00600	Sphingolipid metabolism	42	0.446384	1.83036	0.00239414	0.0193811	107054826/427803/771503/107050229/427204/423394/415320/100857973/420720/423714/419087/424666/423454/374033/421327/416942/426863/770663/426879/425523/395602/100858471/423719
gga04142	Lysosome	115	0.320588	1.61301	0.00293217	0.0226577	423789/107050229/421717/427204/395472/423394/425657/425576/415320/422712/423353/100857973/420720/419681/422082/395811/416577/427466/100858592/422558/426049/426863/769343/424540/422392/107057619/770893/419687/100859261/770109/421668/395818/395817/422081/396044/423418/416395/396329/414800/428163/751817/420210/395602/422410/424575/423719/395272/396090/100859903/419077/427389/107055308/416591/427284/…
gga04810	Regulation of actin cytoskeleton	181	0.271255	1.46467	0.00460117	0.0340086	768907/423195/374209/396133/417374/415439/422077/374180/770691/373922/395180/426086/396215/418833/396284/420588/396465/396229/373938/772372/396225/395149/424826/373918/101752044/776816/416051/418491/418978/396442/770488/770269/772239/418126/419083/395832/396181/429075/427212/419444/107050724/416490/771142/427187/395509/415296/396526/416837/416246/395774/396469/374196/417506/395478/423960/427211/4…
gga00970	Aminoacyl-tRNA biosynthesis	42	-0.389503	-1.6728	0.00529672	0.0346324	418131/421781/424408/428689/415957/415389/424659/107049913/415668/419026/424296/428482/428403/416168/424812/423458/421346
gga00010	Glycolysis / Gluconeogenesis	44	-0.383073	-1.65846	0.00528472	0.0346324	374064/416066/374193/424691/415783/373889/396456/417699/396221/419796/418172/428969/395833/396435/395217
gga00190	Oxidative phosphorylation	95	-0.303841	-1.56634	0.00505873	0.0346324	416753/417907/395473/769492/395758/418508/776719/426415/419108/424102/395497/421392/424032/417329/420337/417249/416013/426673/420259/395474/427009/423179/415674/415752/420624/419039/423830/420236/770638/374159/424349
gga00480	Glutathione metabolism	46	0.411465	1.72313	0.00609645	0.0370142	107056278/100857115/421937/769847/423209/395667/395611/424404/428135/771783/424643/427638/418178/374056/396322/772208/107050492/420253/418302/770916/423881/421894/776932/429062/416943/419121
gga04814	Motor proteins	140	0.29688	1.54354	0.00596676	0.0370142	423298/396433/418979/396430/100857214/416694/395534/417255/396215/768337/421161/396284/419615/396465/419963/427398/396237/396434/420405/415630/417037/420883/776816/431654/415398/422026/424751/428510/429035/421037/770103/423461/415296/100996929/396526/424849/395487/423543/100857858/396469/417506/423787/419085/100859737/408046/101749223/396187/421660/771257/431043/100859826/421555/396084/420668/426…
gga00511	Other glycan degradation	14	0.60889	1.83945	0.0067113	0.0387748	107050229/427204/415320/422712/420720/422859/422558/419687/421668
gga00785	Lipoic acid metabolism	15	-0.55288	-1.78548	0.00684261	0.0387748	422791/418697/418610/426429/423357/395375/416066/417699/419796
gga04137	Mitophagy - animal	87	-0.296234	-1.50459	0.00864153	0.047389	395490/771124/420649/419755/418387/418163/415451/417410/416896/432370/426309/416800/415626/423815/419885/421577/425722/107055991/419922/417287/418234/418558/420018/101747587/373954/423194/395644/426969/415697/417857/100529061/424900/420007/424973/770265/423778/427176/374079/395886/417825/416016/374076/415319/419142/415929
