# Supplementary material for: Comparative transcriptome analysis of pectoralis major muscles affected by white striping, wooden breast and spaghetti meat in male and female broiler chickens
Source: BMC Genomics. 2025 Aug 21;26:768. doi: 10.1186/s12864-025-11963-6 (PMC12369168; doi:10.1186/s12864-025-11963-6)
Supplement: Supplementary file 3 — Supplementary Material 3. [file 12864_2025_11963_MOESM3_ESM.xlsx]

## Sheet: SM-UP-males
Additional File 3. Functional enrichment in males (upregulated DEGs - SM)
Tables report GO/KEGG ID, GO/KEGG description, GeneRatio (ratio of input genes that are annotated in a term/pathway), BgRatio (ratio of all genes that are annotated in this term/pathway), p-value, adjusted p-value, and geneID (Entrez ID of genes annotated in the term).
GO ID	GO Description	GeneRatio	BgRatio	p-value	adjusted p-value	geneID	Count
GO:0007155	cell adhesion	42/210	127/1732	6.99282e-11	1.16361e-07	THBS2/PCDH15/COL12A1/VCAN/FN1/APOA1/MYBPC3/ITGA8/TNC/SPON1/LSAMP/THY1/TESC/HPSE/COL14A1/EPHA3/NCAM1/CDH2/SDK2/PTPRJ/NEGR1/ANXA1/BCL6/COL6A3/MMP2/SYK/ITGAV/CEBPB/IGF2/PTK7/ZYX/CDH11/CNTN1/SRC/TLN1/COL6A1/SOX9/MXRA8/EPHA4/COL6A2/LCK/NTN1	42
GO:0007166	cell surface receptor signaling pathway	59/210	246/1732	1.24393e-08	1.03495e-05	MSX1/IL8L2/LOC395551/WNT1/NPPA/CHRNG/FN1/APOA1/CHRNA6/ITGA8/SOSTDC1/CHRND/THY1/CHRNA1/PRRX1/WNT11/EPHA3/CDH2/PDGFRA/PTPRJ/P2RY8/SFRP2/TGFBR2/FZD1/MYO1G/IGF1/CD3E/ADORA1/MUSK/NTRK2/WLS/EPHB6/FGFR3/IL17RD/TGFB3/SYK/FYN/LRP1/BTK/NFKBIA/FGF2/ITGAV/SEMA4D/FOSL2/NTRK3/IGF2/P2RY6/PTK7/GPC1/EPHB2/ZYX/SRC/SMAD3/SH2D6/SOX9/LY86/EPHA4/LCK/GLI2	59
GO:0030154	cell differentiation	76/210	361/1732	2.68925e-08	1.11873e-05	KRT24/MSX1/IL8L2/BRINP1/LECT1/MYH15/MDK/TNNT2/WNT1/COL12A1/TLL1/VCAN/KRT14/FN1/APOA1/MGP/HAS2/TBX6/ITGA8/BASP1/THY1/ANXA2/TESC/CSPG5/PRRX1/WNT11/EPHA3/LPL/RNASE6/CDH2/SDK2/SCIN/SFRP2/NCS1/TGFBR2/MOV10/IGF1/DBN1/CD3E/ANXA1/MUSK/NTRK2/VDR/BCL6/EPHB6/HHEX/TGFB3/MMP2/SYK/LY6E/FYN/HOPX/FGF2/SEMA4D/FOSL2/NTRK3/CEBPB/IGF2/PTK7/GPC1/EPHB2/ACTN1/CNTN1/SRC/SMAD3/MAFB/SH2D6/MYOG/SOX9/TSKU/MXRA8/FARP1/EPHA4/…	76
GO:0048869	cellular developmental process	76/210	361/1732	2.68925e-08	1.11873e-05	KRT24/MSX1/IL8L2/BRINP1/LECT1/MYH15/MDK/TNNT2/WNT1/COL12A1/TLL1/VCAN/KRT14/FN1/APOA1/MGP/HAS2/TBX6/ITGA8/BASP1/THY1/ANXA2/TESC/CSPG5/PRRX1/WNT11/EPHA3/LPL/RNASE6/CDH2/SDK2/SCIN/SFRP2/NCS1/TGFBR2/MOV10/IGF1/DBN1/CD3E/ANXA1/MUSK/NTRK2/VDR/BCL6/EPHB6/HHEX/TGFB3/MMP2/SYK/LY6E/FYN/HOPX/FGF2/SEMA4D/FOSL2/NTRK3/CEBPB/IGF2/PTK7/GPC1/EPHB2/ACTN1/CNTN1/SRC/SMAD3/MAFB/SH2D6/MYOG/SOX9/TSKU/MXRA8/FARP1/EPHA4/…	76
GO:0023052	signaling	90/210	479/1732	2.96674e-07	8.10429e-05	CALB2/MSX1/IL8L2/MDK/LOC395551/WNT1/NCALD/NPPA/CHRM4/CHRNG/FN1/ARC/APOA1/CHRNA6/ITGA8/SOSTDC1/CHRND/RPS6KA1/THY1/NPY/DUSP4/CHRNA1/ANXA2/PRRX1/WNT11/F10/EPHA3/LPL/GJA1/CDH2/PDGFRA/RAP1GAP2/PTPRJ/P2RY8/SFRP2/PIK3R5/CTSK/TGFBR2/FZD1/CACNA1C/MYO1G/IGF1/CD3E/ANXA1/ADORA1/MUSK/NTRK2/WLS/VDR/PLA2G4A/BCL6/EPHB6/OLFML3/FGFR3/IL17RD/APBB1IP/TGFB3/MMP2/SYK/TLR2A/FYN/LRP1/BTK/NFKBIA/FGF2/ITGAV/RHOC/SEMA4D/FO…	90
GO:0034330	cell junction organization	21/210	65/1732	1.00446e-05	0.00139285	FN1/THY1/WNT11/EPHA3/NCAM1/CDH2/SDK2/PTPRJ/TGFBR2/DBN1/MUSK/TGFB3/MMP2/HOPX/RHOC/SEMA4D/PTK7/EPHB2/CDH11/FARP1/NTN1	21
GO:0002682	regulation of immune system process	23/210	77/1732	1.62341e-05	0.0018009	FN1/APOA1/THY1/TESC/PTPRJ/TGFBR2/MYO1G/ANXA1/PLA2G4A/BCL6/TGFB3/SYK/SLC8B1/TLR2A/BTK/NFKBIA/FOSL2/CEBPB/IGF2/MAFB/SOX9/MPP1/LCK	23
GO:0043087	regulation of GTPase activity	10/210	22/1732	9.64756e-05	0.00458673	LOC395551/THY1/WNT11/EPHA3/RAP1GAP2/NTRK2/BCL6/SEMA4D/ARHGAP15/EPHA4	10
GO:0016477	cell migration	25/210	99/1732	0.000157586	0.00639569	IL8L2/LOC395551/FN1/ARC/APOA1/THY1/WNT11/EPHA3/CDH2/TGFBR2/MYO1G/ANXA1/NTRK2/TGFB3/SYK/SLC8B1/FYN/FGF2/RHOC/SEMA4D/GPC1/TNS1/SOX9/MPP1/NTN1	25
GO:0071396	cellular response to lipid	10/210	24/1732	0.000234475	0.00866674	IL8L2/BRINP1/TESC/ANXA1/VDR/P2RY6/SRC/MYOG/SOX9/LY86	10
GO:0006952	defense response	22/210	85/1732	0.000274237	0.00950689	IL8L2/LOC395551/FN1/APOA1/MX1/LYZ/TF/RNASE6/RSFR/CD200R1A/ANXA1/BCL6/SYK/TLR2A/FYN/BTK/NFKBIA/FOSL2/CEBPB/SRC/LY86/LCK	22
GO:0042330	taxis	11/210	30/1732	0.000431334	0.0117662	IL8L2/LOC395551/APOA1/WNT11/PDGFRA/ANXA1/SYK/SLC8B1/SEMA4D/MPP1/NTN1	11
GO:0006468	protein phosphorylation	26/210	113/1732	0.000582622	0.0140505	FN1/APOA1/RPS6KA1/THY1/LIMK1/WNT11/EPHA3/PTPRJ/PIK3R5/TGFBR2/IGF1/NTRK2/EPHB6/MMP2/SYK/FYN/BTK/FGF2/IGF2/EPHB2/AFAP1/SRC/RAD51/SOX9/EPHA4/LCK	26
GO:0042060	wound healing	10/210	28/1732	0.00100851	0.0186461	IL8L2/FN1/HPSE/F10/P2RY8/ANXA1/PLA2G4A/SYK/FGF2/RHOC	10
GO:0044419	biological process involved in interspecies interaction between organisms	20/210	83/1732	0.00141639	0.0226474	IL8L2/LOC395551/FN1/MX1/LYZ/TF/RNASE6/RSFR/ANXA1/SYK/TLR2A/FYN/BTK/NFKBIA/FOSL2/CEBPB/EEF1A1/SRC/LY86/LCK	20
GO:0032963	collagen metabolic process	4/210	6/1732	0.00258777	0.0301122	TGFB3/MMP2/FOSL2/SOX9	4
GO:0050817	coagulation	5/210	10/1732	0.00377186	0.0391377	F10/P2RY8/PLA2G4A/SYK/ANXA5	5
GO:0003416	endochondral bone growth	4/210	7/1732	0.00546685	0.0452579	ANXA2/FOSL2/SOX9/TSKU	4
GO:0098868	bone growth	4/210	7/1732	0.00546685	0.0452579	ANXA2/FOSL2/SOX9/TSKU	4
GO:1905952	regulation of lipid localization	4/210	7/1732	0.00546685	0.0452579	APOA1/LPL/PLA2G4A/SYK	4
KEGG ID	KEGG Description	GeneRatio	BgRatio	p-value	adjusted p-value	geneID	Count
gga04060	Cytokine-cytokine receptor interaction	50/620	151/4788	5.92324e-11	8.411e-09	395196/100859797/396495/395551/100857191/428655/427406/101750812/418716/771801/428067/417247/417465/378930/421686/101748931/418666/107052761/429064/418715/428315/395294/378894/101751037/395199/396481/419424/395362/396399/771315/420718/418158/418668/374229/420696/427140/395385/396438/425564/424261/416586/395083/395665/396406/395274/420695/424908/416585/418325/100858424	50
gga04820	Cytoskeleton in muscle cells	53/620	189/4788	1.34699e-08	9.56361e-07	428448/414837/428529/395534/419690/422979/396433/420120/417751/421161/395565/396133/770787/395470/396013/423841/396225/422682/396430/373987/396524/422348/422350/417231/396340/395532/417892/100857227/395142/396243/423492/396548/771739/395883/395689/373946/424121/419965/396420/417374/429272/395568/418300/770103/101749783/112530327/395194/396529/396465/396223/396000/423986/396292	53
gga04512	ECM-receptor interaction	29/620	78/4788	4.00901e-08	1.69231e-06	428448/414837/420120/396133/395470/396225/396440/424435/373987/396524/422348/395666/422350/395532/100857333/100857227/395142/396243/396548/428148/373946/424121/396420/428524/417374/101749783/396000/427355/396292	29
gga04510	Focal adhesion	51/620	185/4788	4.76707e-08	1.69231e-06	428448/414837/417506/420120/395941/396133/419444/395470/396225/396440/424435/417964/373987/396524/422348/373938/422350/395509/416734/395963/107050724/395532/418090/424826/416567/770341/100857227/395142/396243/396548/428148/396294/373946/418978/770488/418044/424121/396420/428524/417374/396134/373939/373918/418300/101749783/396442/395194/396000/429096/396284/396292	51
gga04620	Toll-like receptor signaling pathway	26/620	76/4788	1.33773e-06	3.37036e-05	395196/396495/395551/419444/430480/417465/417739/420479/768950/554217/426274/771145/417241/418638/395818/693266/430409/424826/395385/374141/395665/396093/100194427/378921/429096/769763	26
gga04080	Neuroactive ligand-receptor interaction	46/620	177/4788	1.42409e-06	3.37036e-05	428485/427678/418684/428980/404297/101749217/100857687/423195/429151/425670/395305/428149/396321/395581/396370/107049027/424940/396464/395608/395108/427212/427213/769106/430484/395190/428070/418665/418198/768449/395507/374166/374212/772372/771952/419914/427183/107051813/428633/428708/431264/373908/422147/396114/428209/418226/421131	46
gga04810	Regulation of actin cytoskeleton	47/620	184/4788	1.85565e-06	3.47698e-05	417506/418833/423195/396133/419444/395470/396225/373922/427211/418491/396181/427212/425499/395149/373938/416246/395509/420588/416734/107050724/427187/424826/100857227/772372/395142/396515/429075/416490/373946/418978/396413/770488/418044/424121/396420/417374/373939/373918/101749783/396442/418279/396465/101749531/429096/415439/374197/396284	47
gga04145	Phagosome	35/620	121/4788	1.95886e-06	3.47698e-05	414837/420120/418581/417485/771782/396370/421061/424445/416694/395488/373987/396181/418052/418295/426274/421037/417241/771888/768337/395472/100857227/395142/425657/374141/416023/396420/100194427/420160/420515/100859737/693256/420883/417050/101747454/416288	35
gga04148	Efferocytosis	37/620	134/4788	3.40451e-06	5.37156e-05	772164/100859188/101749756/418936/771782/395642/417739/416249/373987/771734/396451/100858171/395836/771145/423272/428197/423890/373928/419503/395142/419346/427183/770610/427947/396170/419504/423769/415894/396420/396185/373945/396114/374177/427803/415891/423789/769763	37
gga04514	Cell adhesion molecules	30/620	105/4788	1.39707e-05	0.000198383	395565/395470/396225/772356/427224/768950/396181/424913/428253/386580/414745/395662/395362/101752024/427225/419762/395385/424105/431602/417171/424121/396420/395968/424568/415315/417786/693256/769500/417050/101747454	30
gga04621	NOD-like receptor signaling pathway	29/620	114/4788	0.000195474	0.00252339	395196/396495/415708/772164/424835/418581/424410/430480/417465/420677/417739/421684/415349/423775/771145/417241/417603/693266/771952/423014/395665/416998/396093/418212/374055/415905/419755/378921/769763	29
gga04020	Calcium signaling pathway	41/620	184/4788	0.000249782	0.00295575	427678/419859/101749217/420328/395941/396378/428149/395581/427573/421998/427212/418612/395190/395509/428070/415732/395891/395507/416526/374166/416567/396135/396157/772372/771952/419346/396515/423014/418978/396413/424116/770488/396134/395694/373908/396081/418212/425522/428209/427803/415439	41
gga04370	VEGF signaling pathway	16/620	50/4788	0.000357285	0.00390265	419444/425978/417739/396451/771145/424826/416567/770341/396394/419346/418044/415917/396442/427803/429096/769763	16
gga04010	MAPK signaling pathway	47/620	225/4788	0.000441092	0.00447393	395196/423085/395941/386579/100857910/395642/429064/417739/428586/421570/420479/771145/395149/100858193/396481/395509/423890/396399/395891/418090/416526/107050029/416567/396157/396394/396515/429929/396438/424261/418978/396413/422418/770488/396406/418044/100194427/396134/395274/395097/415917/770905/427144/424908/415439/415891/769763/418325	47
gga04672	Intestinal immune network for IgA production	9/620	24/4788	0.00206809	0.019578	768950/374229/395385/424105/424121/395968/693256/417050/101747454	9
gga05164	Influenza A	26/620	114/4788	0.00235148	0.0208694	395196/396495/424410/395313/419444/430480/417465/429064/378894/417241/418638/693266/424826/416567/415302/395665/396093/770454/395274/417420/419755/693256/429096/417050/418325/101747454	26
gga04210	Apoptosis	26/620	116/4788	0.00304026	0.0253951	101750812/419444/416694/429064/422591/378894/770077/101750363/395963/395818/771315/693266/424826/425657/429929/396093/374078/420160/395274/100859737/418212/419014/378921/396223/429096/418325	26
gga04625	C-type lectin receptor signaling pathway	19/620	78/4788	0.00408873	0.0322556	395196/419444/430480/417739/396451/771145/395149/693266/424826/419346/427272/396093/429451/418212/418406/415905/396442/429096/769763	19

## Sheet: SM-DOWN-males
Additional File 3. Functional enrichment in males (downregulated DEGs - SM)
Tables report GO/KEGG ID, GO/KEGG description, GeneRatio (ratio of input genes that are annotated in a term/pathway), BgRatio (ratio of all genes that are annotated in this term/pathway), p-value, adjusted p-value, and geneID (Entrez ID of genes annotated in the term).
GO ID	GO Description	GeneRatio	BgRatio	p-value	adjusted p-value	geneID	Count
GO:0044281	small molecule metabolic process	31/139	159/1732	8.03e-07	0.000984	CRY1/ATP5B/MMACHC/FDPS/RGN/COQ5/SDHA/MDH1/NT5C3A/SIRT5/NUDT19/PARK7/GOT2/MBLAC2/PRPS2/GOT1/AMPD1/INSIG1/GAPDH/AK1/GART/PKLR/MTHFD2/TPI1/PGAM1/PGK2/LDHA/CA2/LOC771456/GATM/CARNS1	31
GO:0050905	neuromuscular process	4/139	6/1732	0.000525	0.038	TNNC2/TNNI2/TNNC1/TNNT3	4
GO:0006096	glycolytic process	5/139	10/1732	0.000562	0.038	GAPDH/PKLR/TPI1/PGAM1/PGK2	5
GO:0006941	striated muscle contraction	5/139	10/1732	0.000562	0.038	TNNC2/TPM1/TNNI2/TNNC1/TNNT3	5
KEGG ID	KEGG Description	GeneRatio	BgRatio	p-value	adjusted p-value	geneID	Count
gga00190	Oxidative phosphorylation	29/387	96/4788	1.48593e-10	2.19918e-08	374159/420060/427897/417249/771947/426415/426673/419992/772135/770724/431629/419108/419039/423179/395758/421392/770937/768860/417112/107049545/772150/770135/417329/420236/416336/417907/420976/415752/420624	29
gga01200	Carbon metabolism	27/387	90/4788	7.81751e-10	5.78495e-08	419796/427453/395480/395758/422185/421281/417517/422932/428994/423635/426573/374189/396533/418639/418857/417699/396261/415362/374193/417540/374064/415783/396456/395217/396435/428969/395833	27
gga01230	Biosynthesis of amino acids	17/387	54/4788	5.48138e-07	2.70415e-05	422185/428994/423635/426573/100858836/396533/418639/423628/396261/415362/374193/417540/374064/396456/396435/428969/395833	17
gga04260	Cardiac muscle contraction	17/387	56/4788	9.78934e-07	3.62206e-05	771947/431629/777366/421392/770937/107049545/770135/417428/395707/420236/421142/416336/396366/415752/396032/422365/395350	17
gga00010	Glycolysis / Gluconeogenesis	14/387	47/4788	1.15509e-05	0.000341908	100859356/419796/417699/374193/374064/424691/415783/396456/395217/396435/428969/395833/396221/418172	14
gga00500	Starch and sucrose metabolism	10/387	26/4788	1.73273e-05	0.000427407	414139/100859356/425050/373900/378909/419052/423232/424474/424691/415783	10
gga00620	Pyruvate metabolism	11/387	32/4788	2.27145e-05	0.00048025	419796/423361/421281/417517/374189/421428/421217/417699/426806/396456/396221	11
gga00020	Citrate cycle (TCA cycle)	9/387	24/4788	5.86336e-05	0.000964198	419796/395758/421281/417517/422932/426573/418857/417699/415362	9
gga01210	2-Oxocarboxylic acid metabolism	9/387	24/4788	5.86336e-05	0.000964198	419796/395375/426573/100858836/396533/417699/396261/415362/431666	9
gga04910	Insulin signaling pathway	20/387	111/4788	0.000474268	0.00617785	396245/422347/395114/100859356/419220/416939/429110/107051846/100858156/378909/429557/427017/101747406/771172/424208/422815/417543/415741/422181/395217	20
gga04820	Cytoskeleton in muscle cells	29/387	189/4788	0.000494784	0.00617785	374069/768566/396434/421154/426075/428768/423684/426448/100859263/396263/416271/776775/396034/423744/396366/395805/396470/396386/395547/396032/422365/417771/395761/772125/395350/423610/107055299/422699/418726	29
gga00030	Pentose phosphate pathway	8/387	25/4788	0.00053645	0.00617785	427453/395480/422185/418639/374064/424691/415783/395217	8
gga00250	Alanine, aspartate and glutamate metabolism	9/387	31/4788	0.000542649	0.00617785	420818/428994/416642/396533/396261/776127/431666/770953/424043	9
gga00260	Glycine, serine and threonine metabolism	9/387	33/4788	0.000897729	0.00949028	423635/770737/417699/426806/417540/428969/431666/418172/395504	9
gga01240	Biosynthesis of cofactors	18/387	109/4788	0.00252443	0.0249077	769765/426534/420656/395480/416975/100857898/427199/373900/417329/107052471/395270/100857383/423628/417699/408253/776127/396002/426126	18

## Sheet: WB-allDEGs-males
Additional File 3. Functional enrichment in males (all DEGs - SM)
Tables report GO/KEGG ID, GO/KEGG description, GeneRatio (ratio of input genes that are annotated in a term/pathway), BgRatio (ratio of all genes that are annotated in this term/pathway), p-value, adjusted p-value, and geneID (Entrez ID of genes annotated in the term).
GO ID	GO Description	GeneRatio	BgRatio	p-value	adjusted p-value	geneID	Count
GO:0009653	anatomical structure morphogenesis	25/72	256/1732	1.29e-05	0.00409658	MSX1/LECT1/THBS2/TNNT2/ARC/CSPG5/HAS2/APOA1/WNT11/FN1/EPHA3/THY1/DBN1/EPHB6/CDH2/TSKU/MMP2/UGDH/MYOG/FGF2/PTK7/NBL1/TGFBR2/CDH11/BCL6	25
GO:0010171	body morphogenesis	04/72	5/1732	1.33e-05	0.00409658	MSX1/WNT11/MMP2/TGFBR2	4
GO:0060323	head morphogenesis	04/72	5/1732	1.33e-05	0.00409658	MSX1/WNT11/MMP2/TGFBR2	4
GO:0060325	face morphogenesis	04/72	5/1732	1.33e-05	0.00409658	MSX1/WNT11/MMP2/TGFBR2	4
GO:0051241	negative regulation of multicellular organismal process	10/72	53/1732	3.81e-05	0.00529031	LECT1/THBS2/PLN/APOA1/WNT11/FN1/THY1/MMP2/TGFBR2/BCL6	10
GO:0007155	cell adhesion	15/72	127/1732	0.00013218	0.0119519	PCDH15/THBS2/MYBPC3/APOA1/VCAN/FN1/EPHA3/THY1/CDH2/SPON1/MMP2/LSAMP/PTK7/CDH11/BCL6	15
GO:0007010	cytoskeleton organization	17/72	159/1732	0.000155599	0.0119519	KRT24/TNNT2/ARC/TPM2/ACTC1/TUBAL3/APOA1/WNT11/EPHA3/THY1/DBN1/PDLIM4/TGFBR2/BCL6/GAPDH/TUB4A/TPM2	17
GO:0003008	system process	13/72	102/1732	0.000183158	0.0132413	PCDH15/TNNT2/ARC/PLN/OPN1LW/TPM2/ACTC1/MYBPC3/HAS2/APOA1/CHRNA1/MYOG/TPM2	13
GO:0030154	cell differentiation	28/72	361/1732	0.000264533	0.0137529	KRT24/WNT1/MSX1/LECT1/TNNT2/MYH15/CSPG5/MDK/TLL1/HAS2/APOA1/WNT11/VCAN/FN1/EPHA3/THY1/DBN1/EPHB6/CDH2/LPL/TSKU/MMP2/MYOG/LY6E/FGF2/PTK7/TGFBR2/BCL6	28
GO:0048869	cellular developmental process	28/72	361/1732	0.000264533	0.0137529	KRT24/WNT1/MSX1/LECT1/TNNT2/MYH15/CSPG5/MDK/TLL1/HAS2/APOA1/WNT11/VCAN/FN1/EPHA3/THY1/DBN1/EPHB6/CDH2/LPL/TSKU/MMP2/MYOG/LY6E/FGF2/PTK7/TGFBR2/BCL6	28
GO:0006022	aminoglycan metabolic process	03/72	5/1732	0.000649269	0.0234692	HAS2/UGDH/CHST3	3
GO:0030203	glycosaminoglycan metabolic process	03/72	5/1732	0.000649269	0.0234692	HAS2/UGDH/CHST3	3
GO:0051496	positive regulation of stress fiber assembly	03/72	5/1732	0.000649269	0.0234692	APOA1/WNT11/TGFBR2	3
GO:0001558	regulation of cell growth	06/72	34/1732	0.00223083	0.0428389	MSX1/WNT11/WFDC1/FN1/DBN1/BCL6	6
GO:0050770	regulation of axonogenesis	04/72	15/1732	0.00264777	0.0478965	FN1/THY1/DBN1/CDH2	4
KEGG ID	KEGG Description	GeneRatio	BgRatio	p-value	adjusted p-value	geneID	Count
gga04820	Cytoskeleton in muscle cells	23/148	189/4788	9.85e-09	9.56e-07	421161/419690/428448/414837/428529/396433/417751/395534/770787/422682/396430/423298/396013/395565/396133/395883/396340/417892/395643/770103/373946/771739/395547	23
