# Supplementary material for: Comparative transcriptome analysis of pectoralis major muscles affected by white striping, wooden breast and spaghetti meat in male and female broiler chickens
Source: BMC Genomics. 2025 Aug 21;26:768. doi: 10.1186/s12864-025-11963-6 (PMC12369168; doi:10.1186/s12864-025-11963-6)
Supplement: Supplementary file 4 — Supplementary Material 4. [file 12864_2025_11963_MOESM4_ESM.xlsx]

## Sheet: SM-males
Additional File 2. Differential expression analysis (males: SM vs CTRL)
Tables report the differentially expressed genes (DEGs, FDR ≤ 0.05) in the different comparisons (SM, WB, and WS vs CTRL; males and females, EdgeR glmLRT). Ensembl gene ID, gene name, gene description, log2 fold change (logFC), mean log count per million (logCPM), Likelihood ratio (LR), nominal p-value (PValue), and false discovery rate (FDR) are reported for all the genes evaluated. Genes signif…
Ensembl Gene ID	Gene name	Gene description	logFC	logCPM	LR	PValue	FDR	DEGs by WB?	DEGs by WS?
ENSGALG00010010909	SLIT3	slit guidance ligand 3 [Source:NCBI gene (formerly Entrezgene);Acc:374173]	3.20641	4.47434	66.8054	2.99677e-16	1.95893e-12	up	ns
ENSGALG00010012939	GJA1	gap junction protein alpha 1 [Source:NCBI gene (formerly Entrezgene);Acc:395278]	1.81992	5.72715	54.2816	1.7372e-13	1.34429e-10	up	ns
ENSGALG00010019614	MICALL2	MICAL like 2 [Source:HGNC Symbol;Acc:HGNC:29672]	1.75976	3.50436	54.1822	1.8273e-13	1.34429e-10	up	ns
ENSGALG00010010998	SOAT1	sterol O-acyltransferase 1 [Source:HGNC Symbol;Acc:HGNC:11177]	1.89293	4.83994	51.2792	8.01219e-13	4.2439e-10	up	ns
ENSGALG00010018943	ACKR4	atypical chemokine receptor 4 [Source:HGNC Symbol;Acc:HGNC:1611]	3.57223	3.38758	50.6154	1.12362e-12	5.48113e-10	up	ns
ENSGALG00010013604	FYN	FYN proto-onco, Src family tyrosine kinase [Source:NCBI gene (formerly Entrezgene);Acc:396294]	1.42058	4.73951	48.1349	3.97891e-12	1.38655e-09	ns	ns
ENSGALG00010029936	SERPINF2	serpin family F member 2 [Source:HGNC Symbol;Acc:HGNC:9075]	2.48803	4.12821	46.2069	1.06404e-11	2.93541e-09	ns	ns
ENSGALG00010019572	NFKBIE	NFKB inhibitor epsilon [Source:HGNC Symbol;Acc:HGNC:7799]	1.94276	3.55364	46.1086	1.11874e-11	3.02333e-09	ns	ns
ENSGALG00010013635	BCL6	B-cell CLL/lymphoma 6 [Source:NCBI gene (formerly Entrezgene);Acc:424912]	1.49598	3.6188	45.9505	1.21277e-11	3.08836e-09	up	ns
ENSGALG00010025982	SERPINE2	serpin family E member 2 [Source:NCBI gene (formerly Entrezgene);Acc:424805]	2.10085	6.11302	45.8366	1.28539e-11	3.21153e-09	up	ns
ENSGALG00010005286	#NA	#NA	8.40186	-0.587282	45.5665	1.47542e-11	3.55228e-09	ns	ns
ENSGALG00010029518	FAAP100	Fanconi anemia core complex associated protein 100 [Source:NCBI gene (formerly Entrezgene);Acc:100049617]	1.6815	4.88958	44.6133	2.40052e-11	5.38773e-09	up	ns
ENSGALG00010021045	DPP4	dipeptidyl peptidase 4 [Source:NCBI gene (formerly Entrezgene);Acc:424187]	2.26463	2.94136	43.7794	3.67557e-11	7.72569e-09	ns	ns
ENSGALG00010002281	TGFBR2	transforming growth factor beta receptor 2 [Source:NCBI gene (formerly Entrezgene);Acc:396399]	1.67993	5.86698	42.1605	8.40813e-11	1.44598e-08	up	ns
ENSGALG00010013954	LPL	lipoprotein lipase [Source:NCBI gene (formerly Entrezgene);Acc:396219]	1.83389	6.62374	41.1109	1.4383e-10	2.24912e-08	up	ns
ENSGALG00010006446	LSAMP	limbic system-associated membrane protein [Source:NCBI gene (formerly Entrezgene);Acc:395687]	2.19344	3.33332	40.6048	1.86345e-10	2.68216e-08	up	ns
ENSGALG00010002389	COL21A1	collagen type XXI alpha 1 chain [Source:HGNC Symbol;Acc:HGNC:17025]	2.36575	4.0643	40.4356	2.03209e-10	2.89344e-08	ns	ns
ENSGALG00010003006	CYP7B1	cytochrome P450 family 7 subfamily B member 1 [Source:HGNC Symbol;Acc:HGNC:2652]	1.9687	3.15811	40.207	2.28426e-10	3.15085e-08	up	ns
ENSGALG00010002211	ACER3	alkaline ceramidase 3 [Source:HGNC Symbol;Acc:HGNC:16066]	1.47501	4.21326	39.9106	2.65863e-10	3.56225e-08	ns	ns
ENSGALG00010019124	BMPER	BMP binding endothelial regulator [Source:NCBI gene (formerly Entrezgene);Acc:420744]	2.69601	3.50588	39.4425	3.37869e-10	4.42976e-08	up	ns
ENSGALG00010006739	VCAN	versican [Source:NCBI gene (formerly Entrezgene);Acc:395565]	2.78987	5.02575	39.3549	3.53374e-10	4.54308e-08	up	ns
ENSGALG00010003541	CNR1	cannabinoid receptor 1 [Source:NCBI gene (formerly Entrezgene);Acc:428633]	1.38572	3.95156	38.8864	4.49202e-10	5.50772e-08	up	ns
ENSGALG00010015161	GFPT2	glutamine-fructose-6-phosphate transaminase 2 [Source:HGNC Symbol;Acc:HGNC:4242]	3.29186	4.26213	38.6716	5.01459e-10	6.03666e-08	up	ns
ENSGALG00010002570	ADAM12	ADAM metallopeptidase domain 12 [Source:NCBI gene (formerly Entrezgene);Acc:425843]	2.06327	3.16359	37.8242	7.74169e-10	8.83754e-08	up	ns
ENSGALG00010022929	LRP4	LDL receptor related protein 4 [Source:HGNC Symbol;Acc:HGNC:6696]	2.47201	1.86679	37.3555	9.84428e-10	1.09545e-07	up	ns
ENSGALG00010018426	#NA	#NA	4.53638	0.770845	37.2341	1.04765e-09	1.15609e-07	up	ns
ENSGALG00010005081	GREB1L	GREB1 like retinoic acid receptor coactivator [Source:HGNC Symbol;Acc:HGNC:31042]	2.03813	3.80327	36.5056	1.52226e-09	1.54747e-07	up	ns
ENSGALG00010014488	#NA	#NA	3.16694	4.86914	36.3349	1.66165e-09	1.66693e-07	up	ns
ENSGALG00010015154	CYP24A1	cytochrome P450 family 24 subfamily A member 1 [Source:NCBI gene (formerly Entrezgene);Acc:395827]	4.15082	0.161852	35.6347	2.38012e-09	2.24786e-07	ns	ns
ENSGALG00010017399	CPXM1	carboxypeptidase X, M14 family member 1 [Source:HGNC Symbol;Acc:HGNC:15771]	1.79742	5.22316	35.6238	2.39351e-09	2.24786e-07	up	ns
ENSGALG00010013386	ITGAV	integrin subunit alpha V [Source:NCBI gene (formerly Entrezgene);Acc:396420]	1.31883	6.19589	35.4607	2.6025e-09	2.37671e-07	ns	ns
ENSGALG00010008320	GPRIN3	GPRIN family member 3 [Source:HGNC Symbol;Acc:HGNC:27733]	1.8094	4.4787	34.9507	3.38167e-09	2.9268e-07	ns	ns
ENSGALG00010020396	CHL1	cell adhesion molecule L1 like [Source:HGNC Symbol;Acc:HGNC:1939]	2.89718	1.66483	34.7822	3.68735e-09	3.10371e-07	ns	ns
ENSGALG00010025067	SLC1A2	solute carrier family 1 member 2 [Source:NCBI gene (formerly Entrezgene);Acc:423156]	3.18021	1.70715	34.2777	4.77828e-09	3.82312e-07	up	ns
ENSGALG00010028348	NES	nestin [Source:NCBI gene (formerly Entrezgene);Acc:395890]	2.37508	6.35047	33.6306	6.66378e-09	5.10068e-07	up	ns
ENSGALG00010002728	RP2	retinitis pigmentosa 2 (X-linked recessive) [Source:NCBI gene (formerly Entrezgene);Acc:418675]	1.37375	4.78085	33.4522	7.30367e-09	5.49518e-07	ns	ns
ENSGALG00010028884	VAV2	vav guanine nucleotide exchange factor 2 [Source:NCBI gene (formerly Entrezgene);Acc:373938]	1.75819	3.89018	33.3414	7.73196e-09	5.78456e-07	up	ns
ENSGALG00010026960	SEC61A1	SEC61 translocon subunit alpha 1 [Source:HGNC Symbol;Acc:HGNC:18276]	1.36559	5.48534	32.5973	1.13373e-08	8.20375e-07	up	ns
ENSGALG00010011885	NCALD	neurocalcin delta [Source:NCBI gene (formerly Entrezgene);Acc:396048]	2.8244	4.96705	32.4575	1.21826e-08	8.72011e-07	up	ns
ENSGALG00010017810	HIF1A	hypoxia inducible factor 1 alpha subunit [Source:NCBI gene (formerly Entrezgene);Acc:374177]	1.13105	5.8525	32.4346	1.23271e-08	8.75011e-07	ns	ns
ENSGALG00010010336	FMNL2	formin like 2 [Source:HGNC Symbol;Acc:HGNC:18267]	1.46261	3.62671	32.3495	1.2879e-08	8.929e-07	up	ns
ENSGALG00010011530	ARPC5	actin related protein 2/3 complex subunit 5 [Source:NCBI gene (formerly Entrezgene);Acc:429075]	1.39906	6.39489	32.3663	1.27684e-08	8.929e-07	ns	ns
ENSGALG00010027725	BTN1A1	butyrophilin subfamily 1 member A1 [Source:NCBI gene (formerly Entrezgene);Acc:420061]	1.82709	2.43127	32.2726	1.33987e-08	9.24091e-07	ns	ns
ENSGALG00010004887	MYH15	myosin, heavy chain 15 [Source:NCBI gene (formerly Entrezgene);Acc:395534]	3.40971	4.4291	31.8468	1.66828e-08	1.09908e-06	up	ns
ENSGALG00010010893	CCL21	C-C motif chemokine ligand 21 [Source:HGNC Symbol;Acc:HGNC:10620]	2.97629	3.36471	31.5646	1.9291e-08	1.22813e-06	up	ns
ENSGALG00010005421	#NA	#NA	2.75223	0.936183	31.5108	1.98338e-08	1.25664e-06	ns	ns
ENSGALG00010029739	P2RX5	purinergic receptor P2X 5 [Source:NCBI gene (formerly Entrezgene);Acc:395507]	1.61932	6.02583	31.4372	2.05993e-08	1.29277e-06	ns	ns
ENSGALG00010005879	FAM107B	family with sequence similarity 107 member B [Source:HGNC Symbol;Acc:HGNC:23726]	1.46758	3.99624	31.2123	2.31293e-08	1.43792e-06	ns	ns
ENSGALG00010006134	K123	endonuclease domain containing 1 [Source:NCBI gene (formerly Entrezgene);Acc:395873]	3.2419	0.438835	30.8504	2.78703e-08	1.66243e-06	up	ns
ENSGALG00010009098	CAD	carbamoyl-phosphate synthetase 2, aspartate transcarbamylase, and dihydroorotase [Source:HGNC Symbol;Acc:HGNC:1424]	1.34213	4.22037	30.7729	2.90054e-08	1.71468e-06	ns	ns
ENSGALG00010016168	PLIN2	perilipin 2 [Source:NCBI gene (formerly Entrezgene);Acc:427237]	1.61574	8.0997	30.7628	2.91575e-08	1.71601e-06	ns	ns
ENSGALG00010024974	CD44	CD44 molecule (Indian blood group) [Source:NCBI gene (formerly Entrezgene);Acc:395666]	1.77167	5.03203	30.5738	3.21409e-08	1.83452e-06	up	ns
ENSGALG00010017035	PIK3CD	phosphatidylinositol-4,5-bisphosphate 3-kinase catalytic subunit delta [Source:NCBI gene (formerly Entrezgene);Acc:419444]	2.38966	2.58013	30.4797	3.37379e-08	1.89304e-06	ns	ns
ENSGALG00010019738	ADRA2A	adrenoceptor alpha 2A [Source:HGNC Symbol;Acc:HGNC:281]	3.33907	3.23789	30.4527	3.42109e-08	1.91148e-06	up	ns
ENSGALG00010025623	#NA	#NA	2.15461	2.10927	30.3252	3.65345e-08	2.00743e-06	ns	ns
ENSGALG00010025635	CHKA	choline kinase alpha [Source:HGNC Symbol;Acc:HGNC:1937]	1.94906	5.20122	30.186	3.9253e-08	2.13028e-06	ns	ns
ENSGALG00010004350	MOXD1	monooxygenase DBH like 1 [Source:NCBI gene (formerly Entrezgene);Acc:395333]	2.13949	5.30057	30.037	4.23887e-08	2.24518e-06	ns	ns
ENSGALG00010024566	MTSS2	MTSS I-BAR domain containing 2 [Source:HGNC Symbol;Acc:HGNC:25094]	1.7132	4.96338	29.9902	4.34235e-08	2.26384e-06	up	ns
ENSGALG00010028039	STAB1	stabilin 1 [Source:HGNC Symbol;Acc:HGNC:18628]	1.38323	6.13625	29.879	4.59874e-08	2.3881e-06	ns	ns
ENSGALG00010016221	TMEM200B	transmembrane protein 200B [Source:HGNC Symbol;Acc:HGNC:33785]	1.74127	3.16507	29.7776	4.84565e-08	2.50649e-06	up	ns
ENSGALG00010025286	ITGA3	integrin subunit alpha 3 [Source:NCBI gene (formerly Entrezgene);Acc:373946]	1.39141	3.88716	29.6392	5.20416e-08	2.67106e-06	up	ns
ENSGALG00010028001	SBNO2	strawberry notch homolog 2 [Source:HGNC Symbol;Acc:HGNC:29158]	1.79315	4.19355	29.6289	5.2319e-08	2.67493e-06	up	ns
ENSGALG00010011605	APPL2	adaptor protein, phosphotyrosine interacting with PH domain and leucine zipper 2 [Source:HGNC Symbol;Acc:HGNC:18242]	1.64661	3.99231	29.4605	5.70692e-08	2.84101e-06	ns	ns
ENSGALG00010016881	C1QB	complement C1q B chain [Source:HGNC Symbol;Acc:HGNC:1242]	1.7519	4.30742	29.4041	5.87546e-08	2.91397e-06	ns	ns
ENSGALG00010010337	SCARA3	scavenger receptor class A member 3 [Source:HGNC Symbol;Acc:HGNC:19000]	1.15986	3.81578	29.3378	6.07991e-08	3.00411e-06	up	ns
ENSGALG00010010546	MICALL1	MICAL like 1 [Source:NCBI gene (formerly Entrezgene);Acc:418032]	1.3814	6.53759	29.2649	6.31294e-08	3.10765e-06	ns	ns
ENSGALG00010028339	BCAN	brevican [Source:HGNC Symbol;Acc:HGNC:23059]	2.90962	1.96961	29.2077	6.50219e-08	3.18896e-06	up	ns
ENSGALG00010011776	IL17RA	interleukin 17 receptor A [Source:NCBI gene (formerly Entrezgene);Acc:418158]	1.64165	4.22007	29.1966	6.53953e-08	3.19544e-06	ns	ns
ENSGALG00010020525	GPD1L2	0	2.77029	2.99312	29.1507	6.69614e-08	3.24799e-06	up	ns
ENSGALG00010005523	#NA	#NA	3.7181	-0.498182	28.9256	7.52123e-08	3.57428e-06	ns	ns
ENSGALG00010025847	DEF6	DEF6 guanine nucleotide exchange factor [Source:HGNC Symbol;Acc:HGNC:2760]	1.48813	3.27669	28.8442	7.84397e-08	3.64456e-06	ns	ns
ENSGALG00010016549	PTPRA	protein tyrosine phosphatase, receptor type A [Source:NCBI gene (formerly Entrezgene);Acc:396060]	1.26302	4.76856	28.7853	8.08609e-08	3.67959e-06	ns	ns
ENSGALG00010019557	TRIM9	tripartite motif containing 9 [Source:HGNC Symbol;Acc:HGNC:16288]	2.11967	1.54244	28.4721	9.50588e-08	4.22406e-06	up	ns
ENSGALG00010007948	#NA	#NA	2.88575	0.550339	28.4646	9.54253e-08	4.22616e-06	ns	ns
ENSGALG00010026008	NRP2	neuropilin 2 [Source:NCBI gene (formerly Entrezgene);Acc:374157]	1.30883	6.1512	28.289	1.04488e-07	4.5365e-06	ns	ns
ENSGALG00010026023	THY1	Thy-1 cell surface antigen [Source:NCBI gene (formerly Entrezgene);Acc:378897]	2.14231	6.74701	28.2583	1.06161e-07	4.59404e-06	up	ns
ENSGALG00010003420	#NA	#NA	6.67001	3.65005	28.2334	1.07531e-07	4.63819e-06	up	up
ENSGALG00010021703	CD82	CD82 molecule [Source:NCBI gene (formerly Entrezgene);Acc:423172]	1.27175	5.43842	28.1727	1.10958e-07	4.75502e-06	up	ns
ENSGALG00010002998	LECT1	leukocyte cell derived chemotaxin 1 [Source:NCBI gene (formerly Entrezgene);Acc:395600]	3.52289	0.706775	28.0788	1.16475e-07	4.91378e-06	up	ns
ENSGALG00010011936	CKAP4	cytoskeleton associated protein 4 [Source:HGNC Symbol;Acc:HGNC:16991]	1.29479	6.32576	28.0781	1.16518e-07	4.91378e-06	ns	ns
ENSGALG00010023110	LIMA1	LIM domain and actin binding 1 [Source:HGNC Symbol;Acc:HGNC:24636]	1.40417	5.77861	28.063	1.17431e-07	4.93656e-06	up	ns
ENSGALG00010029738	TRPV2	transient receptor potential cation channel subfamily V member 2 [Source:HGNC Symbol;Acc:HGNC:18082]	1.6854	4.9849	28.0056	1.20967e-07	5.02147e-06	ns	ns
ENSGALG00010016159	ASPG	asparaginase [Source:HGNC Symbol;Acc:HGNC:20123]	2.07661	2.36611	27.8693	1.2979e-07	5.25591e-06	ns	ns
ENSGALG00010023434	ATN1	atrophin 1 [Source:HGNC Symbol;Acc:HGNC:3033]	1.5461	4.15256	27.8712	1.29663e-07	5.25591e-06	up	ns
ENSGALG00010027200	G0S2	G0/G1 switch 2 [Source:NCBI gene (formerly Entrezgene);Acc:419860]	1.8037	4.78007	27.8294	1.32495e-07	5.33281e-06	up	ns
ENSGALG00010025927	#NA	#NA	6.77948	0.179944	27.7791	1.35987e-07	5.41962e-06	up	ns
ENSGALG00010026062	ITGA4	integrin subunit alpha 4 [Source:HGNC Symbol;Acc:HGNC:6140]	1.33921	3.93633	27.769	1.36698e-07	5.41962e-06	ns	ns
ENSGALG00010025125	PIK3CB	phosphatidylinositol-4,5-bisphosphate 3-kinase catalytic subunit beta [Source:NCBI gene (formerly Entrezgene);Acc:424826]	1.56372	3.34717	27.7411	1.38686e-07	5.48201e-06	ns	ns
ENSGALG00010011699	TIAM1	TIAM Rac1 associated GEF 1 [Source:HGNC Symbol;Acc:HGNC:11805]	1.95247	2.95949	27.679	1.43212e-07	5.62735e-06	ns	ns
ENSGALG00010016807	VSIG4	V-set and immunoglobulin domain containing 4 [Source:HGNC Symbol;Acc:HGNC:17032]	1.56318	3.6995	27.6457	1.45698e-07	5.69123e-06	ns	ns
ENSGALG00010005023	POGLUT3	protein O-glucosyltransferase 3 [Source:HGNC Symbol;Acc:HGNC:28496]	2.09607	5.35823	27.5423	1.53698e-07	5.95108e-06	up	ns
ENSGALG00010021013	FAP	fibroblast activation protein alpha [Source:NCBI gene (formerly Entrezgene);Acc:424186]	1.77145	5.65619	27.45	1.6121e-07	6.18767e-06	ns	ns
ENSGALG00010004070	ARL11	ADP ribosylation factor like GTPase 11 [Source:HGNC Symbol;Acc:HGNC:24046]	1.85706	3.60273	27.4441	1.61698e-07	6.18847e-06	up	ns
ENSGALG00010016752	TLR5	0	1.87341	1.65546	27.2003	1.83433e-07	6.92027e-06	up	ns
ENSGALG00010003921	COLEC12	collectin subfamily member 12 [Source:NCBI gene (formerly Entrezgene);Acc:421061]	2.22037	6.39587	26.9638	2.07302e-07	7.59785e-06	ns	ns
ENSGALG00010007719	LTBP1	latent transforming growth factor beta binding protein 1 [Source:NCBI gene (formerly Entrezgene);Acc:421461]	1.88395	5.12571	26.96	2.07704e-07	7.59785e-06	up	ns
ENSGALG00010004791	FZD1	frizzled class receptor 1 [Source:NCBI gene (formerly Entrezgene);Acc:374062]	1.65721	5.28362	26.7018	2.37404e-07	8.4736e-06	up	ns
ENSGALG00010022875	SPON1	spondin 1 [Source:NCBI gene (formerly Entrezgene);Acc:395657]	2.22817	4.62307	26.5512	2.56649e-07	9.00461e-06	up	ns
ENSGALG00010001201	TUBB6	tubulin beta 6 class V [Source:NCBI gene (formerly Entrezgene);Acc:421037]	1.79362	6.18544	26.5403	2.58099e-07	9.0178e-06	ns	ns
ENSGALG00010023715	CD3E	CD3e molecule [Source:NCBI gene (formerly Entrezgene);Acc:396062]	1.56337	3.64344	26.2956	2.92952e-07	1.0024e-05	ns	ns
ENSGALG00010028177	COMP	0	3.12285	8.57078	26.2281	3.03375e-07	1.03007e-05	ns	ns
ENSGALG00010016836	HEPH	hephaestin [Source:HGNC Symbol;Acc:HGNC:4866]	1.83039	5.65213	26.1651	3.13443e-07	1.05883e-05	ns	ns
ENSGALG00010005565	PGAP4	post-GPI attachment to proteins GalNAc transferase 4 [Source:HGNC Symbol;Acc:HGNC:28180]	1.76048	1.94533	26.1246	3.20084e-07	1.07851e-05	up	ns
ENSGALG00010002474	HPCAL1	hippocalcin like 1 [Source:NCBI gene (formerly Entrezgene);Acc:396161]	1.30508	4.08997	26.0445	3.33642e-07	1.10452e-05	up	ns
ENSGALG00010017922	MERTK	MER proto-onco, tyrosine kinase [Source:NCBI gene (formerly Entrezgene);Acc:395836]	1.84546	3.81455	25.9667	3.47351e-07	1.13571e-05	ns	ns
ENSGALG00010017290	DACT1	dishevelled binding antagonist of beta catenin 1 [Source:NCBI gene (formerly Entrezgene);Acc:723789]	1.36214	4.57529	25.9483	3.50676e-07	1.14095e-05	up	ns
ENSGALG00010012917	RUNX1	runt-related transcription factor 1 [Source:NCBI gene (formerly Entrezgene);Acc:396152]	2.27075	4.32818	25.9058	3.58482e-07	1.16064e-05	ns	ns
ENSGALG00010013235	GCNT7	glucosaminyl (N-acetyl) transferase family member 7 [Source:HGNC Symbol;Acc:HGNC:16099]	2.6839	0.812868	25.8202	3.74739e-07	1.19862e-05	ns	ns
ENSGALG00010011984	FN1	fibronectin 1 [Source:NCBI gene (formerly Entrezgene);Acc:396133]	2.52532	8.54413	25.8067	3.77384e-07	1.20417e-05	up	ns
ENSGALG00010004736	CD47	CD47 molecule [Source:NCBI gene (formerly Entrezgene);Acc:418408]	0.986952	6.36076	25.7873	3.8118e-07	1.20946e-05	ns	ns
ENSGALG00010010942	NRN1	neuritin 1 [Source:NCBI gene (formerly Entrezgene);Acc:420873]	2.66096	3.81921	25.6202	4.15665e-07	1.31053e-05	up	ns
ENSGALG00010017450	#NA	#NA	1.35671	4.77156	25.6116	4.17524e-07	1.31327e-05	ns	ns
ENSGALG00010001705	HTRA1	HtrA serine peptidase 1 [Source:HGNC Symbol;Acc:HGNC:9476]	1.50735	6.66988	25.5402	4.3326e-07	1.35953e-05	up	ns
ENSGALG00010005131	IL8L2	interleukin 8-like 2 [Source:NCBI gene (formerly Entrezgene);Acc:396495]	3.56686	-0.199006	25.4825	4.4641e-07	1.39419e-05	ns	ns
ENSGALG00010009470	ZNF469	zinc finger protein 469 [Source:HGNC Symbol;Acc:HGNC:23216]	2.43907	3.23798	25.4654	4.50399e-07	1.3996e-05	up	ns
ENSGALG00010017795	MACF1	microtubule actin crosslinking factor 1 [Source:HGNC Symbol;Acc:HGNC:13664]	1.05343	6.80873	25.4606	4.51506e-07	1.3996e-05	ns	ns
ENSGALG00010005760	GPR18	G protein-coupled receptor 18 [Source:HGNC Symbol;Acc:HGNC:4472]	2.78854	0.213511	25.3755	4.71878e-07	1.45316e-05	up	ns
ENSGALG00010003896	MCUB	mitochondrial calcium uniporter dominant negative subunit beta [Source:HGNC Symbol;Acc:HGNC:26076]	1.5579	2.87326	25.2691	4.98623e-07	1.52489e-05	ns	ns
ENSGALG00010004385	ADAMTS3	ADAM metallopeptidase with thrombospondin type 1 motif 3 [Source:HGNC Symbol;Acc:HGNC:219]	2.02637	2.01287	25.2418	5.05748e-07	1.54312e-05	up	ns
ENSGALG00010016382	UGDH	UDP-glucose 6-dehydrogenase [Source:NCBI gene (formerly Entrezgene);Acc:422792]	1.61191	5.68671	25.1118	5.41013e-07	1.63191e-05	up	ns
ENSGALG00010009833	SOD3	superoxide dismutase 3 [Source:HGNC Symbol;Acc:HGNC:11181]	3.0012	5.08826	25.0986	5.44713e-07	1.63934e-05	up	ns
ENSGALG00010025355	STAT6	signal transducer and activator of transcription 6 [Source:HGNC Symbol;Acc:HGNC:11368]	1.1778	5.2743	25.0851	5.48561e-07	1.64718e-05	ns	ns
ENSGALG00010000813	#NA	#NA	2.56774	2.64994	25.0706	5.52681e-07	1.64833e-05	up	ns
ENSGALG00010017489	TNFRSF1B	TNF receptor superfamily member 1B [Source:NCBI gene (formerly Entrezgene);Acc:395083]	1.43733	3.54783	25.0571	5.56575e-07	1.65622e-05	ns	ns
ENSGALG00010026846	MICAL1	microtubule associated monooxygenase, calponin and LIM domain containing 1 [Source:NCBI gene (formerly Entrezgene);Acc:429474]	2.15516	4.07283	24.9891	5.76539e-07	1.69656e-05	ns	ns
ENSGALG00010010547	BST1	bone marrow stromal cell antigen 1 [Source:NCBI gene (formerly Entrezgene);Acc:422828]	1.32098	3.93924	24.9057	6.02032e-07	1.7513e-05	ns	ns
ENSGALG00010011244	PDE9A	phosphodiesterase 9A [Source:HGNC Symbol;Acc:HGNC:8795]	2.26018	1.71346	24.8227	6.28539e-07	1.80937e-05	ns	ns
ENSGALG00010019956	SLC29A3	solute carrier family 29 member 3 [Source:HGNC Symbol;Acc:HGNC:23096]	2.2284	1.9016	24.7713	6.45526e-07	1.84225e-05	ns	ns
ENSGALG00010013112	CD40	CD40 molecule [Source:NCBI gene (formerly Entrezgene);Acc:395385]	1.48122	3.28014	24.6539	6.86071e-07	1.94956e-05	ns	ns
ENSGALG00010009830	RNASEL	ribonuclease L [Source:NCBI gene (formerly Entrezgene);Acc:424410]	2.55366	0.992111	24.6375	6.91924e-07	1.95198e-05	up	ns
ENSGALG00010010908	STK17B	serine/threonine kinase 17b [Source:NCBI gene (formerly Entrezgene);Acc:424049]	1.40953	4.16035	24.5944	7.07586e-07	1.98094e-05	ns	ns
ENSGALG00010008906	DBN1	drebrin 1 [Source:NCBI gene (formerly Entrezgene);Acc:396496]	1.58131	4.58144	24.4887	7.47457e-07	2.08375e-05	up	ns
ENSGALG00010016835	CCDC88A	coiled-coil domain containing 88A [Source:HGNC Symbol;Acc:HGNC:25523]	1.95003	3.06919	24.3578	8.00042e-07	2.20711e-05	ns	ns
ENSGALG00010005057	FLVCR2	FLVCR heme transporter 2 [Source:HGNC Symbol;Acc:HGNC:20105]	2.29059	1.71666	24.3233	8.14473e-07	2.22836e-05	ns	ns
ENSGALG00010009149	FUT4	fucosyltransferase 4 [Source:NCBI gene (formerly Entrezgene);Acc:428092]	2.88319	0.225136	24.2184	8.60066e-07	2.32837e-05	ns	ns
ENSGALG00010022990	SLC25A22	solute carrier family 25 member 22 [Source:NCBI gene (formerly Entrezgene);Acc:429678]	1.82769	3.38191	24.1899	8.72875e-07	2.3541e-05	ns	ns
ENSGALG00010002788	#NA	#NA	2.12974	3.44756	24.168	8.82885e-07	2.37143e-05	ns	ns
ENSGALG00010023821	KANK4	KN motif and ankyrin repeat domains 4 [Source:HGNC Symbol;Acc:HGNC:27263]	1.4323	4.49915	24.1538	8.89407e-07	2.38412e-05	up	ns
ENSGALG00010006958	KIF26B	kinesin family member 26B [Source:HGNC Symbol;Acc:HGNC:25484]	5.30068	0.189984	24.0326	9.47161e-07	2.49847e-05	up	ns
ENSGALG00010018022	XPO6	exportin 6 [Source:HGNC Symbol;Acc:HGNC:19733]	1.04325	4.08061	24.0327	9.47142e-07	2.49847e-05	ns	ns
ENSGALG00010001267	BCHE	butyrylcholinesterase [Source:NCBI gene (formerly Entrezgene);Acc:395358]	2.30431	5.20173	23.8999	1.01477e-06	2.6394e-05	ns	ns
ENSGALG00010014470	RPS6KA1	ribosomal protein S6 kinase A1 [Source:NCBI gene (formerly Entrezgene);Acc:386579]	2.14635	5.20328	23.8878	1.02119e-06	2.6463e-05	ns	ns
ENSGALG00010027702	FOXP4	forkhead box P4 [Source:HGNC Symbol;Acc:HGNC:20842]	2.13008	3.27111	23.7286	1.1092e-06	2.82463e-05	ns	ns
ENSGALG00010005839	RPS6KA2	ribosomal protein S6 kinase A2 [Source:HGNC Symbol;Acc:HGNC:10431]	1.93655	1.6839	23.6946	1.12897e-06	2.86194e-05	ns	ns
ENSGALG00010027110	IKBKE	inhibitor of nuclear factor kappa B kinase subunit epsilon [Source:HGNC Symbol;Acc:HGNC:14552]	2.32486	2.26435	23.5882	1.19317e-06	2.99241e-05	ns	ns
ENSGALG00010001145	TRIM36	tripartite motif containing 36 [Source:HGNC Symbol;Acc:HGNC:16280]	2.33869	0.818373	23.5801	1.19822e-06	2.99939e-05	up	ns
ENSGALG00010026706	KRT24	keratin 24 [Source:NCBI gene (formerly Entrezgene);Acc:395861]	6.53905	0.411095	23.5729	1.2027e-06	3.00493e-05	up	ns
ENSGALG00010021237	FSCN1	fascin actin-bundling protein 1 [Source:NCBI gene (formerly Entrezgene);Acc:416485]	1.10241	5.32419	23.5545	1.21424e-06	3.02235e-05	up	ns
ENSGALG00010013343	KIAA1644	shisa like 1 [Source:HGNC Symbol;Acc:HGNC:29335]	6.07196	-0.513866	23.5131	1.24063e-06	3.06502e-05	up	ns
ENSGALG00010018399	ABHD12	abhydrolase domain containing 12 [Source:NCBI gene (formerly Entrezgene);Acc:421249]	1.43998	5.17391	23.5155	1.23909e-06	3.06502e-05	ns	ns
ENSGALG00010010995	HEBP1	heme binding protein 1 [Source:NCBI gene (formerly Entrezgene);Acc:417961]	1.43092	4.04055	23.4025	1.3141e-06	3.21058e-05	up	ns
ENSGALG00010019816	GPR132	0	2.90138	0.68647	23.3232	1.36935e-06	3.32105e-05	ns	ns
ENSGALG00010022470	#NA	#NA	2.52447	2.17662	23.3268	1.36685e-06	3.32105e-05	ns	ns
ENSGALG00010027174	SHISA5	shisa family member 5 [Source:NCBI gene (formerly Entrezgene);Acc:415948]	1.29295	5.36965	23.2814	1.39947e-06	3.37555e-05	ns	ns
ENSGALG00010005397	#NA	#NA	6.50165	-1.73676	23.2688	1.40867e-06	3.39157e-05	ns	ns
ENSGALG00010018885	EFEMP1	EGF containing fibulin extracellular matrix protein 1 [Source:HGNC Symbol;Acc:HGNC:3218]	1.42254	5.23642	23.2573	1.41711e-06	3.39951e-05	ns	ns
ENSGALG00010016211	TACC3	transforming acidic coiled-coil containing protein 3 [Source:NCBI gene (formerly Entrezgene);Acc:422899]	1.07496	4.31816	23.2365	1.43255e-06	3.43035e-05	ns	ns
ENSGALG00010013225	GNE	glucosamine (UDP-N-acetyl)-2-epimerase/N-acetylmannosamine kinase [Source:NCBI gene (formerly Entrezgene);Acc:427285]	1.20067	3.66056	23.2031	1.45762e-06	3.47124e-05	ns	ns
ENSGALG00010027203	HSD11B1	hydroxysteroid 11-beta dehydrogenase 1 [Source:HGNC Symbol;Acc:HGNC:5208]	2.90524	-0.0761487	23.1474	1.50043e-06	3.53378e-05	ns	ns
ENSGALG00010023655	C1R	complement C1r [Source:HGNC Symbol;Acc:HGNC:1246]	1.84767	4.70794	23.1415	1.5051e-06	3.53378e-05	ns	ns
ENSGALG00010004760	THBS2	thrombospondin 2 [Source:NCBI gene (formerly Entrezgene);Acc:414837]	4.18766	3.87746	23.1266	1.51681e-06	3.5487e-05	up	ns
ENSGALG00010005784	RASL11A	RAS like family 11 member A [Source:HGNC Symbol;Acc:HGNC:23802]	3.00908	2.0217	23.0905	1.54555e-06	3.60954e-05	ns	ns
ENSGALG00010022511	IGFBP4	insulin like growth factor binding protein 4 [Source:NCBI gene (formerly Entrezgene);Acc:374271]	1.36861	6.4316	23.0364	1.58967e-06	3.69305e-05	ns	ns
ENSGALG00010027917	PPARG	peroxisome proliferator-activated receptor gamma [Source:NCBI gene (formerly Entrezgene);Acc:373928]	1.57412	3.31356	23.0297	1.59518e-06	3.69938e-05	up	ns
ENSGALG00010022788	CYBRD1	cytochrome b reductase 1 [Source:HGNC Symbol;Acc:HGNC:20797]	1.59315	4.45867	23.018	1.60495e-06	3.71551e-05	up	ns
ENSGALG00010020944	MYO5A	myosin VA [Source:NCBI gene (formerly Entrezgene);Acc:396237]	1.46288	2.85038	22.9253	1.68421e-06	3.86576e-05	ns	ns
ENSGALG00010017250	COL16A1	collagen type XVI alpha 1 chain [Source:HGNC Symbol;Acc:HGNC:2193]	1.25733	5.19853	22.9196	1.68925e-06	3.87007e-05	up	ns
ENSGALG00010013501	AKR1B10	aldo-keto reductase family 1 member B10 [Source:NCBI gene (formerly Entrezgene);Acc:395338]	2.11397	3.52926	22.8726	1.73102e-06	3.94531e-05	up	ns
ENSGALG00010015101	CAP1	cyclase associated actin cytoskeleton regulatory protein 1 [Source:HGNC Symbol;Acc:HGNC:20040]	1.20977	5.70419	22.8375	1.76289e-06	4.00414e-05	ns	ns
ENSGALG00010017950	FBLN7	fibulin 7 [Source:NCBI gene (formerly Entrezgene);Acc:421229]	1.70361	3.69157	22.8131	1.78546e-06	4.04154e-05	ns	ns
ENSGALG00010017983	SLC4A11	solute carrier family 4 member 11 [Source:HGNC Symbol;Acc:HGNC:16438]	1.70165	3.2349	22.7995	1.79812e-06	4.06327e-05	ns	ns
ENSGALG00010010871	GCNT2	glucosaminyl (N-acetyl) transferase 2 (I blood group) [Source:HGNC Symbol;Acc:HGNC:4204]	4.84192	-1.31663	22.7612	1.83429e-06	4.1309e-05	ns	ns
ENSGALG00010009486	B4GALT1	beta-1,4-galactosyltransferase 1 [Source:NCBI gene (formerly Entrezgene);Acc:396121]	0.979125	4.37363	22.7141	1.87979e-06	4.21188e-05	ns	ns
ENSGALG00010027192	SH3GL1	SH3 domain containing GRB2 like 1, endophilin A2 [Source:NCBI gene (formerly Entrezgene);Acc:395202]	1.21158	5.31842	22.6648	1.92864e-06	4.28507e-05	up	ns
ENSGALG00010006328	SYNDIG1L	synapse differentiation inducing 1 like [Source:HGNC Symbol;Acc:HGNC:32388]	3.31091	3.43608	22.5655	2.03098e-06	4.45268e-05	up	ns
ENSGALG00010002765	MAP7D2	MAP7 domain containing 2 [Source:HGNC Symbol;Acc:HGNC:25899]	3.81846	-0.242986	22.5281	2.07088e-06	4.52519e-05	ns	ns
ENSGALG00010010439	HGF	hepatocyte growth factor [Source:NCBI gene (formerly Entrezgene);Acc:395941]	2.58178	2.74276	22.5133	2.08691e-06	4.5527e-05	ns	ns
ENSGALG00010000453	ACHE	acetylcholinesterase (Cartwright blood group) [Source:HGNC Symbol;Acc:HGNC:108]	2.5115	5.97145	22.4543	2.15208e-06	4.67945e-05	ns	ns
ENSGALG00010023422	WLS	wntless Wnt ligand secretion mediator [Source:NCBI gene (formerly Entrezgene);Acc:424707]	1.51778	5.59562	22.3978	2.21624e-06	4.78752e-05	up	ns
ENSGALG00010025963	OAF	out at first homolog [Source:NCBI gene (formerly Entrezgene);Acc:395161]	1.895	5.53265	22.3681	2.25083e-06	4.85432e-05	up	ns
ENSGALG00010024511	#NA	#NA	1.46526	4.33632	22.3542	2.26722e-06	4.87202e-05	ns	ns
ENSGALG00010015698	TNFAIP2	TNF alpha induced protein 2 [Source:HGNC Symbol;Acc:HGNC:11895]	1.18184	5.1581	22.3517	2.27008e-06	4.87202e-05	ns	ns
ENSGALG00010018081	DIO3	deiodinase, iodothyronine type III [Source:NCBI gene (formerly Entrezgene);Acc:395939]	2.49265	1.06632	22.3051	2.32583e-06	4.97555e-05	ns	ns
ENSGALG00010024764	#NA	#NA	3.29592	1.58716	22.2766	2.36072e-06	5.03392e-05	ns	ns
ENSGALG00010027123	WDR86	WD repeat domain 86 [Source:HGNC Symbol;Acc:HGNC:28020]	1.70985	2.41014	22.2337	2.41394e-06	5.13914e-05	up	ns
ENSGALG00010005621	CDH2	cadherin 2 [Source:NCBI gene (formerly Entrezgene);Acc:414745]	1.76239	4.5305	22.2092	2.44497e-06	5.1802e-05	up	ns
ENSGALG00010004515	#NA	#NA	3.25955	1.55641	22.1742	2.49001e-06	5.25881e-05	ns	ns
ENSGALG00010012297	ABLIM3	actin binding LIM protein family member 3 [Source:HGNC Symbol;Acc:HGNC:29132]	2.03292	3.56724	22.156	2.51376e-06	5.28367e-05	ns	ns
ENSGALG00010029151	CYBC1	cytochrome b-245 chaperone 1 [Source:HGNC Symbol;Acc:HGNC:28672]	1.13817	3.49052	22.1567	2.51272e-06	5.28367e-05	ns	ns
ENSGALG00010024038	NKD1	NKD inhibitor of WNT signaling pathway 1 [Source:HGNC Symbol;Acc:HGNC:17045]	2.6049	0.569197	22.0947	2.59526e-06	5.43548e-05	up	ns
ENSGALG00010025703	UBASH3B	ubiquitin associated and SH3 domain containing B [Source:HGNC Symbol;Acc:HGNC:29884]	1.77795	4.62542	22.0925	2.59829e-06	5.43548e-05	ns	ns
ENSGALG00010020457	IL5RA	interleukin 5 receptor subunit alpha [Source:NCBI gene (formerly Entrezgene);Acc:771801]	2.60333	0.642879	22.0639	2.63729e-06	5.50835e-05	ns	ns
ENSGALG00010006602	EDNRA	endothelin receptor type A [Source:NCBI gene (formerly Entrezgene);Acc:373908]	1.28179	5.15382	22.0296	2.68478e-06	5.58114e-05	ns	ns
ENSGALG00010028015	DUSP7	dual specificity phosphatase 7 [Source:NCBI gene (formerly Entrezgene);Acc:415891]	1.07468	4.73299	22.0185	2.70032e-06	5.59587e-05	ns	ns
ENSGALG00010000145	PRODH	0	2.85221	5.29474	21.8674	2.92151e-06	5.99792e-05	ns	ns
ENSGALG00010003582	RDH10	retinol dehydrogenase 10 (all-trans) [Source:NCBI gene (formerly Entrezgene);Acc:420183]	1.69073	3.83302	21.841	2.96204e-06	6.07173e-05	ns	ns
ENSGALG00010007894	CD88	CD88 molecule [Source:NCBI gene (formerly Entrezgene);Acc:768950]	1.92135	2.77597	21.7528	3.10139e-06	6.32475e-05	ns	ns
ENSGALG00010022462	ITGA5	integrin subunit alpha 5 [Source:HGNC Symbol;Acc:HGNC:6141]	1.16496	5.44575	21.7031	3.18279e-06	6.42477e-05	ns	ns
ENSGALG00010021408	TTC9	tetratricopeptide repeat domain 9 [Source:HGNC Symbol;Acc:HGNC:20267]	2.63852	3.67682	21.6955	3.19543e-06	6.44047e-05	up	ns
ENSGALG00010013509	#NA	#NA	1.73493	3.91461	21.6311	3.30455e-06	6.64019e-05	ns	ns
ENSGALG00010017631	NAT8L	N-acetyltransferase 8 like [Source:HGNC Symbol;Acc:HGNC:26742]	2.64941	2.14188	21.5736	3.40503e-06	6.81109e-05	up	ns
ENSGALG00010022497	CORO1C	coronin 1C [Source:NCBI gene (formerly Entrezgene);Acc:416893]	1.36316	6.29571	21.5541	3.43991e-06	6.84982e-05	ns	ns
ENSGALG00010001856	CHST15	carbohydrate sulfotransferase 15 [Source:HGNC Symbol;Acc:HGNC:18137]	1.0487	4.03299	21.5447	3.45675e-06	6.87047e-05	up	ns
ENSGALG00010017695	FNDC5	fibronectin type III domain containing 5 [Source:NCBI gene (formerly Entrezgene);Acc:419667]	2.84166	5.00033	21.4548	3.62263e-06	7.14916e-05	up	ns
ENSGALG00010007925	STK17A	serine/threonine kinase 17a [Source:NCBI gene (formerly Entrezgene);Acc:420775]	2.36013	2.25956	21.4558	3.62087e-06	7.14916e-05	up	ns
ENSGALG00010013334	SH3BGRL3	SH3 domain binding glutamate rich protein like 3 [Source:NCBI gene (formerly Entrezgene);Acc:768795]	1.12405	5.74602	21.4197	3.68961e-06	7.23819e-05	ns	ns
ENSGALG00010010666	C12orf75	0	2.22357	1.71616	21.3985	3.7307e-06	7.286e-05	ns	ns
ENSGALG00010013482	#NA	#NA	1.96751	3.11563	21.3857	3.75564e-06	7.30282e-05	ns	ns
ENSGALG00010017962	TXNDC16	thioredoxin domain containing 16 [Source:HGNC Symbol;Acc:HGNC:19965]	1.36096	3.53058	21.3639	3.79862e-06	7.37555e-05	ns	ns
ENSGALG00010025229	#NA	#NA	1.22133	3.95513	21.3582	3.80998e-06	7.38678e-05	up	ns
ENSGALG00010014929	FHL1	four and a half LIM domains 1 [Source:HGNC Symbol;Acc:HGNC:3702]	2.43504	8.96994	21.3381	3.85e-06	7.42781e-05	up	ns
ENSGALG00010029203	ALDOC	aldolase, fructose-bisphosphate C [Source:NCBI gene (formerly Entrezgene);Acc:395492]	1.61687	6.68171	21.3364	3.85337e-06	7.42781e-05	ns	ns
ENSGALG00010016785	PDGFRB	platelet derived growth factor receptor beta [Source:HGNC Symbol;Acc:HGNC:8804]	1.34532	5.47693	21.3363	3.85358e-06	7.42781e-05	up	ns
ENSGALG00010022082	TGFBR3	transforming growth factor beta receptor 3 [Source:NCBI gene (formerly Entrezgene);Acc:374251]	0.899595	6.41245	21.2926	3.94247e-06	7.55516e-05	ns	ns
ENSGALG00010006237	#NA	#NA	3.31275	-0.240223	21.2804	3.96769e-06	7.59251e-05	ns	ns
ENSGALG00010017418	CHGB	chromogranin B [Source:HGNC Symbol;Acc:HGNC:1930]	2.90032	5.89361	21.189	4.16156e-06	7.88961e-05	up	ns
ENSGALG00010020927	#NA	#NA	1.81086	2.27958	21.1899	4.15959e-06	7.88961e-05	up	ns
ENSGALG00010020126	NADK	NAD kinase [Source:NCBI gene (formerly Entrezgene);Acc:419403]	1.30224	4.92003	21.1566	4.23242e-06	8.00652e-05	ns	ns
ENSGALG00010019018	SH3BGRL	SH3 domain binding glutamate rich protein like [Source:NCBI gene (formerly Entrezgene);Acc:422277]	1.0065	6.06213	21.14	4.26928e-06	8.05325e-05	ns	ns
ENSGALG00010017283	INF2	inverted formin 2 [Source:HGNC Symbol;Acc:HGNC:23791]	1.48479	4.43511	21.1173	4.32021e-06	8.12617e-05	ns	ns
ENSGALG00010005003	EXPH5	exophilin 5 [Source:HGNC Symbol;Acc:HGNC:30578]	5.18483	-0.78645	21.106	4.34565e-06	8.15087e-05	up	ns
ENSGALG00010005997	#NA	#NA	2.7808	0.930541	21.0922	4.37696e-06	8.18502e-05	up	ns
ENSGALG00010005487	#NA	#NA	1.33636	4.07254	21.0881	4.38635e-06	8.18502e-05	up	ns
ENSGALG00010021360	PTPRN	protein tyrosine phosphatase receptor type N [Source:HGNC Symbol;Acc:HGNC:9676]	1.86462	2.60614	21.0729	4.42139e-06	8.2346e-05	ns	ns
ENSGALG00010020117	AKAP13	A-kinase anchoring protein 13 [Source:HGNC Symbol;Acc:HGNC:371]	1.72418	4.54514	21.0696	4.42898e-06	8.23716e-05	ns	ns
ENSGALG00010013690	CREB3L2	cAMP responsive element binding protein 3 like 2 [Source:HGNC Symbol;Acc:HGNC:23720]	1.4495	4.29619	21.0219	4.54066e-06	8.40942e-05	ns	ns
ENSGALG00010006025	TNFAIP3	TNF alpha induced protein 3 [Source:HGNC Symbol;Acc:HGNC:11896]	1.9486	3.25258	20.993	4.60954e-06	8.50313e-05	ns	ns
ENSGALG00010021539	HEXA	hexosaminidase subunit alpha [Source:NCBI gene (formerly Entrezgene);Acc:415320]	1.664	4.3046	20.9926	4.61052e-06	8.50313e-05	ns	ns
ENSGALG00010008386	SESN3	sestrin 3 [Source:HGNC Symbol;Acc:HGNC:23060]	2.3696	4.1747	20.9886	4.62024e-06	8.50921e-05	ns	ns
ENSGALG00010001230	PTX3	pentraxin 3 [Source:NCBI gene (formerly Entrezgene);Acc:548626]	4.67139	4.33278	20.8716	4.91123e-06	8.8852e-05	up	ns
ENSGALG00010007374	CMIP	c-Maf inducing protein [Source:HGNC Symbol;Acc:HGNC:24319]	1.28837	4.17317	20.8419	4.98793e-06	8.99867e-05	ns	ns
ENSGALG00010015485	BCAS1	brain enriched myelin associated protein 1 [Source:HGNC Symbol;Acc:HGNC:974]	1.9159	1.95733	20.8296	5.0201e-06	9.03209e-05	up	ns
ENSGALG00010015493	OSTF1	osteoclast stimulating factor 1 [Source:NCBI gene (formerly Entrezgene);Acc:427258]	1.27613	4.93904	20.7956	5.10999e-06	9.1565e-05	ns	ns
ENSGALG00010023136	MDK	midkine (neurite growth-promoting factor 2) [Source:NCBI gene (formerly Entrezgene);Acc:423196]	3.18055	4.28543	20.7513	5.22965e-06	9.32313e-05	up	ns
ENSGALG00010024773	APOA1	apolipoprotein AI [Source:NCBI gene (formerly Entrezgene);Acc:396536]	2.46239	9.91826	20.7507	5.23115e-06	9.32313e-05	up	ns
ENSGALG00010025212	P2RX4	purinergic receptor P2X 4 [Source:NCBI gene (formerly Entrezgene);Acc:374166]	1.58071	2.30812	20.6873	5.40749e-06	9.5879e-05	ns	ns
ENSGALG00010006228	#NA	#NA	6.43196	-1.8192	20.6325	5.56425e-06	9.79811e-05	ns	ns
ENSGALG00010001865	CYBB	cytochrome b-245 beta chain [Source:NCBI gene (formerly Entrezgene);Acc:418581]	2.68614	3.25697	20.6337	5.56088e-06	9.79811e-05	ns	ns
ENSGALG00010009525	#NA	#NA	2.06738	2.18723	20.6116	5.62553e-06	9.86666e-05	up	ns
ENSGALG00010012322	#NA	#NA	2.93469	1.27685	20.5965	5.66999e-06	9.91836e-05	ns	ns
ENSGALG00010020311	SGPL1	sphingosine-1-phosphate lyase 1 [Source:NCBI gene (formerly Entrezgene);Acc:423714]	1.6536	4.24969	20.5455	5.82305e-06	0.000101193	ns	ns
ENSGALG00010012742	#NA	#NA	1.58723	6.34493	20.5294	5.87237e-06	0.000101916	ns	ns
ENSGALG00010027149	C1orf116	chromosome 1 open reading frame 116 [Source:HGNC Symbol;Acc:HGNC:28667]	1.97365	2.21805	20.4844	6.01197e-06	0.000104066	ns	ns
ENSGALG00010011793	TLN1	talin 1 [Source:NCBI gene (formerly Entrezgene);Acc:395194]	1.1592	7.36066	20.4716	6.05216e-06	0.000104625	ns	ns
ENSGALG00010010867	QSOX1	quiescin Q6 sulfhydryl oxidase 1 [Source:NCBI gene (formerly Entrezgene);Acc:373914]	1.29381	4.64604	20.4147	6.23478e-06	0.000106724	ns	ns
ENSGALG00010014829	#NA	#NA	2.7231	1.31864	20.3743	6.3678e-06	0.000107879	ns	ns
ENSGALG00010012871	CD274	0	1.92962	2.26068	20.3735	6.37072e-06	0.000107879	ns	ns
ENSGALG00010009026	RAPGEF2	Rap guanine nucleotide exchange factor 2 [Source:HGNC Symbol;Acc:HGNC:16854]	1.34561	5.07469	20.3795	6.35061e-06	0.000107879	ns	ns
ENSGALG00010029525	SLC38A10	solute carrier family 38 member 10 [Source:HGNC Symbol;Acc:HGNC:28237]	1.17264	5.4374	20.369	6.3856e-06	0.000107993	ns	ns
ENSGALG00010008029	LY6E	lymphocyte antigen 6 complex, locus E [Source:NCBI gene (formerly Entrezgene);Acc:395550]	1.42268	6.83632	20.3488	6.45344e-06	0.000108831	up	ns
ENSGALG00010018142	DDHD1	DDHD domain containing 1 [Source:HGNC Symbol;Acc:HGNC:19714]	1.28916	2.31822	20.3444	6.46805e-06	0.000108831	ns	ns
ENSGALG00010001525	EEF1A1	eukaryotic translation elongation factor 1 alpha 1 [Source:NCBI gene (formerly Entrezgene);Acc:373963]	1.24494	10.6462	20.3457	6.46394e-06	0.000108831	ns	ns
ENSGALG00010024184	#NA	#NA	1.93717	2.79155	20.2961	6.63353e-06	0.000111191	up	ns
ENSGALG00010003406	C1GALT1	core 1 synthase, glycoprotein-N-acetylgalactosamine 3-beta-galactosyltransferase 1 [Source:NCBI gene (formerly Entrezgene);Acc:420575]	0.873981	4.1883	20.2638	6.74667e-06	0.000112802	ns	ns
ENSGALG00010009359	REEP3	receptor accessory protein 3 [Source:NCBI gene (formerly Entrezgene);Acc:423654]	1.04326	4.11071	20.2472	6.80516e-06	0.000113494	ns	ns
ENSGALG00010008121	MPZL1	myelin protein zero like 1 [Source:HGNC Symbol;Acc:HGNC:7226]	0.966537	4.3505	20.2126	6.92939e-06	0.000115275	ns	ns
ENSGALG00010002357	RAB31	RAB31, member RAS oncogene family [Source:HGNC Symbol;Acc:HGNC:9771]	1.36073	4.07318	20.1413	7.19256e-06	0.000119503	ns	ns
ENSGALG00010022478	ATP6V1A	ATPase H+ transporting V1 subunit A [Source:NCBI gene (formerly Entrezgene);Acc:395821]	0.97182	5.30856	20.1097	7.31233e-06	0.000121016	ns	ns
ENSGALG00010024146	CDKN1C	cyclin dependent kinase inhibitor 1C [Source:HGNC Symbol;Acc:HGNC:1786]	2.36957	3.34427	20.1012	7.34492e-06	0.000121274	up	ns
ENSGALG00010016682	GPR141	G protein-coupled receptor 141 [Source:HGNC Symbol;Acc:HGNC:19997]	2.55642	1.10595	20.0795	7.42869e-06	0.0001222	ns	ns
ENSGALG00010005645	FUCA2	alpha-L-fucosidase 2 [Source:HGNC Symbol;Acc:HGNC:4008]	1.25361	3.88213	20.0435	7.56989e-06	0.000123449	ns	ns
ENSGALG00010001149	CIDEA	cell death-inducing DFFA-like effector a [Source:NCBI gene (formerly Entrezgene);Acc:768659]	1.58314	3.65903	20.0184	7.66998e-06	0.000124388	ns	ns
ENSGALG00010013621	PDGFRA	platelet-derived growth factor receptor, alpha polypeptide [Source:NCBI gene (formerly Entrezgene);Acc:395509]	1.72644	5.92596	20.0112	7.69896e-06	0.000124633	ns	ns
ENSGALG00010015145	CLIC2	chloride intracellular channel 2 [Source:NCBI gene (formerly Entrezgene);Acc:422178]	1.27948	5.48298	19.9705	7.86447e-06	0.000126847	ns	ns
ENSGALG00010024013	PTPRJ	protein tyrosine phosphatase, receptor type J [Source:NCBI gene (formerly Entrezgene);Acc:395330]	1.71342	3.29378	19.9406	7.98874e-06	0.000128538	ns	ns
ENSGALG00010018471	HHEX	hematopoietically expressed homeobox [Source:NCBI gene (formerly Entrezgene);Acc:396182]	1.49296	4.34	19.927	8.04549e-06	0.000129138	ns	ns
ENSGALG00010016816	MAP3K6	mitogen-activated protein kinase kinase kinase 6 [Source:HGNC Symbol;Acc:HGNC:6858]	1.77458	3.55853	19.9074	8.12861e-06	0.000129987	ns	ns
ENSGALG00010025573	CLMP	CXADR like membrane protein [Source:HGNC Symbol;Acc:HGNC:24039]	1.64278	4.5528	19.9029	8.14748e-06	0.000129987	ns	ns
ENSGALG00010018099	SMAD3	SMAD family member 3 [Source:NCBI gene (formerly Entrezgene);Acc:395132]	1.16347	5.5788	19.9052	8.13798e-06	0.000129987	ns	ns
ENSGALG00010024545	PHACTR3	phosphatase and actin regulator 3 [Source:HGNC Symbol;Acc:HGNC:15833]	3.43349	1.20467	19.8893	8.20589e-06	0.000130291	ns	ns
ENSGALG00010013046	SLC12A5	solute carrier family 12 member 5 [Source:HGNC Symbol;Acc:HGNC:13818]	2.54661	1.96375	19.8914	8.19662e-06	0.000130291	ns	ns
ENSGALG00010023043	CNP	2',3'-cyclic nucleotide 3' phosphodiesterase [Source:NCBI gene (formerly Entrezgene);Acc:395921]	1.25816	5.21454	19.8938	8.18653e-06	0.000130291	ns	ns
ENSGALG00010013323	NOTCH2	notch 2 [Source:NCBI gene (formerly Entrezgene);Acc:374031]	1.07922	6.28556	19.8913	8.19709e-06	0.000130291	ns	ns
ENSGALG00010021362	ARPC1B	actin related protein 2/3 complex subunit 1B [Source:NCBI gene (formerly Entrezgene);Acc:416490]	1.39417	6.16485	19.8847	8.22555e-06	0.000130446	ns	ns
ENSGALG00010009037	#NA	#NA	1.63061	3.00018	19.8649	8.31124e-06	0.000131333	ns	ns
ENSGALG00010023202	PID1	phosphotyrosine interaction domain containing 1 [Source:NCBI gene (formerly Entrezgene);Acc:424787]	1.57949	2.85969	19.841	8.41584e-06	0.000132672	ns	ns
ENSGALG00010001518	SLC17A5	solute carrier family 17 member 5 [Source:NCBI gene (formerly Entrezgene);Acc:421863]	1.15734	3.26279	19.7486	8.83254e-06	0.000138743	ns	ns
ENSGALG00010012382	SH3PXD2B	SH3 and PX domains 2B [Source:HGNC Symbol;Acc:HGNC:29242]	1.48166	3.38381	19.7412	8.86675e-06	0.000138915	ns	ns
ENSGALG00010023603	C1S	complement C1s [Source:NCBI gene (formerly Entrezgene);Acc:418294]	2.45754	5.19089	19.7328	8.90591e-06	0.000139235	ns	ns
ENSGALG00010027636	SLC1A6	solute carrier family 1 member 6 [Source:HGNC Symbol;Acc:HGNC:10944]	2.59619	1.78723	19.712	9.00333e-06	0.000140427	ns	ns
ENSGALG00010017188	#NA	#NA	1.51735	5.78649	19.6758	9.17554e-06	0.000142776	ns	ns
ENSGALG00010008267	MAML2	mastermind like transcriptional coactivator 2 [Source:HGNC Symbol;Acc:HGNC:16259]	1.41069	2.96788	19.5922	9.58623e-06	0.000148535	ns	ns
ENSGALG00010009972	PTK2B	protein tyrosine kinase 2 beta [Source:HGNC Symbol;Acc:HGNC:9612]	1.93868	2.55216	19.5857	9.61846e-06	0.000148794	ns	ns
ENSGALG00010011414	PABPC1	poly(A) binding protein cytoplasmic 1 [Source:NCBI gene (formerly Entrezgene);Acc:430997]	1.10983	9.14178	19.5702	9.69719e-06	0.000149837	ns	ns
ENSGALG00010024837	TNFRSF1A	TNF receptor superfamily member 1A [Source:NCBI gene (formerly Entrezgene);Acc:418325]	1.02859	5.22778	19.4733	1.02016e-05	0.000157264	up	ns
ENSGALG00010019319	ACTR3	ARP3 actin related [Source:NCBI gene (formerly Entrezgene);Acc:374197]	1.09985	5.78473	19.4578	1.02846e-05	0.000158175	ns	ns
ENSGALG00010022515	CHRNA1	cholinergic receptor nicotinic alpha 1 subunit [Source:NCBI gene (formerly Entrezgene);Acc:395608]	2.05401	5.11967	19.4488	1.03332e-05	0.000158738	up	ns
ENSGALG00010012358	STK10	serine/threonine kinase 10 [Source:NCBI gene (formerly Entrezgene);Acc:416204]	1.91492	4.97573	19.4445	1.03564e-05	0.00015891	ns	ns
ENSGALG00010025645	NBEAL2	neurobeachin like 2 [Source:HGNC Symbol;Acc:HGNC:31928]	1.46645	4.2122	19.4402	1.03802e-05	0.00015909	ns	ns
ENSGALG00010005501	#NA	#NA	6.49478	-1.49132	19.4275	1.04489e-05	0.000159959	up	ns
ENSGALG00010028496	#NA	#NA	1.28305	3.1753	19.3977	1.06136e-05	0.000162105	ns	ns
ENSGALG00010012633	USP18	ubiquitin specific peptidase 18 [Source:HGNC Symbol;Acc:HGNC:12616]	2.25249	3.42381	19.391	1.0651e-05	0.00016249	up	ns
ENSGALG00010019123	PLEKHO2	pleckstrin homology domain containing O2 [Source:HGNC Symbol;Acc:HGNC:30026]	1.068	5.19308	19.3767	1.0731e-05	0.000163522	ns	ns
ENSGALG00010024371	YPEL1	yippee like 1 [Source:HGNC Symbol;Acc:HGNC:12845]	0.999692	4.0091	19.3689	1.07746e-05	0.000163996	up	ns
ENSGALG00010016546	C1QTNF12	C1q and TNF related 12 [Source:HGNC Symbol;Acc:HGNC:32308]	3.82201	0.593824	19.3623	1.08121e-05	0.000164191	ns	ns
ENSGALG00010007102	CMTM3	CKLF like MARVEL transmembrane domain containing 3 [Source:NCBI gene (formerly Entrezgene);Acc:414829]	1.16621	5.5441	19.3342	1.09722e-05	0.00016624	ns	ns
ENSGALG00010003560	ADGRL3	adhesion G protein-coupled receptor L3 [Source:HGNC Symbol;Acc:HGNC:20974]	1.47108	2.49252	19.2893	1.12335e-05	0.000169808	up	ns
ENSGALG00010009080	TLL1	tolloid like 1 [Source:NCBI gene (formerly Entrezgene);Acc:395441]	2.81718	2.34699	19.2726	1.1332e-05	0.00017091	up	ns
ENSGALG00010014840	NCF4	neutrophil cytosolic factor 4 [Source:NCBI gene (formerly Entrezgene);Acc:418052]	1.86143	1.87129	19.2087	1.17179e-05	0.000175728	ns	ns
ENSGALG00010002712	PTPRE	protein tyrosine phosphatase receptor type E [Source:HGNC Symbol;Acc:HGNC:9669]	1.57581	1.85519	19.1734	1.19366e-05	0.000178598	ns	ns
ENSGALG00010016655	TRANK1	tetratricopeptide repeat and ankyrin repeat containing 1 [Source:HGNC Symbol;Acc:HGNC:29011]	1.38434	3.64954	19.1484	1.20937e-05	0.000180343	ns	ns
ENSGALG00010017699	RNF19B	ring finger protein 19B [Source:HGNC Symbol;Acc:HGNC:26886]	2.4307	2.80781	19.1343	1.21835e-05	0.000181478	ns	ns
ENSGALG00010003027	SCIN	scinderin [Source:NCBI gene (formerly Entrezgene);Acc:420588]	1.71956	4.16097	19.1245	1.22465e-05	0.000182008	ns	ns
ENSGALG00010028898	TNFSF15	tumor necrosis factor superfamily member 15 [Source:NCBI gene (formerly Entrezgene);Acc:417247]	2.39233	0.891751	19.0686	1.26101e-05	0.000186782	ns	ns
ENSGALG00010007673	FHDC1	FH2 domain containing 1 [Source:HGNC Symbol;Acc:HGNC:29363]	2.46039	0.985591	19.064	1.26405e-05	0.000187022	up	ns
ENSGALG00010024950	NCAM1	neural cell adhesion molecule 1 [Source:NCBI gene (formerly Entrezgene);Acc:428253]	1.83141	6.99368	19.0604	1.26644e-05	0.000187168	ns	ns
ENSGALG00010011888	CAND1	cullin associated and neddylation dissociated 1 [Source:HGNC Symbol;Acc:HGNC:30688]	0.871654	4.65744	19.0455	1.27638e-05	0.000188216	ns	ns
ENSGALG00010024717	TF	transferrin (ovotransferrin) [Source:NCBI gene (formerly Entrezgene);Acc:396241]	1.90428	5.20154	19.0394	1.28046e-05	0.000188608	ns	ns
ENSGALG00010025368	LRP1	LDL receptor related protein 1 [Source:NCBI gene (formerly Entrezgene);Acc:396170]	1.41638	7.15904	19.0252	1.29002e-05	0.000189804	ns	ns
ENSGALG00010004308	DSG2	desmoglein 2 [Source:HGNC Symbol;Acc:HGNC:3049]	4.17362	2.42959	19.0023	1.30564e-05	0.000191253	up	ns
ENSGALG00010023375	ST14	ST14 transmembrane serine protease matriptase [Source:HGNC Symbol;Acc:HGNC:11344]	1.6292	3.75704	19.0035	1.30477e-05	0.000191253	up	ns
ENSGALG00010024532	TMEM86A	transmembrane protein 86A [Source:HGNC Symbol;Acc:HGNC:26890]	1.66731	1.65877	18.9862	1.31667e-05	0.000192443	ns	ns
ENSGALG00010017381	CA6	carbonic anhydrase 6 [Source:HGNC Symbol;Acc:HGNC:1380]	3.06253	0.0561099	18.9673	1.3298e-05	0.000194148	ns	ns
ENSGALG00010020290	NELL1	neural EGFL like 1 [Source:HGNC Symbol;Acc:HGNC:7750]	5.82267	0.41209	18.9644	1.33183e-05	0.00019423	up	ns
ENSGALG00010026743	TNNT2	troponin T2, cardiac type [Source:NCBI gene (formerly Entrezgene);Acc:396433]	3.12469	6.50831	18.9483	1.34312e-05	0.000195662	up	ns
ENSGALG00010027776	TKTL1	transketolase [Source:HGNC Symbol;Acc:HGNC:11834]	1.78813	3.99909	18.9451	1.34532e-05	0.000195766	ns	ns
ENSGALG00010006175	IL2RA	interleukin 2 receptor subunit alpha [Source:NCBI gene (formerly Entrezgene);Acc:395294]	1.84681	3.08657	18.8779	1.39355e-05	0.000202118	ns	ns
ENSGALG00010011386	CTSB	cathepsin B [Source:NCBI gene (formerly Entrezgene);Acc:396329]	0.947122	9.13437	18.8309	1.42836e-05	0.000206714	ns	ns
ENSGALG00010022967	ADAMTS15	ADAM metallopeptidase with thrombospondin type 1 motif 15 [Source:HGNC Symbol;Acc:HGNC:16305]	2.0259	5.70035	18.8184	1.43775e-05	0.000207846	ns	ns
ENSGALG00010019270	#NA	#NA	2.0679	1.63791	18.7922	1.45765e-05	0.000209505	ns	ns
ENSGALG00010007640	TMEM123	transmembrane protein 123 [Source:NCBI gene (formerly Entrezgene);Acc:418984]	1.42083	4.98308	18.7908	1.45872e-05	0.000209505	ns	ns
ENSGALG00010028114	PFKFB4	6-phosphofructo-2-kinase/fructose-2,6-biphosphatase 4 [Source:HGNC Symbol;Acc:HGNC:8875]	0.984591	4.4777	18.7924	1.45747e-05	0.000209505	ns	ns
ENSGALG00010016431	B3GNT5	UDP-GlcNAc:betaGal beta-1,3-N-acetylglucosaminyltransferase 5 [Source:NCBI gene (formerly Entrezgene);Acc:424960]	1.46593	3.52851	18.7611	1.48158e-05	0.000211869	up	ns
ENSGALG00010027267	MYO9B	myosin IXB [Source:NCBI gene (formerly Entrezgene);Acc:420135]	1.13247	4.61549	18.7515	1.48903e-05	0.000212476	ns	ns
ENSGALG00010020950	EFHD2	EF-hand domain family member D2 [Source:HGNC Symbol;Acc:HGNC:28670]	2.02602	1.80023	18.722	1.51226e-05	0.000215416	ns	ns
ENSGALG00010012049	IFNAR1	interferon alpha and beta receptor subunit 1 [Source:NCBI gene (formerly Entrezgene);Acc:395665]	1.42193	3.83159	18.7128	1.51963e-05	0.000215911	ns	ns
ENSGALG00010013071	#NA	#NA	1.62	4.34073	18.701	1.52901e-05	0.000217012	ns	ns
ENSGALG00010017828	#NA	#NA	1.26418	5.06487	18.6822	1.54416e-05	0.000218404	ns	ns
ENSGALG00010010988	ANKRD44	ankyrin repeat domain 44 [Source:NCBI gene (formerly Entrezgene);Acc:424055]	1.35305	4.0931	18.6722	1.55227e-05	0.000219138	ns	ns
ENSGALG00010004777	CDK14	cyclin dependent kinase 14 [Source:HGNC Symbol;Acc:HGNC:8883]	1.64176	2.67619	18.6528	1.5682e-05	0.000220213	up	ns
ENSGALG00010012768	EPS8	epidermal growth factor receptor pathway substrate 8 [Source:HGNC Symbol;Acc:HGNC:3420]	0.894251	4.16748	18.6486	1.57164e-05	0.000220462	ns	ns
ENSGALG00010014922	MAN1A1	mannosidase alpha class 1A member 1 [Source:HGNC Symbol;Acc:HGNC:6821]	1.18656	4.45863	18.6344	1.58337e-05	0.000221638	ns	ns
ENSGALG00010014014	PARP8	poly(ADP-ribose) polymerase family member 8 [Source:HGNC Symbol;Acc:HGNC:26124]	2.21383	2.93474	18.6175	1.59751e-05	0.000223145	ns	ns
ENSGALG00010005991	FARP1	FERM, ARH/RhoGEF and pleckstrin domain protein 1 [Source:NCBI gene (formerly Entrezgene);Acc:418781]	1.09355	4.59086	18.618	1.59704e-05	0.000223145	ns	ns
ENSGALG00010009223	ATP8B4	0	1.36649	3.88699	18.5935	1.61769e-05	0.000224779	ns	ns
ENSGALG00010004219	FGF2	fibroblast growth factor 2 [Source:NCBI gene (formerly Entrezgene);Acc:396413]	1.35883	3.16877	18.594	1.61725e-05	0.000224779	up	ns
ENSGALG00010001666	PIEZO2	piezo type mechanosensitive ion channel component 2 [Source:HGNC Symbol;Acc:HGNC:26270]	1.59523	2.60127	18.539	1.66461e-05	0.000229373	ns	ns
ENSGALG00010029663	GUSB	glucuronidase beta [Source:NCBI gene (formerly Entrezgene);Acc:427823]	1.0378	5.1005	18.5407	1.66319e-05	0.000229373	ns	ns
ENSGALG00010006901	TUBAL3	tubulin alpha like 3 [Source:NCBI gene (formerly Entrezgene);Acc:416694]	2.10922	4.70684	18.5171	1.6839e-05	0.000230591	up	ns
ENSGALG00010024282	HIC2	hypermethylated in cancer 2 [Source:NCBI gene (formerly Entrezgene);Acc:416768]	1.08699	3.43511	18.5188	1.68234e-05	0.000230591	ns	ns
ENSGALG00010022196	PLXNA1	plexin A1 [Source:HGNC Symbol;Acc:HGNC:9099]	1.17057	5.81876	18.4999	1.69916e-05	0.000232201	ns	ns
ENSGALG00010010599	F2RL1	F2R like trypsin receptor 1 [Source:NCBI gene (formerly Entrezgene);Acc:427213]	1.88915	3.28347	18.4892	1.70872e-05	0.000233026	ns	ns
ENSGALG00010023942	NEGR1	neuronal growth regulator 1 [Source:NCBI gene (formerly Entrezgene);Acc:395662]	1.71044	3.78396	18.4705	1.72555e-05	0.000235079	ns	ns
ENSGALG00010003133	SAT1	spermidine/spermine N1-acetyltransferase 1 [Source:NCBI gene (formerly Entrezgene);Acc:374006]	1.5581	7.1308	18.4467	1.74727e-05	0.00023748	ns	ns
ENSGALG00010022979	LAMA5	laminin subunit alpha 5 [Source:HGNC Symbol;Acc:HGNC:6485]	1.47263	5.0029	18.4453	1.74855e-05	0.00023748	ns	ns
ENSGALG00010009558	TMEM26	transmembrane protein 26 [Source:NCBI gene (formerly Entrezgene);Acc:423663]	2.14022	2.78508	18.4403	1.7531e-05	0.000237611	ns	ns
ENSGALG00010021075	DHRS3	dehydrogenase/reductase 3 [Source:NCBI gene (formerly Entrezgene);Acc:419480]	1.5048	4.16098	18.4344	1.7585e-05	0.00023792	ns	ns
ENSGALG00010018582	RCC2	regulator of chromosome condensation 2 [Source:HGNC Symbol;Acc:HGNC:30297]	0.840989	4.9545	18.4339	1.75897e-05	0.00023792	up	ns
ENSGALG00010016626	CAPN2	calpain 2 [Source:NCBI gene (formerly Entrezgene);Acc:395963]	1.69215	3.88703	18.425	1.76723e-05	0.000238173	ns	ns
ENSGALG00010018576	PTK7	protein tyrosine kinase 7 (inactive) [Source:NCBI gene (formerly Entrezgene);Acc:421257]	1.24252	5.13328	18.4288	1.76375e-05	0.000238173	up	ns
ENSGALG00010027391	TPM3	tropomyosin 3 [Source:NCBI gene (formerly Entrezgene);Acc:770103]	1.18774	7.16181	18.4241	1.76804e-05	0.000238173	up	ns
ENSGALG00010029946	METRNL	meteorin like, glial cell differentiation regulator [Source:HGNC Symbol;Acc:HGNC:27584]	0.956961	5.20187	18.4279	1.76452e-05	0.000238173	up	ns
ENSGALG00010013936	DLGAP3	DLG associated protein 3 [Source:HGNC Symbol;Acc:HGNC:30368]	2.72246	-0.222017	18.3503	1.83788e-05	0.00024583	up	ns
ENSGALG00010020389	ACTN1	actinin, alpha 1 [Source:NCBI gene (formerly Entrezgene);Acc:373918]	1.2096	5.81538	18.2948	1.89219e-05	0.000251067	ns	ns
ENSGALG00010006651	#NA	#NA	1.25804	3.11038	18.2896	1.89737e-05	0.000251501	ns	ns
ENSGALG00010022382	CALB2	calbindin 2 [Source:NCBI gene (formerly Entrezgene);Acc:396255]	4.47016	0.727968	18.2519	1.93537e-05	0.000255477	up	ns
ENSGALG00010005228	ZNF521	zinc finger protein 521 [Source:HGNC Symbol;Acc:HGNC:24605]	1.12031	3.91458	18.2494	1.93787e-05	0.000255477	ns	ns
ENSGALG00010029670	TPST1	tyrosylprotein sulfotransferase 1 [Source:HGNC Symbol;Acc:HGNC:12020]	1.1285	3.95746	18.2269	1.96092e-05	0.000257605	ns	ns
ENSGALG00010021821	PPP1R19L	protein phosphatase 1 regulatory subunit 9 like [Source:NCBI gene (formerly Entrezgene);Acc:395762]	0.891824	4.10149	18.2109	1.97745e-05	0.000259005	up	ns
ENSGALG00010015632	COL4A5	collagen type IV alpha 5 chain [Source:HGNC Symbol;Acc:HGNC:2207]	1.78368	3.67664	18.1974	1.9915e-05	0.00026033	ns	ns
ENSGALG00010011339	#NA	#NA	3.8156	-0.956155	18.176	2.01401e-05	0.000262754	ns	ns
ENSGALG00010022840	MARVELD1	MARVEL domain containing 1 [Source:HGNC Symbol;Acc:HGNC:28674]	1.30599	2.37137	18.169	2.02143e-05	0.00026311	ns	ns
ENSGALG00010019624	SRGAP3	SLIT-ROBO Rho GTPase activating protein 3 [Source:NCBI gene (formerly Entrezgene);Acc:416115]	1.2532	3.56734	18.1647	2.02595e-05	0.000263275	ns	ns
ENSGALG00010015155	HMOX1	heme oxygenase 1 [Source:NCBI gene (formerly Entrezgene);Acc:396287]	1.60801	5.04271	18.1168	2.07756e-05	0.000268138	ns	ns
ENSGALG00010016561	DEGS2	delta 4-desaturase, sphingolipid 2 [Source:HGNC Symbol;Acc:HGNC:20113]	2.61825	0.156907	18.1133	2.08145e-05	0.00026838	up	ns
ENSGALG00010025292	ATP1A1	ATPase Na+/K+ transporting subunit alpha 1 [Source:NCBI gene (formerly Entrezgene);Acc:396530]	0.890622	8.68184	18.0835	2.1142e-05	0.000272072	ns	ns
ENSGALG00010019595	GRIN2A	glutamate ionotropic receptor NMDA type subunit 2A [Source:HGNC Symbol;Acc:HGNC:4585]	4.59661	-1.27923	18.062	2.13832e-05	0.000274111	up	ns
ENSGALG00010011930	TSPO	translocator protein [Source:NCBI gene (formerly Entrezgene);Acc:418226]	1.07509	3.97555	18.066	2.1338e-05	0.000274111	ns	ns
ENSGALG00010025508	PTTG1IP	PTTG1 interacting protein [Source:HGNC Symbol;Acc:HGNC:13524]	1.2742	4.64563	18.0501	2.15167e-05	0.000275289	ns	ns
ENSGALG00010003192	RGCC	regulator of cell cycle [Source:HGNC Symbol;Acc:HGNC:20369]	2.97954	8.10168	17.9828	2.22906e-05	0.000283003	up	ns
ENSGALG00010023863	EYA2	EYA transcriptional coactivator and phosphatase 2 [Source:NCBI gene (formerly Entrezgene);Acc:395745]	2.20757	1.18906	17.9562	2.2605e-05	0.0002864	ns	ns
ENSGALG00010019580	CD5	CD5 molecule [Source:NCBI gene (formerly Entrezgene);Acc:395757]	1.78904	1.71716	17.9547	2.26231e-05	0.0002864	ns	ns
ENSGALG00010026061	MPEG1	macrophage expressed 1 [Source:HGNC Symbol;Acc:HGNC:29619]	2.09434	5.86352	17.9354	2.28531e-05	0.000288831	ns	ns
ENSGALG00010013306	ARSB	arylsulfatase B [Source:HGNC Symbol;Acc:HGNC:714]	1.43182	3.8331	17.9349	2.28587e-05	0.000288831	ns	ns
ENSGALG00010029377	NCF1C	neutrophil cytosolic factor 1C pseudo [Source:NCBI gene (formerly Entrezgene);Acc:417485]	2.59548	2.38345	17.9216	2.30197e-05	0.000290576	ns	ns
ENSGALG00010017868	CHRND	cholinergic receptor nicotinic delta subunit [Source:NCBI gene (formerly Entrezgene);Acc:424940]	2.1509	5.95615	17.9198	2.30407e-05	0.000290576	ns	ns
ENSGALG00010013820	MASP1	mannan binding lectin serine peptidase 1 [Source:NCBI gene (formerly Entrezgene);Acc:407088]	4.15686	-0.023842	17.8976	2.33118e-05	0.000293436	up	ns
ENSGALG00010023309	PIK3R3	phosphoinositide-3-kinase regulatory subunit 3 [Source:HGNC Symbol;Acc:HGNC:8981]	1.10512	4.13828	17.8943	2.33514e-05	0.000293656	ns	ns
ENSGALG00010004142	RBBP8	RB binding protein 8, endonuclease [Source:HGNC Symbol;Acc:HGNC:9891]	1.80534	2.26593	17.8559	2.3828e-05	0.000299081	ns	ns
ENSGALG00010027319	MST1R	macrophage stimulating 1 receptor [Source:NCBI gene (formerly Entrezgene);Acc:427573]	2.17777	1.03366	17.8321	2.41276e-05	0.000302268	ns	ns
ENSGALG00010019996	ITGB5	integrin subunit beta 5 [Source:NCBI gene (formerly Entrezgene);Acc:395142]	1.49389	5.70118	17.8244	2.42254e-05	0.000302921	ns	ns
ENSGALG00010025424	IRX6	iroquois homeobox 6 [Source:HGNC Symbol;Acc:HGNC:14675]	6.41275	-1.48182	17.8165	2.43263e-05	0.000303895	ns	ns
ENSGALG00010008259	MCC	MCC regulator of WNT signaling pathway [Source:HGNC Symbol;Acc:HGNC:6935]	1.21109	3.17522	17.8142	2.43564e-05	0.000303985	ns	ns
ENSGALG00010027152	C4BPS	complement component 4 binding protein, secretory [Source:NCBI gene (formerly Entrezgene);Acc:419851]	1.96108	3.46916	17.8023	2.45091e-05	0.000305315	up	ns
ENSGALG00010000822	BASP1	brain abundant membrane attached signal protein 1 [Source:NCBI gene (formerly Entrezgene);Acc:373905]	2.14972	4.84241	17.7933	2.46252e-05	0.000306473	ns	ns
ENSGALG00010029939	#NA	#NA	6.88886	-0.226553	17.7887	2.46851e-05	0.000306889	up	up
ENSGALG00010027789	UAP1L1	UDP-N-acetylglucosamine pyrophosphorylase 1 like 1 [Source:HGNC Symbol;Acc:HGNC:28082]	1.15792	4.53029	17.7783	2.48197e-05	0.000308025	ns	ns
ENSGALG00010023354	SEPTIN2	septin 2 [Source:HGNC Symbol;Acc:HGNC:7729]	1.13288	4.41275	17.7761	2.48483e-05	0.000308092	ns	ns
ENSGALG00010023120	CHRM4	cholinergic receptor muscarinic 4 [Source:NCBI gene (formerly Entrezgene);Acc:423195]	2.73878	2.38029	17.7609	2.50483e-05	0.00030999	ns	ns
ENSGALG00010005388	#NA	#NA	3.38639	-0.762216	17.7557	2.5117e-05	0.00031026	ns	ns
ENSGALG00010016920	C1QA	complement C1q A chain [Source:HGNC Symbol;Acc:HGNC:1241]	1.40815	4.75832	17.7275	2.54916e-05	0.000313707	ns	ns
ENSGALG00010021919	PARVA	parvin alpha [Source:HGNC Symbol;Acc:HGNC:14652]	0.964586	4.31295	17.726	2.55111e-05	0.000313707	ns	ns
ENSGALG00010003795	LCP1	lymphocyte cytosolic protein 1 [Source:NCBI gene (formerly Entrezgene);Acc:418852]	1.71329	5.73701	17.7186	2.56116e-05	0.000314609	ns	ns
ENSGALG00010014114	ANXA1	annexin A1 [Source:NCBI gene (formerly Entrezgene);Acc:404271]	1.55011	5.96356	17.71	2.57276e-05	0.000315742	ns	ns
ENSGALG00010002835	CYFIP1	cytoplasmic FMR1 interacting protein 1 [Source:HGNC Symbol;Acc:HGNC:13759]	0.793396	5.40047	17.6437	2.66394e-05	0.000325723	ns	ns
ENSGALG00010001639	ZNF385D	0	1.47036	3.23205	17.5937	2.73489e-05	0.000331985	up	ns
ENSGALG00010024693	ANXA2	annexin A2 [Source:NCBI gene (formerly Entrezgene);Acc:396297]	2.05062	8.30418	17.59	2.74032e-05	0.000331998	ns	ns
ENSGALG00010012190	CAST	calpastatin [Source:NCBI gene (formerly Entrezgene);Acc:427121]	1.08089	5.69714	17.5907	2.73927e-05	0.000331998	ns	ns
ENSGALG00010021264	CBFB	core-binding factor beta subunit [Source:NCBI gene (formerly Entrezgene);Acc:395257]	1.32723	5.92493	17.5733	2.76441e-05	0.00033461	ns	ns
ENSGALG00010003222	ITGA8	integrin subunit alpha 8 [Source:NCBI gene (formerly Entrezgene);Acc:396225]	2.29849	3.85357	17.5204	2.84247e-05	0.000342805	ns	ns
ENSGALG00010017513	TNIP2	TNFAIP3 interacting protein 2 [Source:NCBI gene (formerly Entrezgene);Acc:422884]	2.16001	2.66164	17.5165	2.84818e-05	0.000343147	ns	ns
ENSGALG00010028198	UCK1	uridine-cytidine kinase 1 [Source:HGNC Symbol;Acc:HGNC:14859]	1.38732	5.0204	17.515	2.85049e-05	0.000343147	ns	ns
ENSGALG00010008956	LVRN	laeverin [Source:HGNC Symbol;Acc:HGNC:26904]	3.89239	4.85852	17.5124	2.85447e-05	0.000343314	ns	ns
ENSGALG00010029317	KPNA2	karyopherin subunit alpha 2 [Source:NCBI gene (formerly Entrezgene);Acc:417420]	1.26998	3.98484	17.4962	2.8789e-05	0.000345311	ns	ns
ENSGALG00010017323	#NA	#NA	0.833793	5.03462	17.4497	2.95018e-05	0.000353221	ns	ns
ENSGALG00010014241	#NA	#NA	8.29763	-0.254829	17.4461	2.95577e-05	0.000353571	ns	ns
ENSGALG00010016856	NOD1	nucleotide binding oligomerization domain containing 1 [Source:NCBI gene (formerly Entrezgene);Acc:420677]	2.08876	2.71387	17.4262	2.98686e-05	0.000356003	ns	ns
ENSGALG00010019365	#NA	#NA	3.082	-0.604429	17.4224	2.99279e-05	0.00035639	ns	up
ENSGALG00010007867	ZNF516	zinc finger protein 516 [Source:HGNC Symbol;Acc:HGNC:28990]	1.78034	2.55682	17.3927	3.03989e-05	0.000361487	ns	ns
ENSGALG00010018724	RRBP1	ribosome binding protein 1 [Source:NCBI gene (formerly Entrezgene);Acc:396414]	1.10228	5.31076	17.392	3.04105e-05	0.000361487	ns	ns
ENSGALG00010011139	UBASH3A	ubiquitin associated and SH3 domain containing A [Source:NCBI gene (formerly Entrezgene);Acc:418535]	1.87864	0.882617	17.3841	3.05374e-05	0.000362358	ns	ns
ENSGALG00010012059	ARHGDIB	Rho GDP dissociation inhibitor beta [Source:NCBI gene (formerly Entrezgene);Acc:417941]	1.17605	5.04408	17.3823	3.05659e-05	0.000362358	ns	ns
ENSGALG00010021810	ANKRD13A	ankyrin repeat domain 13A [Source:HGNC Symbol;Acc:HGNC:21268]	0.856473	5.07992	17.3828	3.05582e-05	0.000362358	ns	ns
ENSGALG00010016724	PGD	phosphogluconate dehydrogenase [Source:NCBI gene (formerly Entrezgene);Acc:419450]	0.778039	4.74661	17.3796	3.06088e-05	0.000362541	ns	ns
ENSGALG00010024488	ADGRG5	adhesion G protein-coupled receptor G5 [Source:HGNC Symbol;Acc:HGNC:19010]	2.35895	0.977789	17.3776	3.06411e-05	0.0003626	ns	ns
ENSGALG00010018460	IL1B	interleukin 1, beta [Source:NCBI gene (formerly Entrezgene);Acc:395196]	6.36049	-1.1942	17.3657	3.08347e-05	0.000364566	up	ns
ENSGALG00010002160	CAPN5	calpain 5 [Source:HGNC Symbol;Acc:HGNC:1482]	1.46732	3.26663	17.3618	3.08971e-05	0.000364978	up	ns
ENSGALG00010025414	MMP2	matrix metallopeptidase 2 [Source:NCBI gene (formerly Entrezgene);Acc:386583]	1.47614	7.89977	17.3491	3.11052e-05	0.00036704	up	ns
ENSGALG00010016896	SPTBN1	spectrin beta, non-erythrocytic 1 [Source:NCBI gene (formerly Entrezgene);Acc:421216]	0.956506	7.59005	17.3477	3.11271e-05	0.00036704	ns	ns
ENSGALG00010000687	IKZF1	IKAROS family zinc finger 1 [Source:NCBI gene (formerly Entrezgene);Acc:395974]	1.71518	1.93037	17.3359	3.1322e-05	0.000368353	ns	ns
ENSGALG00010005538	#NA	#NA	4.48434	0.0746859	17.3221	3.15497e-05	0.000370702	ns	ns
ENSGALG00010020013	ADAM8	ADAM metallopeptidase domain 8 [Source:HGNC Symbol;Acc:HGNC:215]	3.56493	3.09355	17.2749	3.23432e-05	0.000379353	ns	ns
ENSGALG00010013815	SRXN1	sulfiredoxin 1 [Source:HGNC Symbol;Acc:HGNC:16132]	1.90461	3.8467	17.2578	3.26352e-05	0.000381763	ns	ns
ENSGALG00010004212	RSPO3	R-spondin 3 [Source:NCBI gene (formerly Entrezgene);Acc:421715]	2.65508	2.42998	17.2465	3.28309e-05	0.000382773	up	ns
ENSGALG00010002916	SDCBP	syndecan binding protein [Source:NCBI gene (formerly Entrezgene);Acc:421136]	1.08175	6.86525	17.2461	3.28372e-05	0.000382773	ns	ns
ENSGALG00010002046	FAM126A	family with sequence similarity 126 member A [Source:NCBI gene (formerly Entrezgene);Acc:420611]	0.908321	4.33173	17.2489	3.27879e-05	0.000382773	ns	ns
ENSGALG00010001788	HOXA1	homeobox A1 [Source:HGNC Symbol;Acc:HGNC:5099]	2.38865	0.811107	17.2389	3.29617e-05	0.000383887	ns	ns
ENSGALG00010007575	MMP27	matrix metallopeptidase 1 [Source:NCBI gene (formerly Entrezgene);Acc:395850]	4.41805	0.821056	17.1736	3.41152e-05	0.000394889	up	ns
ENSGALG00010011681	MAP1B	microtubule associated protein 1B [Source:HGNC Symbol;Acc:HGNC:6836]	1.68211	4.36795	17.1654	3.42625e-05	0.000396248	up	ns
ENSGALG00010029962	#NA	#NA	2.70203	2.06243	17.149	3.4559e-05	0.000398653	up	ns
ENSGALG00010020187	MMP23B	matrix metallopeptidase 23B [Source:HGNC Symbol;Acc:HGNC:7171]	1.50038	3.93098	17.1482	3.45736e-05	0.000398653	up	ns
ENSGALG00010027337	AQP1	aquaporin 1 [Source:NCBI gene (formerly Entrezgene);Acc:420384]	2.23149	5.793	17.1256	3.49881e-05	0.000402881	up	ns
ENSGALG00010018540	TNFSF10	tumor necrosis factor superfamily member 10 [Source:NCBI gene (formerly Entrezgene);Acc:378894]	1.83253	5.66619	17.094	3.55742e-05	0.000408918	up	ns
ENSGALG00010011418	RIPK1	receptor interacting serine/threonine kinase 1 [Source:NCBI gene (formerly Entrezgene);Acc:378921]	1.13175	3.53768	17.0855	3.57332e-05	0.00041039	ns	ns
ENSGALG00010009506	HAS2	hyaluronan synthase 2 [Source:NCBI gene (formerly Entrezgene);Acc:395594]	2.30428	2.71606	17.0786	3.58646e-05	0.000411542	up	ns
ENSGALG00010021607	SLC9A5	solute carrier family 9 member A5 [Source:HGNC Symbol;Acc:HGNC:11078]	1.13539	3.34057	17.0627	3.61652e-05	0.000414273	ns	ns
ENSGALG00010005303	#NA	#NA	2.20004	1.73676	17.0474	3.64587e-05	0.000416914	ns	ns
ENSGALG00010024888	PITPNM2	phosphatidylinositol transfer protein membrane associated 2 [Source:HGNC Symbol;Acc:HGNC:21044]	1.81664	2.477	17.0213	3.69621e-05	0.000421942	ns	ns
ENSGALG00010018876	GMFB	glia maturation factor beta [Source:NCBI gene (formerly Entrezgene);Acc:423560]	1.08552	5.49357	17.0085	3.72138e-05	0.000424254	ns	ns
ENSGALG00010016905	C1QC	complement C1q C chain [Source:HGNC Symbol;Acc:HGNC:1245]	1.50612	4.33497	17.005	3.72806e-05	0.000424479	ns	ns
ENSGALG00010010688	IQGAP2	IQ motif containing GTPase activating protein 2 [Source:NCBI gene (formerly Entrezgene);Acc:427211]	2.01731	4.44443	16.979	3.77949e-05	0.000429597	ns	ns
ENSGALG00010025215	MYOG	myogenin [Source:NCBI gene (formerly Entrezgene);Acc:374004]	1.13019	4.29717	16.942	3.85388e-05	0.000436927	up	ns
ENSGALG00010005029	FAT4	FAT atypical cadherin 4 [Source:HGNC Symbol;Acc:HGNC:23109]	1.55399	2.72662	16.9356	3.86693e-05	0.000438032	ns	ns
ENSGALG00010001585	CHN2	chimerin 2 [Source:HGNC Symbol;Acc:HGNC:1944]	0.868544	4.6569	16.9253	3.88798e-05	0.000439664	ns	ns
ENSGALG00010022270	MRGPRH	0	6.08207	-1.38545	16.919	3.90094e-05	0.000440753	up	ns
ENSGALG00010002356	WNT11	Wnt family member 11 [Source:NCBI gene (formerly Entrezgene);Acc:395562]	1.91242	2.17448	16.9032	3.93343e-05	0.000443666	up	ns
ENSGALG00010014105	AHR1B	aryl hydrocarbon receptor 1 beta [Source:NCBI gene (formerly Entrezgene);Acc:100859347]	4.73081	-0.83905	16.8934	3.95391e-05	0.000445071	ns	ns
ENSGALG00010010062	RGS7BP	regulator of G protein signaling 7 binding protein [Source:HGNC Symbol;Acc:HGNC:23271]	1.70263	2.86279	16.8846	3.9722e-05	0.000446519	ns	ns
ENSGALG00010018752	PLS3	plastin 3 [Source:NCBI gene (formerly Entrezgene);Acc:422222]	0.780929	6.57765	16.8773	3.98763e-05	0.000447873	ns	ns
ENSGALG00010022522	TNS4	tensin 4 [Source:HGNC Symbol;Acc:HGNC:24352]	2.52673	-0.388448	16.8754	3.99152e-05	0.00044793	ns	ns
ENSGALG00010004087	NCOA7	nuclear receptor coactivator 7 [Source:NCBI gene (formerly Entrezgene);Acc:421717]	1.27855	2.93985	16.8725	3.99761e-05	0.000448233	ns	ns
ENSGALG00010005543	SEC24D	SEC24 homolog D, COPII coat complex component [Source:HGNC Symbol;Acc:HGNC:10706]	1.41976	4.39748	16.8439	4.05829e-05	0.000454267	ns	ns
ENSGALG00010029487	CDC42EP4	CDC42 effector protein 4 [Source:HGNC Symbol;Acc:HGNC:17147]	1.72875	3.90528	16.8301	4.08806e-05	0.000457213	ns	ns
ENSGALG00010012875	HSF2	heat shock transcription factor 2 [Source:NCBI gene (formerly Entrezgene);Acc:421724]	1.5193	5.12488	16.8243	4.10046e-05	0.000458213	up	ns
ENSGALG00010009344	ENPP2	ectonucleotide pyrophosphatase/phosphodiesterase 2 [Source:NCBI gene (formerly Entrezgene);Acc:420361]	3.08774	2.75265	16.7608	4.24002e-05	0.000472214	up	ns
ENSGALG00010028486	ARHGAP30	Rho GTPase activating protein 30 [Source:HGNC Symbol;Acc:HGNC:27414]	1.62948	3.82438	16.7083	4.35903e-05	0.000482807	ns	ns
ENSGALG00010003165	BMP2K	BMP2 inducible kinase [Source:HGNC Symbol;Acc:HGNC:18041]	1.22887	4.76123	16.7014	4.37493e-05	0.000483983	ns	ns
ENSGALG00010024238	ATF7	activating transcription factor 7 [Source:HGNC Symbol;Acc:HGNC:792]	1.00872	3.87826	16.6982	4.38222e-05	0.000484385	ns	ns
ENSGALG00010021342	SFR1	SWI5 dependent homologous recombination repair protein 1 [Source:NCBI gene (formerly Entrezgene);Acc:770846]	1.83389	0.335967	16.6715	4.44441e-05	0.000489962	ns	ns
ENSGALG00010008187	#NA	#NA	1.74952	2.62512	16.666	4.45724e-05	0.00049063	ns	ns
ENSGALG00010019334	ATL1	atlastin GTPase 1 [Source:HGNC Symbol;Acc:HGNC:11231]	0.88177	3.63815	16.6629	4.46453e-05	0.000490948	up	ns
ENSGALG00010021493	UNC93B1	unc-93 homolog B1, TLR signaling regulator [Source:HGNC Symbol;Acc:HGNC:13481]	1.20772	3.17747	16.6551	4.48306e-05	0.000492245	ns	ns
ENSGALG00010004576	STEAP2	STEAP2 metalloreductase [Source:HGNC Symbol;Acc:HGNC:17885]	1.98825	1.51696	16.6434	4.51064e-05	0.000494863	ns	ns
ENSGALG00010000302	#NA	#NA	1.15671	4.40475	16.5857	4.65001e-05	0.000506794	ns	ns
ENSGALG00010027751	ANGPTL4	angiopoietin like 4 [Source:HGNC Symbol;Acc:HGNC:16039]	1.98308	3.36444	16.5638	4.70413e-05	0.00051185	ns	ns
ENSGALG00010019331	CEMIP	cell migration inducing hyaluronidase 1 [Source:HGNC Symbol;Acc:HGNC:29213]	3.42927	0.768189	16.5562	4.72296e-05	0.000513055	up	ns
ENSGALG00010012285	FBLN1	fibulin 1 [Source:NCBI gene (formerly Entrezgene);Acc:373979]	2.35241	4.52879	16.557	4.72089e-05	0.000513055	up	ns
ENSGALG00010014367	OPHN1	oligophrenin 1 [Source:HGNC Symbol;Acc:HGNC:8148]	1.08636	4.24788	16.5397	4.76426e-05	0.000516271	ns	ns
ENSGALG00010012325	MLPH	melanophilin [Source:NCBI gene (formerly Entrezgene);Acc:424019]	3.94563	-1.02331	16.5269	4.79653e-05	0.000519343	ns	ns
ENSGALG00010015573	MAN1C1	mannosidase alpha class 1C member 1 [Source:HGNC Symbol;Acc:HGNC:19080]	1.05797	4.88096	16.5199	4.81429e-05	0.000520415	ns	ns
ENSGALG00010003937	#NA	#NA	1.33783	6.60475	16.5134	4.83077e-05	0.00052177	ns	ns
ENSGALG00010005291	IFNGR1	interferon gamma receptor 1 [Source:NCBI gene (formerly Entrezgene);Acc:421685]	0.763678	5.10776	16.4947	4.87853e-05	0.000524789	ns	ns
ENSGALG00010015804	CKB	creatine kinase B [Source:NCBI gene (formerly Entrezgene);Acc:396248]	1.40062	5.2749	16.4716	4.93835e-05	0.000530643	ns	ns
ENSGALG00010026909	#NA	#NA	1.30796	2.5557	16.4706	4.94096e-05	0.000530643	ns	ns
ENSGALG00010009003	ALG12	ALG12, alpha-1,6-mannosyltransferase [Source:NCBI gene (formerly Entrezgene);Acc:417733]	0.93587	4.13194	16.467	4.9503e-05	0.000531215	ns	ns
ENSGALG00010019028	TNFRSF25	TNF receptor superfamily member 25 [Source:HGNC Symbol;Acc:HGNC:11910]	1.47198	2.20114	16.458	4.97386e-05	0.000532879	ns	ns
ENSGALG00010014018	DPYSL3	dihydropyrimidinase like 3 [Source:NCBI gene (formerly Entrezgene);Acc:395154]	1.61964	5.21117	16.4177	5.0808e-05	0.000541706	up	ns
ENSGALG00010002434	GPR34	G protein-coupled receptor 34 [Source:NCBI gene (formerly Entrezgene);Acc:771199]	1.40819	2.98082	16.3689	5.21348e-05	0.000554068	ns	ns
ENSGALG00010022247	GALNT9	polypeptide N-acetylgalactosaminyltransferase 9 [Source:HGNC Symbol;Acc:HGNC:4131]	3.31877	-0.298685	16.3615	5.2337e-05	0.000555605	ns	ns
ENSGALG00010001695	LMOD2	leiomodin 2 [Source:NCBI gene (formerly Entrezgene);Acc:417751]	3.08799	4.90384	16.3595	5.23917e-05	0.000555605	up	ns
ENSGALG00010022565	ARF3	ADP ribosylation factor 3 [Source:HGNC Symbol;Acc:HGNC:654]	1.0238	3.97075	16.3591	5.24053e-05	0.000555605	up	ns
ENSGALG00010011034	FAM180A	family with sequence similarity 180 member A [Source:HGNC Symbol;Acc:HGNC:33773]	4.56451	-1.43317	16.3541	5.25422e-05	0.000555722	ns	ns
ENSGALG00010021538	TNFRSF18	TNF receptor superfamily member 18 [Source:NCBI gene (formerly Entrezgene);Acc:419424]	1.7079	2.16448	16.3459	5.27698e-05	0.000557239	ns	ns
ENSGALG00010015734	TSHZ2	teashirt zinc finger homeobox 2 [Source:HGNC Symbol;Acc:HGNC:13010]	1.43282	1.9189	16.3357	5.30561e-05	0.000559816	ns	ns
ENSGALG00010028900	TNC	tenascin C [Source:NCBI gene (formerly Entrezgene);Acc:396440]	2.29746	6.49479	16.3293	5.32342e-05	0.000561247	ns	ns
ENSGALG00010017878	CHRNG	cholinergic receptor nicotinic gamma subunit [Source:NCBI gene (formerly Entrezgene);Acc:429151]	2.70352	5.36334	16.3254	5.33452e-05	0.000561524	ns	ns
ENSGALG00010021953	PITPNM1	phosphatidylinositol transfer protein membrane associated 1 [Source:HGNC Symbol;Acc:HGNC:9003]	1.36748	4.04826	16.3265	5.33139e-05	0.000561524	up	ns
ENSGALG00010007302	CDH11	cadherin 11 [Source:NCBI gene (formerly Entrezgene);Acc:415797]	1.19429	4.97804	16.3058	5.38994e-05	0.000566907	up	ns
ENSGALG00010006244	EPHA3	EPH receptor A3 [Source:NCBI gene (formerly Entrezgene);Acc:396402]	1.85038	4.6763	16.248	5.5567e-05	0.000582596	up	ns
ENSGALG00010005361	#NA	#NA	3.30326	-0.961663	16.2339	5.5984e-05	0.000586503	ns	ns
ENSGALG00010026560	TNNI1	troponin I1, slow skeletal type [Source:HGNC Symbol;Acc:HGNC:11945]	3.05574	4.96955	16.2244	5.62649e-05	0.00058898	up	ns
ENSGALG00010029365	PIK3R5	phosphoinositide-3-kinase regulatory subunit 5 [Source:NCBI gene (formerly Entrezgene);Acc:417319]	1.69154	3.29836	16.2147	5.65551e-05	0.00059155	ns	ns
ENSGALG00010024586	DLGAP4	DLG associated protein 4 [Source:HGNC Symbol;Acc:HGNC:24476]	0.89097	5.6241	16.2107	5.66746e-05	0.000592332	ns	ns
ENSGALG00010016947	CANX	calnexin [Source:NCBI gene (formerly Entrezgene);Acc:416288]	1.00207	6.84362	16.1963	5.71065e-05	0.000595905	ns	ns
ENSGALG00010010444	TXNDC5	thioredoxin domain containing 5 [Source:NCBI gene (formerly Entrezgene);Acc:420867]	0.942497	5.47179	16.1973	5.70759e-05	0.000595905	ns	ns
ENSGALG00010026393	SLC43A3	solute carrier family 43 member 3 [Source:HGNC Symbol;Acc:HGNC:17466]	1.27755	3.69789	16.1928	5.72118e-05	0.000596535	ns	ns
ENSGALG00010021650	CD276	CD276 molecule [Source:NCBI gene (formerly Entrezgene);Acc:415315]	1.20452	4.19042	16.1222	5.93836e-05	0.000615303	ns	ns
ENSGALG00010022656	FKBP10	FKBP prolyl isomerase 10 [Source:HGNC Symbol;Acc:HGNC:18169]	1.37588	5.22652	16.1145	5.96264e-05	0.000616854	ns	ns
ENSGALG00010021042	LRRC38	leucine rich repeat containing 38 [Source:HGNC Symbol;Acc:HGNC:27005]	1.2768	4.23063	16.1049	5.99302e-05	0.000619513	ns	ns
ENSGALG00010001185	PTPN2	protein tyrosine phosphatase non-receptor type 2 [Source:NCBI gene (formerly Entrezgene);Acc:396409]	0.941043	4.1301	16.0903	6.03916e-05	0.000623796	ns	ns
ENSGALG00010021046	PDPN	0	1.64149	1.83172	16.0637	6.12477e-05	0.000632145	ns	ns
ENSGALG00010021235	XRCC5	X-ray repair cross complementing 5 [Source:HGNC Symbol;Acc:HGNC:12833]	1.06735	3.79178	16.0609	6.13361e-05	0.000632565	ns	ns
ENSGALG00010017979	#NA	#NA	1.26447	1.8957	16.0214	6.26321e-05	0.000644424	ns	ns
ENSGALG00010012868	CTHRC1	collagen triple helix repeat containing 1 [Source:HGNC Symbol;Acc:HGNC:18831]	3.78801	4.17097	15.9799	6.40199e-05	0.00065628	up	ns
ENSGALG00010024270	RAB18L	ras-related protein Rab-18-B-like [Source:NCBI gene (formerly Entrezgene);Acc:425531]	1.56789	4.15825	15.9756	6.41644e-05	0.000657126	up	ns
ENSGALG00010010837	RBPJ	recombination signal binding protein for immunoglobulin kappa J region [Source:HGNC Symbol;Acc:HGNC:5724]	1.63146	3.80105	15.9696	6.43694e-05	0.000658716	ns	ns
ENSGALG00010012352	PTPRC	protein tyrosine phosphatase, receptor type C [Source:NCBI gene (formerly Entrezgene);Acc:386580]	1.82176	5.13165	15.9593	6.47199e-05	0.000661281	ns	ns
ENSGALG00010028364	MHM2	male hypermethylated region 2 [Source:NCBI gene (formerly Entrezgene);Acc:110224118]	3.07838	9.21922	15.9457	6.51874e-05	0.000665032	ns	ns
ENSGALG00010012732	MGST1	microsomal glutathione S-transferase 1 [Source:NCBI gene (formerly Entrezgene);Acc:418178]	1.07244	3.91933	15.9185	6.61308e-05	0.000672584	ns	ns
ENSGALG00010022171	FOXP1	forkhead box P1 [Source:NCBI gene (formerly Entrezgene);Acc:416092]	1.02344	3.75054	15.9061	6.65656e-05	0.000675449	ns	ns
ENSGALG00010004966	LAMA3	laminin subunit alpha 3 [Source:HGNC Symbol;Acc:HGNC:6483]	1.30854	3.44039	15.8976	6.68632e-05	0.000677431	ns	ns
ENSGALG00010015031	MYH9	myosin, heavy chain 9, non-muscle [Source:NCBI gene (formerly Entrezgene);Acc:396469]	0.838418	8.03158	15.8979	6.68515e-05	0.000677431	ns	ns
ENSGALG00010017715	CILP	cartilage intermediate layer protein [Source:HGNC Symbol;Acc:HGNC:1980]	1.76483	7.17822	15.8927	6.70381e-05	0.000678684	up	ns
ENSGALG00010002373	POSTN	periostin [Source:NCBI gene (formerly Entrezgene);Acc:395429]	2.10044	8.77884	15.8597	6.82168e-05	0.000689037	ns	ns
ENSGALG00010027117	RASSF5	Ras association domain family member 5 [Source:NCBI gene (formerly Entrezgene);Acc:419844]	1.61788	2.95797	15.8548	6.83942e-05	0.000690186	ns	ns
ENSGALG00010002522	HPSE	heparanase [Source:NCBI gene (formerly Entrezgene);Acc:373981]	1.98306	1.50592	15.8517	6.85066e-05	0.000690384	ns	ns
ENSGALG00010003815	RASAL3	RAS protein activator like 3 [Source:HGNC Symbol;Acc:HGNC:26129]	1.2391	2.04207	15.8414	6.88777e-05	0.000693596	ns	ns
ENSGALG00010009210	PCDH15	protocadherin related 15 [Source:NCBI gene (formerly Entrezgene);Acc:423644]	3.73087	-0.173927	15.8321	6.92187e-05	0.0006965	up	ns
ENSGALG00010006063	KDELC1	protein O-glucosyltransferase 2 [Source:HGNC Symbol;Acc:HGNC:19350]	0.99244	4.38843	15.8159	6.98117e-05	0.000700941	up	ns
ENSGALG00010013648	NAV3	neuron navigator 3 [Source:NCBI gene (formerly Entrezgene);Acc:417869]	0.910793	4.21433	15.8053	7.0207e-05	0.000703771	ns	ns
ENSGALG00010001183	RARRES1	retinoic acid receptor responder 1 [Source:NCBI gene (formerly Entrezgene);Acc:395209]	1.34659	5.02086	15.7899	7.07777e-05	0.000708419	ns	ns
ENSGALG00010012083	MGP	matrix Gla protein [Source:NCBI gene (formerly Entrezgene);Acc:395912]	2.39439	8.98458	15.7689	7.15678e-05	0.000714707	ns	ns
ENSGALG00010011935	ST8SIA4	ST8 alpha-N-acetyl-neuraminide alpha-2,8-sialyltransferase 4 [Source:NCBI gene (formerly Entrezgene);Acc:374155]	1.39471	3.25651	15.7691	7.15625e-05	0.000714707	ns	ns
ENSGALG00010021027	PLA2G4A	phospholipase A2 group IVA [Source:NCBI gene (formerly Entrezgene);Acc:396394]	1.50045	3.78876	15.7385	7.27292e-05	0.000724704	ns	ns
ENSGALG00010001514	MET	MET proto-onco, receptor tyrosine kinase [Source:NCBI gene (formerly Entrezgene);Acc:396134]	1.3047	2.38524	15.7319	7.2984e-05	0.000726658	ns	ns
ENSGALG00010025325	DPEP2	dipeptidase 2 [Source:NCBI gene (formerly Entrezgene);Acc:107054267]	2.07446	1.49002	15.7265	7.31904e-05	0.000727539	ns	ns
ENSGALG00010029492	SDK2	sidekick cell adhesion molecule 2 [Source:NCBI gene (formerly Entrezgene);Acc:395215]	1.74636	2.18936	15.7253	7.32374e-05	0.000727539	ns	ns
ENSGALG00010024608	DENND2D	DENN domain containing 2D [Source:HGNC Symbol;Acc:HGNC:26192]	1.62531	1.26014	15.7258	7.32185e-05	0.000727539	ns	ns
ENSGALG00010027335	MAST3	microtubule associated serine/threonine kinase 3 [Source:HGNC Symbol;Acc:HGNC:19036]	1.25779	2.62902	15.7066	7.39643e-05	0.000733659	ns	ns
ENSGALG00010018758	TNFRSF9	TNF receptor superfamily member 9 [Source:HGNC Symbol;Acc:HGNC:11924]	0.976797	3.33112	15.6953	7.44089e-05	0.000737517	ns	ns
ENSGALG00010029394	CYGB	cytoglobin [Source:NCBI gene (formerly Entrezgene);Acc:427802]	1.49826	7.22319	15.6769	7.51358e-05	0.000743609	ns	ns
ENSGALG00010007798	HGSNAT	heparan-alpha-glucosaminide N-acetyltransferase [Source:HGNC Symbol;Acc:HGNC:26527]	0.973548	4.5134	15.671	7.53692e-05	0.000745361	ns	ns
ENSGALG00010013396	FYB1	FYN binding protein 1 [Source:NCBI gene (formerly Entrezgene);Acc:427448]	1.61101	3.6674	15.6679	7.54954e-05	0.000745496	ns	ns
ENSGALG00010000452	SLC8B1	solute carrier family 8 member B1 [Source:HGNC Symbol;Acc:HGNC:26175]	1.46412	3.6044	15.6684	7.54753e-05	0.000745496	ns	ns
ENSGALG00010003017	PGM3	phosphoglucomutase 3 [Source:HGNC Symbol;Acc:HGNC:8907]	1.2263	4.15613	15.6508	7.61785e-05	0.00074987	ns	ns
ENSGALG00010023984	FMNL1	formin like 1 [Source:HGNC Symbol;Acc:HGNC:1212]	1.32698	4.04482	15.6483	7.62793e-05	0.000749881	ns	ns
ENSGALG00010029583	LIMK1	LIM domain kinase 1 [Source:NCBI gene (formerly Entrezgene);Acc:373922]	2.04257	1.52657	15.6304	7.70048e-05	0.000755891	ns	ns
ENSGALG00010018329	#NA	#NA	1.70545	2.18202	15.6244	7.72502e-05	0.000757738	ns	ns
ENSGALG00010024587	#NA	#NA	1.01801	4.1469	15.5862	7.88274e-05	0.000770356	ns	ns
ENSGALG00010022797	EFHD1	EF-hand domain family member D1 [Source:NCBI gene (formerly Entrezgene);Acc:424741]	0.998665	5.8695	15.5788	7.91388e-05	0.000772376	ns	ns
ENSGALG00010027635	CD48	CD48 molecule [Source:NCBI gene (formerly Entrezgene);Acc:100859319]	1.57793	4.78184	15.5546	8.01565e-05	0.000781615	ns	ns
ENSGALG00010015091	MSN	moesin [Source:NCBI gene (formerly Entrezgene);Acc:422173]	0.828136	7.09597	15.5477	8.04481e-05	0.00078388	ns	ns
ENSGALG00010012839	TGFBI	transforming growth factor beta induced [Source:NCBI gene (formerly Entrezgene);Acc:395897]	1.35087	6.02108	15.5443	8.05927e-05	0.000784713	ns	ns
ENSGALG00010008127	TBC1D2	TBC1 domain family member 2 [Source:HGNC Symbol;Acc:HGNC:18026]	1.25338	2.22705	15.5407	8.07495e-05	0.000785661	ns	ns
ENSGALG00010000387	DTX1	deltex E3 ubiquitin ligase 1 [Source:HGNC Symbol;Acc:HGNC:3060]	3.05355	-1.16468	15.5289	8.1253e-05	0.00078998	ns	ns
ENSGALG00010020417	#NA	#NA	2.79867	1.38715	15.5042	8.23219e-05	0.000798028	ns	ns
ENSGALG00010029673	TMEM248	transmembrane protein 248 [Source:HGNC Symbol;Acc:HGNC:25476]	0.772147	5.25721	15.5049	8.22931e-05	0.000798028	ns	ns
ENSGALG00010023743	CD3D	CD3d molecule [Source:NCBI gene (formerly Entrezgene);Acc:396518]	1.10895	3.82841	15.4958	8.26905e-05	0.00080043	ns	ns
ENSGALG00010027419	PTBP1	polypyrimidine tract binding protein 1 [Source:NCBI gene (formerly Entrezgene);Acc:420098]	0.884354	5.50039	15.4754	8.35842e-05	0.00080849	ns	ns
ENSGALG00010007786	SAMSN1	SAM domain, SH3 domain and nuclear localization signals 1 [Source:NCBI gene (formerly Entrezgene);Acc:418470]	1.96102	2.70367	15.4668	8.39654e-05	0.000810992	ns	ns
ENSGALG00010025377	MYO1G	myosin IG [Source:NCBI gene (formerly Entrezgene);Acc:420412]	1.62694	3.00774	15.444	8.49851e-05	0.000820243	ns	ns
ENSGALG00010007571	MMP1	matrix metallopeptidase 1 [Source:HGNC Symbol;Acc:HGNC:7155]	8.39307	-0.401908	15.4345	8.5416e-05	0.000823201	ns	ns
ENSGALG00010002927	GABRA5	gamma-aminobutyric acid type A receptor subunit alpha5 [Source:HGNC Symbol;Acc:HGNC:4079]	3.41296	0.396612	15.4227	8.59499e-05	0.000827143	ns	ns
ENSGALG00010021194	CYP11A1	cytochrome P450 family 11 subfamily A member 1 [Source:NCBI gene (formerly Entrezgene);Acc:414838]	3.0621	-0.255859	15.4234	8.59166e-05	0.000827143	ns	ns
ENSGALG00010018670	MRAS	muscle RAS onco homolog [Source:NCBI gene (formerly Entrezgene);Acc:395149]	1.78403	7.72724	15.4127	8.64038e-05	0.000830304	ns	ns
ENSGALG00010015253	#NA	#NA	0.823328	4.33531	15.4075	8.66421e-05	0.00083199	ns	ns
ENSGALG00010016412	TMSB15B	thymosin beta 15B [Source:NCBI gene (formerly Entrezgene);Acc:100502566]	0.970113	7.11751	15.4032	8.68421e-05	0.000833306	ns	ns
ENSGALG00010007595	ATP2C2	ATPase secretory pathway Ca2+ transporting 2 [Source:HGNC Symbol;Acc:HGNC:29103]	2.4424	1.35666	15.3991	8.70303e-05	0.000834507	up	up
ENSGALG00010003202	FAM46A	family with sequence similarity 46 member A [Source:NCBI gene (formerly Entrezgene);Acc:421845]	1.17858	4.37107	15.3565	8.90139e-05	0.000851063	ns	ns
ENSGALG00010011461	IRF4	interferon regulatory factor 4 [Source:NCBI gene (formerly Entrezgene);Acc:374179]	2.34717	0.353185	15.3353	9.00193e-05	0.000860054	up	ns
ENSGALG00010010494	#NA	#NA	2.20392	1.93098	15.3307	9.02372e-05	0.000861515	ns	ns
ENSGALG00010027444	SELENBP1	selenium binding protein 1 [Source:NCBI gene (formerly Entrezgene);Acc:425664]	0.913083	4.07176	15.3246	9.05318e-05	0.000863704	up	ns
ENSGALG00010005290	#NA	#NA	4.2296	-1.03406	15.2932	9.20458e-05	0.000876885	up	ns
ENSGALG00010001155	CYB5A	cytochrome b5 type A [Source:NCBI gene (formerly Entrezgene);Acc:414798]	0.845734	5.63548	15.2772	9.28282e-05	0.000883703	ns	ns
ENSGALG00010021127	SWAP70	switching B cell complex subunit SWAP70 [Source:NCBI gene (formerly Entrezgene);Acc:423044]	0.757307	4.87462	15.2757	9.29017e-05	0.000883768	ns	ns
ENSGALG00010029682	CDR2L	cerebellar degeneration related protein 2 like [Source:HGNC Symbol;Acc:HGNC:29999]	1.49085	1.48075	15.2736	9.30059e-05	0.000884124	ns	ns
ENSGALG00010016345	CTSZ	cathepsin Z [Source:HGNC Symbol;Acc:HGNC:2547]	0.74377	6.10355	15.2577	9.37933e-05	0.000890331	ns	ns
ENSGALG00010020285	ADAMTS14	ADAM metallopeptidase with thrombospondin type 1 motif 14 [Source:HGNC Symbol;Acc:HGNC:14899]	3.02302	2.75276	15.2351	9.49207e-05	0.000899742	up	ns
ENSGALG00010009317	LRRTM3	leucine rich repeat transmembrane neuronal 3 [Source:NCBI gene (formerly Entrezgene);Acc:423649]	4.17515	-1.06217	15.2314	9.51065e-05	0.000900155	ns	ns
ENSGALG00010022264	SCN8A	sodium voltage-gated channel alpha subunit 8 [Source:HGNC Symbol;Acc:HGNC:10596]	1.95716	0.561943	15.227	9.53322e-05	0.000900645	ns	ns
ENSGALG00010024542	ZNFX1	zinc finger NFX1-type containing 1 [Source:HGNC Symbol;Acc:HGNC:29271]	1.91407	4.32439	15.2265	9.5356e-05	0.000900645	ns	ns
ENSGALG00010029344	#NA	#NA	0.97495	4.95757	15.2176	9.58062e-05	0.000904252	ns	ns
ENSGALG00010026484	TNKS1BP1	tankyrase 1 binding protein 1 [Source:HGNC Symbol;Acc:HGNC:19081]	0.842631	4.67585	15.1866	9.73911e-05	0.000915946	ns	ns
ENSGALG00010028460	CRLF1	cytokine receptor like factor 1 [Source:HGNC Symbol;Acc:HGNC:2364]	1.39004	3.97246	15.1843	9.75121e-05	0.000916434	ns	ns
ENSGALG00010019020	KCNK2	potassium two pore domain channel subfamily K member 2 [Source:HGNC Symbol;Acc:HGNC:6277]	2.98062	2.80777	15.1599	9.87791e-05	0.000926613	up	ns
ENSGALG00010011548	#NA	#NA	2.85388	-0.628598	15.1594	9.88051e-05	0.000926613	ns	ns
ENSGALG00010026980	LIMK2	LIM domain kinase 2 [Source:NCBI gene (formerly Entrezgene);Acc:396010]	0.948771	2.99281	15.1564	9.89599e-05	0.000927407	ns	ns
ENSGALG00010010366	CLU	clusterin [Source:NCBI gene (formerly Entrezgene);Acc:395722]	1.98794	9.3755	15.15	9.9299e-05	0.000929928	ns	ns
ENSGALG00010025445	B3GNT4	UDP-GlcNAc:betaGal beta-1,3-N-acetylglucosaminyltransferase 4 [Source:HGNC Symbol;Acc:HGNC:15683]	1.98362	1.45446	15.1353	0.000100076	0.000933815	ns	ns
ENSGALG00010009243	BCAP29	B-cell receptor associated protein 29 [Source:NCBI gene (formerly Entrezgene);Acc:417702]	0.873669	6.53551	15.1363	0.00010002	0.000933815	ns	ns
ENSGALG00010015050	HIVEP3	HIVEP zinc finger 3 [Source:HGNC Symbol;Acc:HGNC:13561]	1.16065	3.65434	15.1097	0.000101441	0.000944641	ns	ns
ENSGALG00010027739	FGD3	FYVE, RhoGEF and PH domain containing 3 [Source:HGNC Symbol;Acc:HGNC:16027]	0.817616	4.19803	15.0472	0.000104858	0.000968289	up	ns
ENSGALG00010003634	CYP4F11	cytochrome P450 family 4 subfamily F member 11 [Source:NCBI gene (formerly Entrezgene);Acc:100859277]	1.72965	1.32472	15.0279	0.000105936	0.000975094	ns	ns
ENSGALG00010005347	DOK1	docking protein 1 [Source:HGNC Symbol;Acc:HGNC:2990]	1.49005	2.73768	15.0238	0.000106166	0.000975609	ns	ns
ENSGALG00010023238	NUCB2	nucleobindin 2 [Source:NCBI gene (formerly Entrezgene);Acc:423071]	0.821684	6.47301	15.024	0.000106152	0.000975609	ns	ns
ENSGALG00010002277	RGS10	regulator of G protein signaling 10 [Source:HGNC Symbol;Acc:HGNC:9992]	1.37365	3.72036	15.0033	0.000107325	0.000984781	ns	ns
ENSGALG00010029624	RASL10B	RAS like family 10 member B [Source:HGNC Symbol;Acc:HGNC:30295]	3.48965	4.41632	14.9959	0.000107748	0.0009874	ns	ns
ENSGALG00010025822	KLF7	Kruppel like factor 7 [Source:NCBI gene (formerly Entrezgene);Acc:429011]	1.7334	1.62928	14.9909	0.000108032	0.000988636	ns	ns
ENSGALG00010029551	CCLL4	chemokine-like ligand 4 [Source:NCBI gene (formerly Entrezgene);Acc:417464]	3.533	2.10224	14.966	0.000109464	0.00100036	ns	ns
ENSGALG00010015061	MMP9	matrix metallopeptidase 9 [Source:NCBI gene (formerly Entrezgene);Acc:395387]	3.57468	3.40378	14.9628	0.00010965	0.00100137	ns	ns
ENSGALG00010000098	#NA	#NA	1.0386	3.9752	14.9593	0.000109855	0.00100255	ns	ns
ENSGALG00010006942	ALOX5AP	arachidonate 5-lipoxygenase activating protein [Source:NCBI gene (formerly Entrezgene);Acc:770904]	1.34116	2.63199	14.9495	0.000110425	0.00100579	ns	ns
ENSGALG00010001381	MDFIC	MyoD family inhibitor domain containing [Source:HGNC Symbol;Acc:HGNC:28870]	1.18571	5.30492	14.9442	0.000110738	0.00100714	ns	ns
ENSGALG00010023151	#NA	#NA	4.28977	-0.405118	14.9353	0.000111262	0.00100952	ns	ns
ENSGALG00010014953	#NA	#NA	2.80034	0.159254	14.9361	0.000111213	0.00100952	ns	ns
ENSGALG00010019443	NCKAP5	NCK associated protein 5 [Source:HGNC Symbol;Acc:HGNC:29847]	1.84033	0.903607	14.9268	0.000111765	0.001013	up	ns
ENSGALG00010027193	CAMK1G	calcium/calmodulin dependent protein kinase IG [Source:HGNC Symbol;Acc:HGNC:14585]	3.40196	-1.16305	14.9216	0.000112073	0.00101509	ns	ns
ENSGALG00010002247	RFTN1	raftlin, lipid raft linker 1 [Source:NCBI gene (formerly Entrezgene);Acc:395109]	1.18921	3.82961	14.9102	0.000112752	0.00101915	ns	ns
ENSGALG00010024151	LEPROT	leptin receptor overlapping transcript [Source:NCBI gene (formerly Entrezgene);Acc:424699]	0.883366	6.19134	14.9009	0.000113308	0.00102279	ns	ns
ENSGALG00010009051	TROJANZ	sushi domain containing 1 [Source:NCBI gene (formerly Entrezgene);Acc:427414]	1.54347	2.3896	14.8987	0.000113444	0.00102331	ns	ns
ENSGALG00010028892	NIBAN2	niban apoptosis regulator 2 [Source:HGNC Symbol;Acc:HGNC:25282]	0.911294	5.70981	14.8934	0.000113758	0.00102419	ns	ns
ENSGALG00010021578	#NA	#NA	2.22776	0.469401	14.8593	0.000115834	0.00104203	ns	ns
ENSGALG00010005014	SULT1B1	sulfotransferase family cytosolic 1B member 1 [Source:NCBI gene (formerly Entrezgene);Acc:395227]	1.53514	3.0027	14.8312	0.000117575	0.00105626	ns	ns
ENSGALG00010024045	PSTPIP1	proline-serine-threonine phosphatase interacting protein 1 [Source:HGNC Symbol;Acc:HGNC:9580]	1.9178	2.27299	14.8296	0.000117674	0.00105643	ns	ns
ENSGALG00010027095	SCN5A	sodium voltage-gated channel alpha subunit 5 [Source:NCBI gene (formerly Entrezgene);Acc:395947]	3.63532	2.61423	14.8264	0.000117872	0.00105671	up	ns
ENSGALG00010027043	IL17RD	interleukin 17 receptor D [Source:NCBI gene (formerly Entrezgene);Acc:395186]	1.48491	2.28112	14.8253	0.000117944	0.00105671	ns	ns
ENSGALG00010016247	KIF26A	kinesin family member 26A [Source:HGNC Symbol;Acc:HGNC:20226]	0.941476	4.11919	14.8082	0.000119014	0.00106414	ns	ns
ENSGALG00010004297	SULF1	sulfatase 1 [Source:HGNC Symbol;Acc:HGNC:20391]	1.57197	2.00292	14.8009	0.000119481	0.0010673	ns	ns
ENSGALG00010006472	DCLK1	doublecortin like kinase 1 [Source:NCBI gene (formerly Entrezgene);Acc:418903]	2.47186	1.80576	14.7943	0.000119896	0.00106769	ns	ns
ENSGALG00010025130	ATP2A2	ATPase sarcoplasmic/endoplasmic reticulum Ca2+ transporting 2 [Source:NCBI gene (formerly Entrezgene);Acc:396446]	0.903837	5.95478	14.7852	0.000120475	0.00107141	ns	ns
ENSGALG00010007895	GOLGB1	golgin B1 [Source:HGNC Symbol;Acc:HGNC:4429]	0.870829	4.34079	14.7692	0.000121502	0.00107909	ns	ns
ENSGALG00010002500	OSR1	odd-skipped related transciption factor 1 [Source:NCBI gene (formerly Entrezgene);Acc:100316920]	1.67872	1.88269	14.761	0.000122035	0.00108237	up	ns
ENSGALG00010029582	SCPEP1	serine carboxypeptidase 1 [Source:NCBI gene (formerly Entrezgene);Acc:417403]	1.04742	5.39282	14.7612	0.000122019	0.00108237	ns	ns
ENSGALG00010015174	ST6GAL2	ST6 beta-galactoside alpha-2,6-sialyltransferase 2 [Source:NCBI gene (formerly Entrezgene);Acc:403122]	3.09351	2.17629	14.7545	0.000122453	0.00108528	up	ns
ENSGALG00010002005	COLQ	collagen like tail subunit of asymmetric acetylcholinesterase [Source:HGNC Symbol;Acc:HGNC:2226]	2.8306	2.02863	14.7509	0.000122691	0.00108528	up	ns
ENSGALG00010022759	THSD4	thrombospondin type 1 domain containing 4 [Source:HGNC Symbol;Acc:HGNC:25835]	1.78855	2.01188	14.7527	0.000122574	0.00108528	ns	ns
ENSGALG00010024402	GPC1	glypican 1 [Source:NCBI gene (formerly Entrezgene);Acc:424770]	1.22936	6.39594	14.7511	0.000122678	0.00108528	ns	ns
ENSGALG00010012362	COL6A3	collagen type VI alpha 3 chain [Source:NCBI gene (formerly Entrezgene);Acc:396548]	1.47617	8.74779	14.749	0.000122815	0.00108566	ns	ns
ENSGALG00010001831	CSF2RA	colony stimulating factor 2 receptor alpha subunit [Source:NCBI gene (formerly Entrezgene);Acc:418666]	2.11858	3.34936	14.7464	0.00012298	0.00108639	ns	ns
ENSGALG00010027087	RAB7B	RAB7B, member RAS oncogene family [Source:HGNC Symbol;Acc:HGNC:30513]	2.45121	1.95212	14.7339	0.0001238	0.00108999	ns	ns
ENSGALG00010012662	SLC35E3	solute carrier family 35 member E3 [Source:NCBI gene (formerly Entrezgene);Acc:417842]	1.01966	4.57661	14.7376	0.000123554	0.00108999	ns	ns
ENSGALG00010015695	ASAH1	N-acylsphingosine amidohydrolase (acid ceramidase) 1 [Source:NCBI gene (formerly Entrezgene);Acc:422727]	0.815671	6.03804	14.7314	0.000123963	0.00108999	ns	ns
ENSGALG00010020324	PLEKHH2	pleckstrin homology, MyTH4 and FERM domain containing H2 [Source:HGNC Symbol;Acc:HGNC:30506]	1.60701	1.87304	14.73	0.000124055	0.00109007	ns	ns
ENSGALG00010022531	#NA	#NA	2.33791	0.208134	14.7192	0.000124769	0.00109562	ns	ns
ENSGALG00010013345	DCN	decorin [Source:NCBI gene (formerly Entrezgene);Acc:417892]	1.59499	9.10367	14.7029	0.00012585	0.00110364	up	ns
ENSGALG00010008176	SLA	Src like adaptor [Source:NCBI gene (formerly Entrezgene);Acc:378908]	1.52027	2.79189	14.6987	0.000126133	0.0011054	ns	ns
ENSGALG00010027981	CNN2	calponin 2 [Source:NCBI gene (formerly Entrezgene);Acc:100216000]	1.39352	3.90753	14.6896	0.00012674	0.0011083	ns	ns
ENSGALG00010014789	F7	coagulation factor VII [Source:NCBI gene (formerly Entrezgene);Acc:395086]	3.10949	-0.685355	14.6795	0.000127422	0.00110862	ns	ns
ENSGALG00010022879	#NA	#NA	1.98295	2.83241	14.6809	0.000127329	0.00110862	ns	ns
ENSGALG00010019051	IGSF6	immunoglobulin superfamily member 6 [Source:NCBI gene (formerly Entrezgene);Acc:771906]	1.76622	2.1155	14.686	0.000126984	0.00110862	ns	ns
ENSGALG00010019050	TNS1	tensin 1 [Source:HGNC Symbol;Acc:HGNC:11973]	1.10577	6.43615	14.6835	0.000127154	0.00110862	ns	ns
ENSGALG00010017142	NMNAT1	retinol binding protein 7 [Source:HGNC Symbol;Acc:HGNC:30316]	0.762635	5.61876	14.6803	0.000127369	0.00110862	ns	ns
ENSGALG00010027114	FLNB	filamin B [Source:NCBI gene (formerly Entrezgene);Acc:378913]	0.774306	6.57852	14.6638	0.000128489	0.00111717	ns	ns
ENSGALG00010025357	OLFML3	olfactomedin like 3 [Source:NCBI gene (formerly Entrezgene);Acc:419882]	1.49053	5.19431	14.6621	0.000128606	0.00111721	up	ns
ENSGALG00010022076	YWHAB	tyrosine 3-monooxygenase/tryptophan 5-monooxygenase activation protein beta [Source:NCBI gene (formerly Entrezgene);Acc:419190]	0.667063	5.9538	14.6613	0.000128662	0.00111721	ns	ns
ENSGALG00010027772	#NA	#NA	4.56487	-1.13332	14.6525	0.000129262	0.00112095	up	ns
ENSGALG00010022493	NFE2	nuclear factor, erythroid 2 [Source:HGNC Symbol;Acc:HGNC:7780]	1.36359	2.12923	14.6386	0.00013022	0.00112704	ns	ns
ENSGALG00010027715	NINJ1	ninjurin 1 [Source:NCBI gene (formerly Entrezgene);Acc:415986]	1.20789	3.47409	14.6287	0.000130905	0.00113165	ns	ns
ENSGALG00010018233	RASSF2	Ras association domain family member 2 [Source:NCBI gene (formerly Entrezgene);Acc:419521]	1.76425	4.26381	14.623	0.000131305	0.00113421	ns	ns
ENSGALG00010019634	GNG2	G protein subunit gamma 2 [Source:NCBI gene (formerly Entrezgene);Acc:423581]	1.3493	2.45831	14.62	0.00013151	0.00113524	ns	ns
ENSGALG00010021154	CHST13	carbohydrate sulfotransferase 13 [Source:HGNC Symbol;Acc:HGNC:21755]	1.8455	3.16636	14.6181	0.000131648	0.00113568	ns	ns
ENSGALG00010014477	ITPR2	inositol 1,4,5-trisphosphate receptor type 2 [Source:HGNC Symbol;Acc:HGNC:6181]	1.26028	3.83547	14.5968	0.000133142	0.00114663	ns	ns
ENSGALG00010018367	PAK5	p21 (RAC1) activated kinase 5 [Source:NCBI gene (formerly Entrezgene);Acc:416734]	1.7166	1.27067	14.594	0.000133337	0.00114727	ns	ns
ENSGALG00010012876	KDELR3	KDEL endoplasmic reticulum protein retention receptor 3 [Source:NCBI gene (formerly Entrezgene);Acc:418026]	1.12178	4.17342	14.5858	0.000133921	0.0011508	ns	ns
ENSGALG00010005260	ANXA5	annexin A5 [Source:NCBI gene (formerly Entrezgene);Acc:428767]	1.06015	6.67909	14.5766	0.000134579	0.00115495	ns	ns
ENSGALG00010012132	MC4R	melanocortin 4 receptor [Source:NCBI gene (formerly Entrezgene);Acc:428485]	6.83737	-1.32185	14.5605	0.000135728	0.00116406	ns	ns
ENSGALG00010015133	RFTN2	raftlin family member 2 [Source:NCBI gene (formerly Entrezgene);Acc:424062]	1.36674	4.99884	14.5505	0.000136455	0.00116876	ns	ns
ENSGALG00010015957	#NA	#NA	1.67959	3.57893	14.5211	0.000138602	0.00118411	ns	ns
ENSGALG00010011329	PCDHGC3	protocadherin gamma subfamily C, 3 [Source:NCBI gene (formerly Entrezgene);Acc:408051]	0.809347	6.64043	14.479	0.000141734	0.00120697	up	ns
ENSGALG00010028763	CTSK	cathepsin K [Source:NCBI gene (formerly Entrezgene);Acc:395818]	1.6802	6.31852	14.4765	0.000141919	0.00120777	ns	ns
ENSGALG00010015098	HAVCR1	hepatitis A virus cellular receptor 1 [Source:NCBI gene (formerly Entrezgene);Acc:416249]	1.99591	2.28665	14.46	0.000143167	0.00121604	ns	ns
ENSGALG00010004307	NPC2	NPC intracellular cholesterol transporter 2 [Source:NCBI gene (formerly Entrezgene);Acc:423353]	1.32118	5.59794	14.4487	0.000144033	0.00122262	ns	ns
ENSGALG00010015431	RIN3	Ras and Rab interactor 3 [Source:HGNC Symbol;Acc:HGNC:18751]	1.77733	3.03576	14.4421	0.000144534	0.00122596	ns	ns
ENSGALG00010027896	TOR4A	torsin family 4 member A [Source:HGNC Symbol;Acc:HGNC:25981]	1.37159	3.05304	14.4277	0.000145642	0.0012339	ns	ns
ENSGALG00010002805	FAM171A1	family with sequence similarity 171 member A1 [Source:HGNC Symbol;Acc:HGNC:23522]	0.961892	3.35679	14.4257	0.000145802	0.00123447	ns	ns
ENSGALG00010012923	MLANA	melan-A [Source:HGNC Symbol;Acc:HGNC:7124]	4.3378	-0.784525	14.4028	0.000147584	0.00124569	up	ns
ENSGALG00010017402	SLC2A5	solute carrier family 2 member 5 [Source:HGNC Symbol;Acc:HGNC:11010]	2.36893	1.37434	14.4001	0.000147797	0.00124569	ns	ns
ENSGALG00010001895	P4HA3	prolyl 4-hydroxylase subunit alpha 3 [Source:HGNC Symbol;Acc:HGNC:30135]	1.64557	4.26132	14.405	0.000147411	0.00124569	up	ns
ENSGALG00010018355	PRKCB	protein kinase C beta [Source:HGNC Symbol;Acc:HGNC:9395]	1.55978	3.35506	14.4013	0.0001477	0.00124569	ns	ns
ENSGALG00010009365	CA5B	carbonic anhydrase 5B [Source:HGNC Symbol;Acc:HGNC:1378]	1.28119	3.5661	14.4023	0.000147619	0.00124569	ns	ns
ENSGALG00010002253	GK2	0	1.65407	3.15138	14.391	0.000148512	0.00124942	ns	ns
ENSGALG00010001570	SMPD1	sphingomyelin phosphodiesterase 1 [Source:HGNC Symbol;Acc:HGNC:11120]	0.870049	6.1052	14.3681	0.000150328	0.0012631	ns	ns
ENSGALG00010004781	#NA	#NA	0.943124	3.56289	14.3457	0.000152125	0.00127658	ns	ns
ENSGALG00010008580	PANX1	pannexin 1 [Source:HGNC Symbol;Acc:HGNC:8599]	3.08708	2.72509	14.3358	0.000152929	0.00128008	ns	ns
ENSGALG00010029562	CCL4	0	3.07833	2.9859	14.3381	0.00015274	0.00128008	ns	ns
ENSGALG00010027912	RGS3	regulator of G-protein signaling 3 [Source:NCBI gene (formerly Entrezgene);Acc:395110]	1.72399	4.34025	14.3273	0.000153622	0.00128426	ns	ns
ENSGALG00010029470	SSTR2	somatostatin receptor 2 [Source:NCBI gene (formerly Entrezgene);Acc:395305]	2.6094	2.70729	14.3197	0.000154241	0.0012878	up	ns
ENSGALG00010010071	GLT8D2	glycosyltransferase 8 domain containing 2 [Source:NCBI gene (formerly Entrezgene);Acc:418085]	1.10342	3.6096	14.3096	0.000155072	0.00129393	ns	ns
ENSGALG00010001469	ARHGEF26	Rho guanine nucleotide exchange factor 26 [Source:HGNC Symbol;Acc:HGNC:24490]	1.74942	1.07185	14.2829	0.000157283	0.0013099	ns	ns
ENSGALG00010005231	#NA	#NA	2.0205	0.347925	14.2598	0.00015923	0.00132362	ns	ns
ENSGALG00010021263	STOML1	stomatin like 1 [Source:NCBI gene (formerly Entrezgene);Acc:415303]	1.39182	2.58959	14.2561	0.000159543	0.00132456	up	ns
ENSGALG00010029512	TSPAN10	tetraspanin 10 [Source:HGNC Symbol;Acc:HGNC:29942]	4.04181	-0.3478	14.2549	0.000159644	0.00132456	ns	ns
ENSGALG00010028768	NTNG2	netrin G2 [Source:HGNC Symbol;Acc:HGNC:14288]	1.36367	1.57262	14.2443	0.000160543	0.00133119	ns	ns
ENSGALG00010008045	DCDC2	doublecortin domain containing 2 [Source:HGNC Symbol;Acc:HGNC:18141]	3.77742	2.3906	14.2261	0.000162104	0.00134078	up	ns
ENSGALG00010029271	MYL10	myosin, light chain 10, regulatory [Source:NCBI gene (formerly Entrezgene);Acc:417506]	3.27545	1.78788	14.2146	0.000163104	0.00134736	up	ns
ENSGALG00010021038	PTGS2	prostaglandin-endoperoxide synthase 2 [Source:NCBI gene (formerly Entrezgene);Acc:396451]	1.93528	1.98351	14.1986	0.000164496	0.00135548	ns	ns
ENSGALG00010024138	CBL	Cbl proto-onco [Source:NCBI gene (formerly Entrezgene);Acc:374038]	1.41065	3.61952	14.1999	0.000164378	0.00135548	ns	ns
ENSGALG00010000783	DAP	death associated protein [Source:NCBI gene (formerly Entrezgene);Acc:420923]	1.04228	5.32299	14.1986	0.000164493	0.00135548	ns	ns
ENSGALG00010003187	RHOG	ras homolog family member G [Source:HGNC Symbol;Acc:HGNC:672]	1.70721	3.70674	14.189	0.000165336	0.00135941	ns	ns
ENSGALG00010025574	ARHGAP31	Rho GTPase activating protein 31 [Source:NCBI gene (formerly Entrezgene);Acc:418344]	1.28564	4.16362	14.1712	0.000166904	0.00136936	ns	ns
ENSGALG00010009135	TENM4	teneurin transmembrane protein 4 [Source:NCBI gene (formerly Entrezgene);Acc:395406]	1.30559	2.89315	14.1539	0.000168451	0.00137863	ns	ns
ENSGALG00010010783	F2RL2	coagulation factor II thrombin receptor like 2 [Source:HGNC Symbol;Acc:HGNC:3539]	1.64809	2.46987	14.1452	0.000169228	0.00138356	ns	ns
ENSGALG00010015669	INPP4A	inositol polyphosphate-4-phosphatase type I A [Source:HGNC Symbol;Acc:HGNC:6074]	0.825431	5.46582	14.1448	0.000169262	0.00138356	ns	ns
ENSGALG00010009793	TNFAIP6	TNF alpha induced protein 6 [Source:NCBI gene (formerly Entrezgene);Acc:424315]	3.59818	2.88362	14.1361	0.000170053	0.00138652	up	ns
ENSGALG00010019079	CAPG	capping actin protein, gelsolin like [Source:HGNC Symbol;Acc:HGNC:1474]	1.70205	4.29074	14.1356	0.000170096	0.00138652	ns	ns
ENSGALG00010022248	FIGNL2	fidgetin like 2 [Source:HGNC Symbol;Acc:HGNC:13287]	1.55263	1.11855	14.1356	0.000170091	0.00138652	ns	ns
ENSGALG00010022985	#NA	#NA	2.66434	-1.00232	14.1282	0.000170767	0.00139071	ns	ns
ENSGALG00010011860	CECR1	cat eye syndrome chromosome region, candidate 1 [Source:NCBI gene (formerly Entrezgene);Acc:418160]	1.25332	3.09495	14.1168	0.0001718	0.00139772	ns	ns
ENSGALG00010010226	BICC1	BicC family RNA binding protein 1 [Source:NCBI gene (formerly Entrezgene);Acc:423604]	1.3572	4.31485	14.092	0.000174079	0.00141508	ns	ns
ENSGALG00010013444	OSBPL8	oxysterol binding protein like 8 [Source:HGNC Symbol;Acc:HGNC:16396]	1.14638	4.44596	14.0898	0.00017429	0.00141592	ns	ns
ENSGALG00010029301	RNF213	ring finger protein 213 [Source:NCBI gene (formerly Entrezgene);Acc:422080]	1.68965	4.13896	14.0738	0.000175772	0.00142708	ns	ns
ENSGALG00010021062	MYO9A	myosin IXA [Source:HGNC Symbol;Acc:HGNC:7608]	0.803953	4.09734	14.0649	0.000176611	0.00143302	ns	ns
ENSGALG00010015558	MPP1	membrane palmitoylated protein 1 [Source:NCBI gene (formerly Entrezgene);Acc:422197]	1.06179	5.76861	14.0551	0.000177531	0.00143734	ns	ns
ENSGALG00010016305	DENND4C	DENN domain containing 4C [Source:HGNC Symbol;Acc:HGNC:26079]	1.00507	3.35457	14.0493	0.000178077	0.0014405	ns	ns
ENSGALG00010010223	NFAM1	0	1.44559	2.11413	14.0477	0.000178235	0.0014409	ns	ns
ENSGALG00010017454	MTMR9LP	0	0.845895	4.2362	14.027	0.000180203	0.00145592	ns	ns
ENSGALG00010017858	GPR65	G protein-coupled receptor 65 [Source:HGNC Symbol;Acc:HGNC:4517]	1.93825	3.16919	14.0061	0.000182215	0.00147128	ns	ns
ENSGALG00010021971	ICOS	inducible T-cell costimulator [Source:NCBI gene (formerly Entrezgene);Acc:424105]	1.44493	2.23264	14.0033	0.000182494	0.00147263	ns	ns
ENSGALG00010009024	PMAIP1	phorbol-12-myristate-13-acetate-induced protein 1 [Source:NCBI gene (formerly Entrezgene);Acc:770077]	1.82202	2.51031	14.0014	0.000182677	0.00147321	ns	ns
ENSGALG00010026536	BCR	BCR activator of RhoGEF and GTPase [Source:HGNC Symbol;Acc:HGNC:1014]	1.21098	3.53644	13.9876	0.00018402	0.00148043	ns	ns
ENSGALG00010028405	S100A6	S100 calcium binding protein A6 [Source:NCBI gene (formerly Entrezgene);Acc:373951]	2.36483	6.79364	13.9858	0.000184193	0.00148093	ns	ns
ENSGALG00010018374	HPS1	HPS1, biosis of lysosomal organelles complex 3 subunit 1 [Source:NCBI gene (formerly Entrezgene);Acc:429879]	1.32036	2.93912	13.9634	0.0001864	0.00149413	ns	ns
ENSGALG00010013550	KLHL5	kelch like family member 5 [Source:HGNC Symbol;Acc:HGNC:6356]	0.801235	4.08229	13.9636	0.000186386	0.00149413	ns	ns
ENSGALG00010001245	SERPINI1	serpin family I member 1 [Source:NCBI gene (formerly Entrezgene);Acc:425002]	2.24608	4.08167	13.9489	0.000187849	0.00150128	ns	ns
ENSGALG00010001117	P2RY13	purinergic receptor P2Y13 [Source:HGNC Symbol;Acc:HGNC:4537]	2.23208	2.16917	13.9488	0.000187858	0.00150128	ns	ns
ENSGALG00010012064	RGS14	regulator of G protein signaling 14 [Source:HGNC Symbol;Acc:HGNC:9996]	1.40225	4.19503	13.9491	0.000187826	0.00150128	ns	ns
ENSGALG00010009638	RND3	Rho family GTPase 3 [Source:HGNC Symbol;Acc:HGNC:671]	1.09786	3.7477	13.9362	0.000189123	0.00150956	ns	ns
ENSGALG00010013021	SLC25A5	solute carrier family 25 member 5 [Source:HGNC Symbol;Acc:HGNC:10991]	0.927397	4.51313	13.9333	0.000189414	0.00151098	ns	ns
ENSGALG00010005213	#NA	#NA	2.27434	0.0529737	13.9135	0.000191419	0.00152513	ns	ns
ENSGALG00010012725	#NA	#NA	1.67154	1.05025	13.9103	0.000191745	0.00152681	ns	ns
ENSGALG00010023067	C5H15ORF62	chromosome 15 open reading frame 62 [Source:HGNC Symbol;Acc:HGNC:34489]	4.87471	-1.28984	13.9036	0.000192426	0.00153026	ns	ns
ENSGALG00010024110	CPNE1	copine 1 [Source:NCBI gene (formerly Entrezgene);Acc:419134]	0.892585	4.46371	13.9028	0.000192517	0.00153026	ns	ns
ENSGALG00010010473	TRIM35	tripartite motif containing 35 [Source:HGNC Symbol;Acc:HGNC:16285]	1.40147	2.98781	13.8845	0.000194399	0.00154145	ns	ns
ENSGALG00010029579	GALNT17	polypeptide N-acetylgalactosaminyltransferase 17 [Source:HGNC Symbol;Acc:HGNC:16347]	1.33579	4.06086	13.8691	0.00019599	0.00155221	ns	ns
ENSGALG00010005148	TTC39C	tetratricopeptide repeat domain 39C [Source:HGNC Symbol;Acc:HGNC:26595]	1.35211	2.35929	13.8628	0.000196649	0.00155513	ns	ns
ENSGALG00010014934	MAMDC2	MAM domain containing 2 [Source:HGNC Symbol;Acc:HGNC:23673]	1.28666	4.84205	13.8634	0.000196595	0.00155513	ns	ns
ENSGALG00010028551	NCS1	neuronal calcium sensor 1 [Source:NCBI gene (formerly Entrezgene);Acc:396336]	1.68473	1.28991	13.8578	0.000197181	0.00155606	ns	ns
ENSGALG00010002880	RASGEF1B	RasGEF domain family member 1B [Source:HGNC Symbol;Acc:HGNC:24881]	1.58617	3.2982	13.843	0.000198741	0.00156336	ns	ns
ENSGALG00010022533	TMEM119	transmembrane protein 119 [Source:HGNC Symbol;Acc:HGNC:27884]	0.99399	4.14177	13.8439	0.000198644	0.00156336	up	ns
ENSGALG00010020388	MYOF	myoferlin [Source:HGNC Symbol;Acc:HGNC:3656]	1.03824	4.61057	13.841	0.000198946	0.00156347	ns	ns
ENSGALG00010022468	MYBPC3	myosin binding protein C3 [Source:NCBI gene (formerly Entrezgene);Acc:396013]	2.34863	6.09577	13.838	0.00019927	0.00156509	up	ns
ENSGALG00010020759	ARHGAP19	Rho GTPase activating protein 19 [Source:NCBI gene (formerly Entrezgene);Acc:423846]	1.15178	2.45563	13.8336	0.000199737	0.00156689	ns	ns
ENSGALG00010007890	#NA	#NA	0.771891	5.24285	13.8248	0.000200675	0.00157146	up	ns
ENSGALG00010012966	GLIPR1L	GLI pathosis-related 1-like [Source:NCBI gene (formerly Entrezgene);Acc:417862]	1.99731	3.38887	13.8183	0.00020137	0.00157594	ns	ns
ENSGALG00010014238	PHLDA1	pleckstrin homology like domain family A member 1 [Source:HGNC Symbol;Acc:HGNC:8933]	1.75211	4.85663	13.8172	0.000201485	0.00157594	ns	ns
ENSGALG00010002655	FABP4	fatty acid binding protein 4 [Source:NCBI gene (formerly Entrezgene);Acc:374165]	2.36848	6.38218	13.8145	0.00020177	0.00157724	ns	ns
ENSGALG00010021232	ACTB	actin, beta [Source:NCBI gene (formerly Entrezgene);Acc:396526]	0.945271	10.2859	13.811	0.000202149	0.00157927	ns	ns
ENSGALG00010030104	P4HB	prolyl 4-hydroxylase subunit beta [Source:NCBI gene (formerly Entrezgene);Acc:374091]	0.858078	7.2601	13.8013	0.000203193	0.00158462	ns	ns
ENSGALG00010022460	VAT1	vesicle amine transport 1 [Source:HGNC Symbol;Acc:HGNC:16919]	1.19397	2.37306	13.7855	0.000204917	0.00159618	ns	ns
ENSGALG00010009116	S1PR3	sphingosine-1-phosphate receptor 3 [Source:HGNC Symbol;Acc:HGNC:3167]	1.29299	3.35826	13.7724	0.000206341	0.00160579	ns	ns
ENSGALG00010000468	TESC	tescalcin [Source:NCBI gene (formerly Entrezgene);Acc:771113]	2.01268	0.275693	13.7705	0.000206553	0.0016061	ns	ns
ENSGALG00010023126	CGNL1	cingulin like 1 [Source:HGNC Symbol;Acc:HGNC:25931]	1.13309	2.96151	13.7692	0.000206701	0.0016063	ns	ns
ENSGALG00010011434	NPL	N-acetylneuraminate pyruvate lyase [Source:NCBI gene (formerly Entrezgene);Acc:429074]	1.15667	4.13645	13.7509	0.000208725	0.00162013	ns	ns
ENSGALG00010021320	SLC6A6	solute carrier family 6 member 6 [Source:HGNC Symbol;Acc:HGNC:11052]	2.38292	3.91317	13.7474	0.000209109	0.00162216	ns	ns
ENSGALG00010026154	ZNF385B	zinc finger protein 385B [Source:HGNC Symbol;Acc:HGNC:26332]	1.8942	3.71327	13.7399	0.000209951	0.00162488	ns	ns
ENSGALG00010005484	GINM1	glycoprotein integral membrane 1 [Source:NCBI gene (formerly Entrezgene);Acc:395778]	1.1022	5.51498	13.7304	0.000211016	0.00163217	ns	ns
ENSGALG00010004072	SGK3	serum/glucocorticoid regulated kinase family, member 3 [Source:NCBI gene (formerly Entrezgene);Acc:420167]	1.23338	3.74998	13.7243	0.000211695	0.00163567	ns	ns
ENSGALG00010023837	STT3A	STT3A, catalytic subunit of the oligosaccharyltransferase complex [Source:NCBI gene (formerly Entrezgene);Acc:100857165]	0.742857	5.54225	13.7125	0.000213031	0.00164391	ns	ns
ENSGALG00010006227	AGPAT4	1-acylglycerol-3-phosphate O-acyltransferase 4 [Source:HGNC Symbol;Acc:HGNC:20885]	1.12593	2.61696	13.6636	0.000218657	0.0016795	ns	ns
ENSGALG00010012041	ICOSLG	inducible T-cell costimulator ligand [Source:NCBI gene (formerly Entrezgene);Acc:395968]	1.30405	3.23856	13.6492	0.000220337	0.00168848	ns	ns
ENSGALG00010010915	APP	amyloid beta protein [Source:NCBI gene (formerly Entrezgene);Acc:374198]	0.78526	7.94772	13.65	0.000220247	0.00168848	ns	ns
ENSGALG00010003097	TFPI2	tissue factor pathway inhibitor 2 [Source:HGNC Symbol;Acc:HGNC:11761]	1.08967	5.5543	13.6476	0.000220521	0.00168892	ns	ns
ENSGALG00010009411	SMARCA5	SWI/SNF related, matrix associated, actin dependent regulator of chromatin, subfamily a, member 5 [Source:HGNC Symbol;Acc:HGNC:11101]	0.734912	4.63804	13.6444	0.000220898	0.00169083	ns	ns
ENSGALG00010010657	TMEM170B	transmembrane protein 170B [Source:HGNC Symbol;Acc:HGNC:34244]	1.47436	2.38178	13.6147	0.000224415	0.00170984	ns	ns
ENSGALG00010000796	#NA	#NA	1.55476	2.37908	13.5974	0.0002265	0.00172344	ns	ns
ENSGALG00010029366	MGAT5B	alpha-1,6-mannosylglycoprotein 6-beta-N-acetylglucosaminyltransferase B [Source:HGNC Symbol;Acc:HGNC:24140]	3.15758	3.52238	13.5943	0.000226868	0.00172358	ns	ns
ENSGALG00010025600	#NA	#NA	1.05692	3.55928	13.5903	0.00022736	0.00172533	ns	ns
ENSGALG00010011080	EMP1	epithelial membrane protein 1 [Source:NCBI gene (formerly Entrezgene);Acc:417964]	2.18301	4.3476	13.5819	0.000228376	0.00173105	ns	ns
ENSGALG00010017831	PLEK	pleckstrin [Source:NCBI gene (formerly Entrezgene);Acc:395669]	1.47223	3.61271	13.5794	0.00022868	0.00173237	ns	ns
ENSGALG00010029353	GCGR	glucagon receptor [Source:NCBI gene (formerly Entrezgene);Acc:425670]	2.68591	0.804978	13.5748	0.000229237	0.00173559	up	ns
ENSGALG00010013170	COL3A1	collagen type III alpha 1 chain [Source:NCBI gene (formerly Entrezgene);Acc:396340]	1.64217	11.892	13.5695	0.00022989	0.00173955	up	ns
ENSGALG00010000423	#NA	#NA	1.41183	1.79669	13.533	0.0002344	0.00176862	ns	ns
ENSGALG00010003109	ART5	ADP-ribosyltransferase 5 [Source:HGNC Symbol;Acc:HGNC:24049]	2.03737	2.31154	13.5089	0.00023744	0.00178748	ns	ns
ENSGALG00010022313	#NA	#NA	1.48208	2.25766	13.5074	0.000237627	0.00178787	up	ns
ENSGALG00010028671	CADM3	cell adhesion molecule 3 [Source:HGNC Symbol;Acc:HGNC:17601]	1.99445	5.7191	13.5023	0.00023827	0.00179118	ns	ns
ENSGALG00010001476	IGF2BP3	insulin like growth factor 2 mRNA binding protein 3 [Source:NCBI gene (formerly Entrezgene);Acc:420617]	0.970922	3.13277	13.5018	0.000238337	0.00179118	ns	ns
ENSGALG00010024304	PKIG	protein kinase (cAMP-dependent, catalytic) inhibitor gamma [Source:NCBI gene (formerly Entrezgene);Acc:419195]	0.885387	4.78869	13.4957	0.000239111	0.00179394	ns	ns
ENSGALG00010004096	COL12A1	collagen type XII alpha 1 chain [Source:NCBI gene (formerly Entrezgene);Acc:395875]	2.83397	4.89887	13.4899	0.000239853	0.00179747	ns	ns
ENSGALG00010025743	SH2B3	SH2B adaptor protein 3 [Source:HGNC Symbol;Acc:HGNC:29605]	1.06161	3.80335	13.4908	0.000239741	0.00179747	ns	ns
ENSGALG00010029290	ABCC3	0	1.545	2.35497	13.4549	0.000244367	0.00182923	ns	ns
ENSGALG00010016535	BNC2	basonuclin 2 [Source:HGNC Symbol;Acc:HGNC:30988]	1.89193	2.11752	13.4497	0.000245048	0.00183329	ns	ns
ENSGALG00010011570	RGL1	ral guanine nucleotide dissociation stimulator like 1 [Source:NCBI gene (formerly Entrezgene);Acc:424446]	1.06869	5.11928	13.4478	0.000245296	0.00183411	ns	ns
ENSGALG00010014880	SFRP2	secreted frizzled related protein 2 [Source:NCBI gene (formerly Entrezgene);Acc:395546]	1.6989	5.69577	13.4198	0.000248982	0.0018533	ns	ns
ENSGALG00010024096	MYO1D	myosin ID [Source:HGNC Symbol;Acc:HGNC:7598]	0.988298	3.86227	13.4024	0.000251299	0.0018674	up	ns
ENSGALG00010010435	GAS1	growth arrest specific 1 [Source:HGNC Symbol;Acc:HGNC:4165]	0.77651	5.28185	13.3992	0.00025173	0.00186955	up	ns
ENSGALG00010027108	#NA	#NA	1.32355	1.38445	13.3956	0.000252215	0.00187211	ns	ns
ENSGALG00010005295	#NA	#NA	2.77082	2.5506	13.3872	0.000253354	0.00187845	ns	ns
ENSGALG00010025629	ST6GAL1	ST6 beta-galactoside alpha-2,6-sialyltransferase 1 [Source:NCBI gene (formerly Entrezgene);Acc:396169]	0.844345	5.60212	13.3502	0.000258391	0.00190938	ns	ns
ENSGALG00010009657	MSMP	microseminoprotein, prostate associated [Source:HGNC Symbol;Acc:HGNC:29663]	2.95504	-1.21883	13.3242	0.000262002	0.00193132	ns	ns
ENSGALG00010020023	FOSL2	FOS like 2, AP-1 transcription factor subunit [Source:NCBI gene (formerly Entrezgene);Acc:421416]	1.28885	5.23315	13.3233	0.000262132	0.00193132	ns	ns
ENSGALG00010018140	CHPF	chondroitin polymerizing factor [Source:HGNC Symbol;Acc:HGNC:24291]	0.977067	3.4963	13.3236	0.000262083	0.00193132	ns	ns
ENSGALG00010002341	FAM49A	family with sequence similarity 49 member A [Source:NCBI gene (formerly Entrezgene);Acc:421949]	0.969059	4.6995	13.3225	0.000262235	0.00193132	ns	ns
ENSGALG00010022724	LUZP2	leucine zipper protein 2 [Source:NCBI gene (formerly Entrezgene);Acc:423001]	3.17035	0.578764	13.3204	0.000262528	0.00193241	ns	ns
ENSGALG00010022652	CARMIL2	capping protein regulator and myosin 1 linker 2 [Source:HGNC Symbol;Acc:HGNC:27089]	2.25724	0.648421	13.3013	0.000265222	0.00194825	ns	ns
ENSGALG00010022608	P3H4	prolyl 3-hydroxylase family member 4 (inactive) [Source:HGNC Symbol;Acc:HGNC:16946]	1.24876	3.66928	13.2993	0.000265506	0.00194825	ns	ns
ENSGALG00010022782	TMPRSS13	transmembrane serine protease 13 [Source:HGNC Symbol;Acc:HGNC:29808]	2.23291	1.92272	13.2772	0.000268652	0.00196655	ns	ns
ENSGALG00010015716	MGAT4A	alpha-1,3-mannosyl-glycoprotein 4-beta-N-acetylglucosaminyltransferase A [Source:NCBI gene (formerly Entrezgene);Acc:418692]	1.20753	3.75391	13.2736	0.000269165	0.00196733	ns	ns
ENSGALG00010019027	GNLY	granulysin [Source:NCBI gene (formerly Entrezgene);Acc:693257]	1.06214	4.62451	13.2751	0.000268953	0.00196733	ns	ns
ENSGALG00010029742	TAX1BP3	Tax1 binding protein 3 [Source:HGNC Symbol;Acc:HGNC:30684]	0.915857	5.30057	13.262	0.000270847	0.00197606	ns	ns
ENSGALG00010015733	COL4A6	collagen type IV alpha 6 chain [Source:HGNC Symbol;Acc:HGNC:2208]	1.74553	4.18986	13.2606	0.00027104	0.00197638	ns	ns
ENSGALG00010002716	NHLRC3	NHL repeat containing 3 [Source:HGNC Symbol;Acc:HGNC:33751]	0.945571	3.34181	13.2521	0.000272272	0.0019821	ns	ns
ENSGALG00010018453	TMX4	thioredoxin related transmembrane protein 4 [Source:NCBI gene (formerly Entrezgene);Acc:416729]	0.757939	4.59354	13.2502	0.000272547	0.001983	ns	ns
ENSGALG00010021553	SLC39A9	solute carrier family 39 member 9 [Source:NCBI gene (formerly Entrezgene);Acc:423261]	0.714431	4.55527	13.2365	0.000274544	0.00199425	ns	ns
ENSGALG00010001461	ASB9	ankyrin repeat and SOCS box containing 9 [Source:NCBI gene (formerly Entrezgene);Acc:418625]	1.68884	1.10752	13.2295	0.000275578	0.00200066	ns	ns
ENSGALG00010024333	ETV4	ETS variant transcription factor 4 [Source:HGNC Symbol;Acc:HGNC:3493]	1.44965	2.39589	13.2213	0.000276784	0.00200611	ns	ns
ENSGALG00010019026	CHSY1	chondroitin sulfate synthase 1 [Source:HGNC Symbol;Acc:HGNC:17198]	0.886292	4.01119	13.2203	0.000276927	0.00200611	ns	ns
ENSGALG00010002375	NPY	neuropeptide Y [Source:NCBI gene (formerly Entrezgene);Acc:396464]	2.11218	0.440947	13.208	0.000278754	0.00201213	ns	ns
ENSGALG00010018655	BIRC5	baculoviral IAP repeat containing 5 [Source:NCBI gene (formerly Entrezgene);Acc:374078]	1.35024	2.03985	13.2103	0.000278418	0.00201213	ns	ns
ENSGALG00010009030	ZDHHC7	zinc finger DHHC-type palmitoyltransferase 7 [Source:HGNC Symbol;Acc:HGNC:18459]	0.842403	3.0968	13.2081	0.000278743	0.00201213	ns	ns
ENSGALG00010015410	HTR2B	5-hydroxytryptamine receptor 2B [Source:NCBI gene (formerly Entrezgene);Acc:395581]	2.33426	1.01896	13.1988	0.00028013	0.00201932	ns	ns
ENSGALG00010027685	#NA	#NA	1.78221	2.81988	13.1966	0.000280464	0.00202062	ns	ns
ENSGALG00010020696	MOB1A	MOB kinase activator 1A [Source:HGNC Symbol;Acc:HGNC:16015]	1.03094	3.67784	13.1819	0.000282659	0.00203422	ns	ns
ENSGALG00010002383	INPP5F	inositol polyphosphate-5-phosphatase F [Source:HGNC Symbol;Acc:HGNC:17054]	1.22932	3.18255	13.1666	0.00028499	0.00204617	ns	ns
ENSGALG00010005017	SULT1E1	0	1.18848	3.15051	13.1659	0.000285091	0.00204617	ns	ns
ENSGALG00010024035	OSBPL5	oxysterol binding protein like 5 [Source:HGNC Symbol;Acc:HGNC:16392]	1.05674	4.16596	13.1659	0.000285088	0.00204617	ns	ns
ENSGALG00010020362	CDS2	CDP-diacylglycerol synthase 2 [Source:HGNC Symbol;Acc:HGNC:1801]	0.707688	5.13004	13.1675	0.000284843	0.00204617	ns	ns
ENSGALG00010015149	#NA	#NA	0.981574	5.4159	13.1389	0.000289234	0.00207365	up	ns
ENSGALG00010027291	MST1	macrophage stimulating 1 (hepatocyte growth factor-like) [Source:NCBI gene (formerly Entrezgene);Acc:396135]	1.52566	3.79949	13.1343	0.000289937	0.00207757	ns	ns
ENSGALG00010008342	PLD3	phospholipase D family member 3 [Source:HGNC Symbol;Acc:HGNC:17158]	0.916297	3.87967	13.1172	0.000292595	0.00209322	ns	ns
ENSGALG00010012744	ARL4C	ADP ribosylation factor like GTPase 4C [Source:HGNC Symbol;Acc:HGNC:698]	2.16133	4.89122	13.1062	0.000294316	0.00210326	ns	ns
ENSGALG00010017841	GALC	galactosylceramidase [Source:HGNC Symbol;Acc:HGNC:4115]	2.09551	1.48303	13.1031	0.000294815	0.00210569	ns	ns
ENSGALG00010019036	REL	REL proto-onco, NF-kB subunit [Source:NCBI gene (formerly Entrezgene);Acc:396500]	0.951982	3.62647	13.0967	0.000295817	0.00211056	ns	ns
ENSGALG00010024540	PTPN5	protein tyrosine phosphatase non-receptor type 5 [Source:HGNC Symbol;Acc:HGNC:9657]	2.97281	-0.231531	13.0814	0.000298243	0.00212558	ns	ns
ENSGALG00010022244	ENTPD7	ectonucleoside triphosphate diphosphohydrolase 7 [Source:HGNC Symbol;Acc:HGNC:19745]	1.04491	2.47805	13.0802	0.000298436	0.00212582	ns	ns
ENSGALG00010016456	LAMP3	lysosomal associated membrane protein 3 [Source:NCBI gene (formerly Entrezgene);Acc:424961]	2.50547	0.934886	13.0633	0.000301138	0.00214161	ns	ns
ENSGALG00010013032	BAIAP2L2	BAR/IMD domain containing adaptor protein 2 like 2 [Source:HGNC Symbol;Acc:HGNC:26203]	2.31177	1.71304	13.0344	0.000305819	0.00216907	ns	ns
ENSGALG00010017372	#NA	#NA	1.03967	3.71287	13.0271	0.000307015	0.00217522	ns	ns
ENSGALG00010027341	#NA	SH2 domain containing 2A [Source:HGNC Symbol;Acc:HGNC:10821]	2.35209	0.547788	13.0094	0.000309937	0.00219264	ns	ns
ENSGALG00010027258	#NA	#NA	1.51053	1.71938	12.9973	0.000311935	0.00220419	ns	ns
ENSGALG00010027953	SLC31A1	solute carrier family 31 member 1 [Source:NCBI gene (formerly Entrezgene);Acc:417268]	1.16596	2.62416	12.9934	0.000312583	0.00220759	ns	ns
ENSGALG00010011304	COMMD5	COMM domain containing 5 [Source:NCBI gene (formerly Entrezgene);Acc:422376]	0.864941	3.75635	12.9842	0.000314134	0.00221601	up	ns
ENSGALG00010017568	CDCP1	CUB domain containing protein 1 [Source:HGNC Symbol;Acc:HGNC:24357]	2.83637	0.160083	12.9769	0.000315349	0.00222238	ns	ns
ENSGALG00010026638	LAD1	ladinin 1 [Source:HGNC Symbol;Acc:HGNC:6472]	4.57635	-0.480266	12.9744	0.000315786	0.00222427	up	ns
ENSGALG00010002159	GALNT15	polypeptide N-acetylgalactosaminyltransferase 15 [Source:HGNC Symbol;Acc:HGNC:21531]	1.76125	3.65399	12.9711	0.000316343	0.0022265	up	ns
ENSGALG00010002282	TSKU	tsukushi, small leucine rich proteoglycan [Source:NCBI gene (formerly Entrezgene);Acc:419088]	1.09917	3.5036	12.9482	0.000320237	0.00224965	up	ns
ENSGALG00010013715	IL1R1	interleukin 1 receptor type 1 [Source:NCBI gene (formerly Entrezgene);Acc:396481]	1.76237	3.2896	12.9336	0.000322734	0.00226599	ns	ns
ENSGALG00010013307	POFUT1	protein O-fucosyltransferase 1 [Source:NCBI gene (formerly Entrezgene);Acc:395070]	0.852336	3.5047	12.9312	0.000323157	0.00226775	ns	ns
ENSGALG00010018092	PCDH11X	0	1.83949	0.436692	12.9208	0.000324949	0.0022755	up	ns
ENSGALG00010025320	JAM3	junctional adhesion molecule 3 [Source:HGNC Symbol;Acc:HGNC:15532]	0.751126	4.99641	12.9095	0.000326917	0.00228566	ns	ns
ENSGALG00010027695	TREMB2	triggering receptor expressed on myeloid cells B2 [Source:NCBI gene (formerly Entrezgene);Acc:768582]	2.34121	0.713995	12.9038	0.000327921	0.00229026	ns	ns
ENSGALG00010007651	CTNNAL1	catenin alpha like 1 [Source:HGNC Symbol;Acc:HGNC:2512]	1.19057	2.73355	12.8964	0.000329218	0.0022981	ns	ns
ENSGALG00010015751	MYOM3	myomesin 3 [Source:HGNC Symbol;Acc:HGNC:26679]	3.33609	4.23448	12.8876	0.00033077	0.00230772	up	ns
ENSGALG00010008327	TGFB1	transforming growth factor beta 1 [Source:NCBI gene (formerly Entrezgene);Acc:100873157]	0.843339	5.99451	12.8832	0.000331554	0.00231119	ns	ns
ENSGALG00010005417	LOXL3	lysyl oxidase like 3 [Source:HGNC Symbol;Acc:HGNC:13869]	1.04783	4.37774	12.8727	0.000333407	0.00232245	ns	ns
ENSGALG00010013450	CD74	CD74 molecule [Source:NCBI gene (formerly Entrezgene);Acc:414741]	1.09641	9.55846	12.8698	0.000333925	0.00232385	ns	ns
ENSGALG00010012110	FCHO2	FCH and mu domain containing endocytic adaptor 2 [Source:HGNC Symbol;Acc:HGNC:25180]	0.741464	4.03429	12.8696	0.000333958	0.00232385	ns	ns
ENSGALG00010003791	ITGB8	integrin subunit beta 8 [Source:HGNC Symbol;Acc:HGNC:6163]	2.3601	0.39744	12.8534	0.00033687	0.00234041	ns	ns
ENSGALG00010021421	GLB1L	galactosidase beta 1 like [Source:HGNC Symbol;Acc:HGNC:28129]	1.59481	2.79512	12.8246	0.000342084	0.0023729	ns	ns
ENSGALG00010010935	LGALS1A	galectin 1A [Source:NCBI gene (formerly Entrezgene);Acc:396491]	1.52893	5.68514	12.8187	0.00034318	0.0023789	ns	ns
ENSGALG00010001628	MAPK11	mitogen-activated protein kinase 11 [Source:NCBI gene (formerly Entrezgene);Acc:417739]	2.00729	1.94884	12.8113	0.000344525	0.00238484	ns	ns
ENSGALG00010011533	MAOB	0	2.17403	2.36061	12.8055	0.000345609	0.0023886	up	ns
ENSGALG00010025559	SLC6A17	solute carrier family 6 member 17 [Source:HGNC Symbol;Acc:HGNC:31399]	4.34942	-0.650444	12.7966	0.000347253	0.00239871	up	ns
ENSGALG00010017120	ERN2	endoplasmic reticulum to nucleus signaling 2 [Source:NCBI gene (formerly Entrezgene);Acc:771230]	0.985828	3.51061	12.7851	0.000349398	0.00241101	ns	ns
ENSGALG00010019012	ADAM28	ADAM metallopeptidase domain 28 [Source:HGNC Symbol;Acc:HGNC:206]	2.42097	1.39563	12.7786	0.00035061	0.00241685	ns	ns
ENSGALG00010018583	PPL	periplakin [Source:HGNC Symbol;Acc:HGNC:9273]	1.51833	5.11883	12.7664	0.000352899	0.00242884	ns	ns
ENSGALG00010010119	SRPK2	SRSF protein kinase 2 [Source:HGNC Symbol;Acc:HGNC:11306]	0.860555	4.24935	12.7433	0.000357286	0.0024552	ns	ns
ENSGALG00010025691	#NA	#NA	2.26365	3.20605	12.7334	0.000359178	0.00246447	up	ns
ENSGALG00010027895	LIX1L	limb and CNS expressed 1 like [Source:HGNC Symbol;Acc:HGNC:28715]	0.70728	5.16653	12.718	0.000362162	0.00248227	ns	ns
ENSGALG00010018342	BNIP3L	BCL2 interacting protein 3 like [Source:NCBI gene (formerly Entrezgene);Acc:419522]	0.638467	5.62429	12.7143	0.000362879	0.0024859	ns	ns
ENSGALG00010012745	MARCH3	membrane associated ring-CH-type finger 3 [Source:HGNC Symbol;Acc:HGNC:28728]	2.26143	0.0954405	12.7059	0.000364497	0.00249312	ns	ns
ENSGALG00010011589	RERG	RAS like estrogen regulated growth inhibitor [Source:HGNC Symbol;Acc:HGNC:15980]	1.22823	3.95881	12.7002	0.000365625	0.00249954	up	ns
ENSGALG00010019613	FRMD6	FERM domain containing 6 [Source:HGNC Symbol;Acc:HGNC:19839]	1.14117	3.76741	12.6768	0.000370226	0.00252448	up	ns
ENSGALG00010015585	BDKRB1	bradykinin receptor B1 [Source:NCBI gene (formerly Entrezgene);Acc:772372]	1.50145	2.29009	12.6745	0.000370682	0.00252628	up	ns
ENSGALG00010009620	TMOD1	tropomodulin 1 [Source:NCBI gene (formerly Entrezgene);Acc:395883]	1.40203	6.75228	12.6701	0.000371554	0.00252967	up	ns
ENSGALG00010011077	RASGEF1A	RasGEF domain family member 1A [Source:HGNC Symbol;Acc:HGNC:24246]	1.33327	2.66473	12.67	0.000371562	0.00252967	ns	ns
ENSGALG00010018786	DSTN	destrin, actin depolymerizing factor [Source:NCBI gene (formerly Entrezgene);Acc:396539]	0.905069	7.54349	12.6477	0.000376025	0.00255612	ns	ns
ENSGALG00010019005	#NA	#NA	1.23035	2.34058	12.639	0.000377778	0.00256609	ns	ns
ENSGALG00010027253	VGLL4	vestigial like family member 4 [Source:NCBI gene (formerly Entrezgene);Acc:415962]	0.716264	4.59844	12.6385	0.000377879	0.00256609	ns	ns
ENSGALG00010016502	YIPF5	Yip1 domain family member 5 [Source:NCBI gene (formerly Entrezgene);Acc:416344]	0.899522	4.47016	12.6227	0.000381088	0.00258258	ns	ns
ENSGALG00010028074	#NA	#NA	2.61887	1.0665	12.6111	0.000383466	0.00259604	ns	ns
ENSGALG00010003823	PTPN13	protein tyrosine phosphatase non-receptor type 13 [Source:HGNC Symbol;Acc:HGNC:9646]	2.02387	3.62699	12.5937	0.000387058	0.00261368	ns	ns
ENSGALG00010005548	EZR	ezrin [Source:NCBI gene (formerly Entrezgene);Acc:395701]	0.996686	4.34336	12.5772	0.00039048	0.00263008	ns	ns
ENSGALG00010008389	GALNT1	polypeptide N-acetylgalactosaminyltransferase 1 [Source:NCBI gene (formerly Entrezgene);Acc:420955]	0.721643	6.29421	12.5623	0.000393607	0.00264845	ns	ns
ENSGALG00010001113	IGSF10	immunoglobulin superfamily member 10 [Source:HGNC Symbol;Acc:HGNC:26384]	2.08078	1.45836	12.5535	0.00039547	0.00265828	ns	ns
ENSGALG00010008130	RCSD1	RCSD domain containing 1 [Source:NCBI gene (formerly Entrezgene);Acc:418443]	0.895437	5.6643	12.5523	0.000395711	0.00265855	up	ns
ENSGALG00010009676	ACO1	aconitase 1, soluble [Source:NCBI gene (formerly Entrezgene);Acc:373916]	0.784577	4.32465	12.5248	0.000401591	0.00269532	ns	ns
ENSGALG00010020651	LMO1	LIM domain only 1 [Source:HGNC Symbol;Acc:HGNC:6641]	1.78224	1.46651	12.5202	0.000402579	0.00269922	ns	ns
ENSGALG00010001305	WNT16	Wnt family member 16 [Source:HGNC Symbol;Acc:HGNC:16267]	3.36869	-0.208726	12.5073	0.000405363	0.00271651	ns	ns
ENSGALG00010010779	DOCK2	dedicator of cytokinesis 2 [Source:HGNC Symbol;Acc:HGNC:2988]	1.71933	3.08544	12.505	0.000405874	0.00271855	ns	ns
ENSGALG00010029303	SLC26A11	solute carrier family 26 member 11 [Source:HGNC Symbol;Acc:HGNC:14471]	1.13654	2.5229	12.5034	0.00040622	0.0027195	ns	ns
ENSGALG00010024607	RARG	retinoic acid receptor gamma [Source:HGNC Symbol;Acc:HGNC:9866]	0.991947	4.80412	12.4963	0.000407752	0.00272837	ns	ns
ENSGALG00010017799	GRAPL	GRB2 related adaptor protein like [Source:NCBI gene (formerly Entrezgene);Acc:416523]	1.2225	2.13351	12.491	0.000408917	0.0027298	ns	ns
ENSGALG00010020557	#NA	#NA	1.20627	3.09682	12.4927	0.000408552	0.0027298	ns	ns
ENSGALG00010029516	#NA	#NA	1.1862	5.71732	12.4906	0.000408995	0.0027298	up	ns
ENSGALG00010006121	ATP6AP1L	ATPase H+ transporting accessory protein 1 like [Source:NCBI gene (formerly Entrezgene);Acc:427324]	2.34088	-0.539763	12.4806	0.000411198	0.00274312	ns	ns
ENSGALG00010000646	#NA	#NA	2.34965	0.472852	12.4506	0.000417849	0.00277955	ns	ns
ENSGALG00010020063	C6H10orf54	0	1.09917	4.86256	12.4503	0.000417919	0.00277955	ns	ns
ENSGALG00010005309	ASXL3	ASXL transcriptional regulator 3 [Source:HGNC Symbol;Acc:HGNC:29357]	1.90873	1.35731	12.446	0.000418898	0.00278466	ns	ns
ENSGALG00010018624	#NA	#NA	2.8534	1.60577	12.4407	0.000420078	0.00279016	ns	ns
ENSGALG00010004746	LYN	LYN proto-onco, Src family tyrosine kinase [Source:NCBI gene (formerly Entrezgene);Acc:421127]	1.67512	4.72741	12.4404	0.000420146	0.00279016	ns	ns
ENSGALG00010009109	#NA	#NA	1.57199	1.459	12.4313	0.000422205	0.00280242	ns	ns
ENSGALG00010029804	ITGB4	integrin subunit beta 4 [Source:HGNC Symbol;Acc:HGNC:6158]	1.3062	2.83305	12.4102	0.000427006	0.00283146	ns	ns
ENSGALG00010019000	TRERF1	transcriptional regulating factor 1 [Source:HGNC Symbol;Acc:HGNC:18273]	0.840962	3.03852	12.4079	0.000427517	0.00283343	ns	ns
ENSGALG00010028478	PEA15	proliferation and apoptosis adaptor protein 15 [Source:HGNC Symbol;Acc:HGNC:8822]	0.781028	4.34076	12.4018	0.00042891	0.00284124	ns	ns
ENSGALG00010029349	MYH10	myosin, heavy chain 10, non-muscle [Source:NCBI gene (formerly Entrezgene);Acc:396465]	1.14144	5.91728	12.3937	0.000430792	0.00284943	ns	ns
ENSGALG00010003375	YWHAQ	tyrosine 3-monooxygenase/tryptophan 5-monooxygenase activation protein theta [Source:NCBI gene (formerly Entrezgene);Acc:421932]	0.696465	7.44286	12.3908	0.00043145	0.00285235	ns	ns
ENSGALG00010001535	RAP2B	RAP2B, member of RAS oncogene family [Source:HGNC Symbol;Acc:HGNC:9862]	0.808528	4.36106	12.3855	0.000432681	0.00285906	ns	ns
ENSGALG00010015887	SLC9A9	solute carrier family 9 member A9 [Source:NCBI gene (formerly Entrezgene);Acc:424772]	1.03994	3.41663	12.3758	0.000434941	0.00287256	ns	ns
ENSGALG00010025995	BEST1	bestrophin 1 [Source:HGNC Symbol;Acc:HGNC:12703]	2.3156	-0.0493122	12.368	0.000436752	0.00288021	ns	ns
ENSGALG00010027909	TIMP4	TIMP metallopeptidase inhibitor 4 [Source:HGNC Symbol;Acc:HGNC:11823]	1.62258	3.76703	12.3632	0.00043789	0.00288628	ns	ns
ENSGALG00010005362	ATP1B1	ATPase Na+/K+ transporting subunit beta 1 [Source:NCBI gene (formerly Entrezgene);Acc:396529]	1.15485	7.86345	12.361	0.000438404	0.00288823	ns	ns
ENSGALG00010002338	CD99	CD99 molecule (human Xg blood group) [Source:NCBI gene (formerly Entrezgene);Acc:418662]	0.863637	8.04667	12.3562	0.000439531	0.00289422	ns	ns
ENSGALG00010003836	CD1B	CD1b molecule [Source:NCBI gene (formerly Entrezgene);Acc:425802]	1.84095	2.36125	12.3531	0.000440254	0.00289754	ns	ns
ENSGALG00010017522	XXYLT1	xyloside xylosyltransferase 1 [Source:NCBI gene (formerly Entrezgene);Acc:424896]	0.817522	4.31843	12.3288	0.000446029	0.00293263	ns	ns
ENSGALG00010005249	PDGFD	platelet derived growth factor D [Source:NCBI gene (formerly Entrezgene);Acc:418978]	1.38523	4.83878	12.3141	0.000449544	0.00295281	ns	ns
ENSGALG00010025654	CRTAM	cytotoxic and regulatory T-cell molecule [Source:NCBI gene (formerly Entrezgene);Acc:395342]	1.59166	0.274536	12.3121	0.000450026	0.00295305	ns	ns
ENSGALG00010017143	FAM149A	family with sequence similarity 149 member A [Source:HGNC Symbol;Acc:HGNC:24527]	1.71431	0.924786	12.3	0.00045297	0.00296942	ns	ns
ENSGALG00010005350	ARHGAP20	Rho GTPase activating protein 20 [Source:HGNC Symbol;Acc:HGNC:18357]	2.12151	1.22481	12.2864	0.000456261	0.00298656	ns	ns
ENSGALG00010027168	SSBP4	single stranded DNA binding protein 4 [Source:HGNC Symbol;Acc:HGNC:15676]	0.828284	5.02487	12.284	0.00045685	0.00298746	up	ns
ENSGALG00010014611	TMEM189	transmembrane protein 189 [Source:NCBI gene (formerly Entrezgene);Acc:100538348]	0.74913	4.32752	12.2745	0.000459182	0.00300075	ns	ns
ENSGALG00010027045	MAPK13	mitogen-activated protein kinase 13 [Source:HGNC Symbol;Acc:HGNC:6875]	1.79158	2.72353	12.265	0.000461528	0.0030121	ns	ns
ENSGALG00010010742	LCP2	lymphocyte cytosolic protein 2 [Source:NCBI gene (formerly Entrezgene);Acc:395438]	1.80145	2.96142	12.2475	0.000465879	0.003039	ns	ns
ENSGALG00010013263	ATP11A	ATPase phospholipid transporting 11A [Source:HGNC Symbol;Acc:HGNC:13552]	0.966751	4.00501	12.242	0.000467258	0.0030465	ns	ns
ENSGALG00010029274	VMP1	vacuole membrane protein 1 [Source:HGNC Symbol;Acc:HGNC:29559]	0.939977	4.95143	12.2086	0.000475703	0.00309546	ns	ns
ENSGALG00010003164	C3	complement C3 [Source:HGNC Symbol;Acc:HGNC:1318]	2.27409	5.23384	12.2056	0.000476455	0.00309883	ns	ns
ENSGALG00010011141	MSX1	msh homeobox 1 [Source:NCBI gene (formerly Entrezgene);Acc:396484]	3.83896	0.47144	12.188	0.00048098	0.00312213	up	ns
ENSGALG00010015134	PLN	phospholamban [Source:NCBI gene (formerly Entrezgene);Acc:396378]	2.54436	4.68189	12.1758	0.000484143	0.00313958	up	ns
ENSGALG00010013359	BTG1	BTG anti-proliferation factor 1 [Source:NCBI gene (formerly Entrezgene);Acc:396295]	0.8003	7.53901	12.1726	0.000484979	0.00314346	ns	ns
ENSGALG00010023926	ZYX	zyxin [Source:NCBI gene (formerly Entrezgene);Acc:418300]	1.20811	5.88399	12.1646	0.00048706	0.00315386	ns	ns
ENSGALG00010015477	ARMC9	armadillo repeat containing 9 [Source:HGNC Symbol;Acc:HGNC:20730]	1.52784	1.20618	12.1624	0.000487623	0.0031547	ns	ns
ENSGALG00010005166	CBLB	Cbl proto-oncogene B [Source:HGNC Symbol;Acc:HGNC:1542]	1.23802	3.06782	12.1608	0.000488036	0.00315555	ns	ns
ENSGALG00010001226	VEPH1	ventricular zone expressed PH domain containing 1 [Source:HGNC Symbol;Acc:HGNC:25735]	4.59659	-0.722812	12.1575	0.000488902	0.00315961	ns	ns
ENSGALG00010026550	MYD88	myeloid differentiation primary response 88 [Source:NCBI gene (formerly Entrezgene);Acc:420420]	0.802551	4.59303	12.152	0.000490353	0.0031659	ns	ns
ENSGALG00010002414	#NA	#NA	2.13265	0.430445	12.1486	0.000491237	0.00317006	ns	ns
ENSGALG00010005910	#NA	#NA	2.33309	-0.46122	12.1451	0.000492175	0.00317457	ns	ns
ENSGALG00010000689	#NA	#NA	1.65701	0.488961	12.1438	0.000492525	0.00317527	ns	ns
ENSGALG00010007767	VAT1L	vesicle amine transport 1 like [Source:HGNC Symbol;Acc:HGNC:29315]	2.54841	3.18967	12.1367	0.000494384	0.00318416	up	ns
ENSGALG00010004800	ZC3H12C	zinc finger CCCH-type containing 12C [Source:HGNC Symbol;Acc:HGNC:29362]	2.13067	1.27295	12.1252	0.000497455	0.00319772	ns	ns
ENSGALG00010011655	SORCS2	sortilin related VPS10 domain containing receptor 2 [Source:HGNC Symbol;Acc:HGNC:16698]	1.8067	1.87735	12.116	0.000499906	0.00320986	ns	ns
ENSGALG00010002999	CMTM7	CKLF like MARVEL transmembrane domain containing 7 [Source:NCBI gene (formerly Entrezgene);Acc:420666]	1.80279	0.9896	12.1154	0.00050007	0.00320986	ns	ns
ENSGALG00010004344	SOSTDC1	sclerostin domain containing 1 [Source:NCBI gene (formerly Entrezgene);Acc:378800]	2.18856	-0.0253431	12.1122	0.000500939	0.00321082	ns	ns
ENSGALG00010013149	MCTP1	multiple C2 and transmembrane domain containing 1 [Source:HGNC Symbol;Acc:HGNC:26183]	1.59443	0.910188	12.1138	0.000500493	0.00321082	ns	ns
ENSGALG00010017920	AP3M2	adaptor related protein complex 3 subunit mu 2 [Source:HGNC Symbol;Acc:HGNC:570]	0.685081	4.46001	12.1121	0.000500949	0.00321082	ns	ns
ENSGALG00010002939	HMGB2	high mobility group box 2 [Source:NCBI gene (formerly Entrezgene);Acc:396482]	0.855812	4.41762	12.1071	0.000502306	0.00321797	ns	ns
ENSGALG00010022845	HYDIN	HYDIN, axonemal central pair apparatus protein [Source:NCBI gene (formerly Entrezgene);Acc:427538]	2.2848	0.772109	12.097	0.000505035	0.00323292	ns	ns
ENSGALG00010002539	SNAP91	synaptosome associated protein 91 [Source:NCBI gene (formerly Entrezgene);Acc:428635]	1.97682	1.33726	12.0957	0.000505372	0.00323292	ns	ns
ENSGALG00010024605	LSP1P1	lymphocyte-specific protein 1 pseudo 1 [Source:NCBI gene (formerly Entrezgene);Acc:374254]	0.872719	7.18641	12.0958	0.000505356	0.00323292	ns	ns
ENSGALG00010005510	MYOZ2	myozenin 2 [Source:NCBI gene (formerly Entrezgene);Acc:422682]	2.20709	5.37899	12.0868	0.000507796	0.00324403	up	ns
ENSGALG00010004835	HHLA2	HERV-H LTR-associating 2 [Source:HGNC Symbol;Acc:HGNC:4905]	1.94185	1.91149	12.0812	0.000509324	0.00325027	ns	ns
ENSGALG00010008134	SLC2A13	solute carrier family 2 member 13 [Source:HGNC Symbol;Acc:HGNC:15956]	1.27616	1.67813	12.0804	0.000509557	0.00325027	ns	ns
ENSGALG00010027619	JAK3	Janus kinase 3 [Source:NCBI gene (formerly Entrezgene);Acc:395845]	1.33323	2.57708	12.058	0.000515705	0.00328473	ns	ns
ENSGALG00010016948	CCR8	C-C motif chemokine receptor 8 [Source:NCBI gene (formerly Entrezgene);Acc:420718]	1.67071	0.130265	12.0401	0.00052069	0.00331012	ns	ns
ENSGALG00010013898	EMB	embigin [Source:NCBI gene (formerly Entrezgene);Acc:395242]	1.42937	3.18762	12.0401	0.000520671	0.00331012	ns	ns
ENSGALG00010008047	ASAP1	ArfGAP with SH3 domain, ankyrin repeat and PH domain 1 [Source:HGNC Symbol;Acc:HGNC:2720]	1.56573	2.35112	12.0315	0.000523077	0.0033221	ns	ns
ENSGALG00010013675	CHRNA6	cholinergic receptor nicotinic alpha 6 subunit [Source:NCBI gene (formerly Entrezgene);Acc:396321]	2.34288	-0.390592	12.0291	0.000523774	0.00332376	ns	ns
ENSGALG00010021124	CALHM2	calcium homeostasis modulator family member 2 [Source:HGNC Symbol;Acc:HGNC:23493]	1.50327	2.54042	12.0286	0.0005239	0.00332376	ns	ns
ENSGALG00010022574	ITPRIPL2	ITPRIP like 2 [Source:HGNC Symbol;Acc:HGNC:27257]	1.38214	2.18994	12.0279	0.00052409	0.00332376	ns	ns
ENSGALG00010007698	ADAMTS18	ADAM metallopeptidase with thrombospondin type 1 motif 18 [Source:HGNC Symbol;Acc:HGNC:17110]	1.68303	2.73289	12.0182	0.000526827	0.00333951	up	ns
ENSGALG00010029258	TMEM100	transmembrane protein 100 [Source:NCBI gene (formerly Entrezgene);Acc:417398]	1.07821	3.20265	12.0068	0.000530064	0.00335697	ns	ns
ENSGALG00010020338	NECAP2	NECAP endocytosis associated 2 [Source:NCBI gene (formerly Entrezgene);Acc:419464]	1.412	4.18786	12.0003	0.00053193	0.00336623	ns	ns
ENSGALG00010023182	EPHB6	EPH receptor A7 [Source:NCBI gene (formerly Entrezgene);Acc:418308]	1.49568	1.21864	11.9929	0.000534049	0.0033768	up	ns
ENSGALG00010018509	#NA	#NA	0.832224	3.16054	11.9922	0.00053424	0.0033768	ns	ns
ENSGALG00010002605	EOMES	eomesodermin [Source:NCBI gene (formerly Entrezgene);Acc:428443]	2.35407	0.614051	11.9727	0.000539862	0.00340422	ns	ns
ENSGALG00010020003	#NA	#NA	1.09662	5.81028	11.9648	0.000542154	0.00341249	ns	ns
ENSGALG00010019461	MGAT5	alpha-1,6-mannosylglycoprotein 6-beta-N-acetylglucosaminyltransferase [Source:HGNC Symbol;Acc:HGNC:7049]	1.17727	3.7281	11.959	0.000543834	0.00341949	ns	ns
ENSGALG00010014705	ARAP2	ArfGAP with RhoGAP domain, ankyrin repeat and PH domain 2 [Source:HGNC Symbol;Acc:HGNC:16924]	1.96401	1.84296	11.9489	0.000546787	0.0034347	ns	ns
ENSGALG00010002136	ACAP1	ArfGAP with coiled-coil, ankyrin repeat and PH domains 1 [Source:HGNC Symbol;Acc:HGNC:16467]	1.32946	2.47476	11.9498	0.000546524	0.0034347	ns	ns
ENSGALG00010024174	PLEKHB2	pleckstrin homology domain containing B2 [Source:NCBI gene (formerly Entrezgene);Acc:424758]	0.732053	6.54054	11.9481	0.00054703	0.0034347	ns	ns
ENSGALG00010000722	ANKH	ANKH inorganic pyrophosphate transport regulator [Source:NCBI gene (formerly Entrezgene);Acc:420917]	0.808889	4.68499	11.9312	0.000552019	0.00345946	ns	ns
ENSGALG00010019598	KCNAB2	potassium voltage-gated channel subfamily A regulatory beta subunit 2 [Source:HGNC Symbol;Acc:HGNC:6229]	0.875727	3.65234	11.9261	0.000553524	0.00346725	ns	ns
ENSGALG00010015393	DCX	doublecortin [Source:NCBI gene (formerly Entrezgene);Acc:374242]	3.11259	2.19207	11.9149	0.000556877	0.0034866	ns	ns
ENSGALG00010027955	#NA	#NA	0.988411	3.96362	11.9104	0.000558226	0.0034934	ns	ns
ENSGALG00010014400	RIPOR3	RIPOR family member 3 [Source:HGNC Symbol;Acc:HGNC:16168]	1.12927	2.23717	11.9044	0.000560007	0.00349793	ns	ns
ENSGALG00010012610	RPL3	ribosomal protein L3 [Source:NCBI gene (formerly Entrezgene);Acc:418016]	0.872465	8.13413	11.8993	0.000561553	0.00350428	ns	ns
ENSGALG00010021256	#NA	#NA	1.52251	2.69054	11.8964	0.000562424	0.00350806	ns	ns
ENSGALG00010023251	#NA	#NA	1.56904	2.08132	11.8949	0.000562879	0.00350925	ns	ns
ENSGALG00010018404	IL2RG	interleukin 2 receptor subunit gamma [Source:NCBI gene (formerly Entrezgene);Acc:395199]	1.76851	4.30825	11.8858	0.000565648	0.00352319	ns	ns
ENSGALG00010024688	CADM1	cell adhesion molecule 1 [Source:HGNC Symbol;Acc:HGNC:5951]	1.55583	3.40595	11.8865	0.000565434	0.00352319	ns	ns
ENSGALG00010006564	SLC10A7	solute carrier family 10 member 7 [Source:NCBI gene (formerly Entrezgene);Acc:422467]	0.810702	3.64409	11.8841	0.000566152	0.00352468	ns	ns
ENSGALG00010021761	MAFB	MAF bZIP transcription factor B [Source:NCBI gene (formerly Entrezgene);Acc:419173]	1.1435	6.02832	11.8812	0.000567046	0.00352858	ns	ns
ENSGALG00010003804	PSME1	proteasome activator subunit 1 [Source:HGNC Symbol;Acc:HGNC:9568]	0.955148	6.223	11.8773	0.00056822	0.00353423	ns	ns
ENSGALG00010024155	SNX7	sorting nexin 7 [Source:HGNC Symbol;Acc:HGNC:14971]	1.0677	3.56491	11.8697	0.000570557	0.00354377	ns	ns
ENSGALG00010013290	AKR1D1	aldo-keto reductase family 1 member D1 [Source:NCBI gene (formerly Entrezgene);Acc:418107]	3.56145	2.38657	11.856	0.000574748	0.00356812	up	ns
ENSGALG00010003204	PKD2	polycystin 2, transient receptor potential cation channel [Source:NCBI gene (formerly Entrezgene);Acc:422585]	1.27893	4.03263	11.8412	0.000579347	0.00359163	ns	ns
ENSGALG00010001827	PDZRN4	PDZ domain containing ring finger 4 [Source:HGNC Symbol;Acc:HGNC:30552]	1.88656	0.0896771	11.8361	0.000580919	0.00359969	ns	ns
ENSGALG00010029580	P2RX1	purinergic receptor P2X 1 [Source:NCBI gene (formerly Entrezgene);Acc:395190]	1.78454	0.330546	11.8316	0.000582354	0.0036052	ns	ns
ENSGALG00010023592	BAHD1	bromo adjacent homology domain containing 1 [Source:NCBI gene (formerly Entrezgene);Acc:423010]	0.65666	4.90637	11.823	0.000585046	0.00362004	ns	ns
ENSGALG00010006254	PROS1	protein S [Source:HGNC Symbol;Acc:HGNC:9456]	0.899736	6.03621	11.8142	0.000587819	0.00363055	ns	ns
ENSGALG00010027249	C2CD4C	C2 calcium dependent domain containing 4C [Source:HGNC Symbol;Acc:HGNC:29417]	3.69828	-0.675082	11.8097	0.000589231	0.00363588	ns	ns
ENSGALG00010023437	KCNJ5	potassium inwardly rectifying channel subfamily J member 5 [Source:HGNC Symbol;Acc:HGNC:6266]	1.98652	1.05099	11.8101	0.00058911	0.00363588	ns	ns
ENSGALG00010021248	ANXA7	annexin A7 [Source:NCBI gene (formerly Entrezgene);Acc:423747]	1.61942	4.76792	11.8038	0.000591101	0.00364572	ns	ns
ENSGALG00010016548	EVL	Enah/Vasp-like [Source:NCBI gene (formerly Entrezgene);Acc:423453]	1.10607	5.97808	11.8006	0.000592125	0.00365034	up	ns
ENSGALG00010022755	MINPP1	multiple inositol-polyphosphate phosphatase 1 [Source:NCBI gene (formerly Entrezgene);Acc:395356]	1.18319	5.32143	11.7984	0.000592831	0.00365129	ns	ns
ENSGALG00010011311	DOCK8	dedicator of cytokinesis 8 [Source:HGNC Symbol;Acc:HGNC:19191]	1.99193	3.43813	11.7857	0.000596862	0.0036727	ns	ns
ENSGALG00010027209	TRAF3IP3	TRAF3 interacting protein 3 [Source:HGNC Symbol;Acc:HGNC:30766]	1.51918	1.51633	11.7812	0.000598332	0.00368004	ns	ns
ENSGALG00010026199	TBX6	MGA, MAX dimerization protein [Source:NCBI gene (formerly Entrezgene);Acc:395792]	2.29986	-0.659253	11.7656	0.00060335	0.00370745	ns	ns
ENSGALG00010004365	TPD52	tumor protein D52 [Source:NCBI gene (formerly Entrezgene);Acc:770339]	1.40025	5.20787	11.7639	0.000603917	0.00370922	ns	ns
ENSGALG00010005550	#NA	#NA	2.46967	1.27145	11.7604	0.000605047	0.00371099	ns	ns
ENSGALG00010023631	#NA	#NA	1.34846	2.97146	11.7612	0.000604781	0.00371099	up	ns
ENSGALG00010028549	ADAMTS10	ADAM metallopeptidase with thrombospondin type 1 motif, 10 [Source:NCBI gene (formerly Entrezgene);Acc:769592]	0.991138	3.51885	11.7618	0.000604575	0.00371099	up	ns
ENSGALG00010004029	ARL4A	ADP ribosylation factor like GTPase 4A [Source:HGNC Symbol;Acc:HGNC:695]	0.91474	4.84952	11.7569	0.000606175	0.00371619	ns	ns
ENSGALG00010019621	#NA	#NA	0.84014	8.68335	11.7555	0.000606643	0.00371734	ns	ns
ENSGALG00010002340	RAB23	RAB23, member RAS onco family [Source:NCBI gene (formerly Entrezgene);Acc:421879]	1.19753	2.86097	11.7469	0.000609435	0.00373017	up	ns
ENSGALG00010026320	#NA	#NA	1.15845	5.27282	11.7419	0.000611096	0.00373771	ns	ns
ENSGALG00010008214	CCNG2	cyclin G2 [Source:HGNC Symbol;Acc:HGNC:1593]	0.755798	5.45778	11.7065	0.000622831	0.00380421	ns	ns
ENSGALG00010023057	PAFAH1B2	platelet activating factor acetylhydrolase 1b catalytic subunit 2 [Source:NCBI gene (formerly Entrezgene);Acc:419765]	0.580436	5.32469	11.703	0.000623991	0.00380954	ns	ns
ENSGALG00010025575	TRPM2	transient receptor potential cation channel subfamily M member 2 [Source:HGNC Symbol;Acc:HGNC:12339]	2.832	0.238509	11.7007	0.000624775	0.00381081	ns	ns
ENSGALG00010009514	PRELID1	PRELI domain containing 1 [Source:NCBI gene (formerly Entrezgene);Acc:395819]	1.00706	4.97483	11.6902	0.000628309	0.00382884	ns	ns
ENSGALG00010003252	PHEX	phosphate regulating endopeptidase homolog, X-linked [Source:NCBI gene (formerly Entrezgene);Acc:395777]	1.81054	1.05371	11.675	0.000633467	0.00385318	ns	ns
ENSGALG00010007643	COTL1	coactosin like F-actin binding protein 1 [Source:NCBI gene (formerly Entrezgene);Acc:768420]	1.09133	7.86399	11.6694	0.000635354	0.00386111	ns	ns
ENSGALG00010013573	#NA	#NA	1.72501	2.86248	11.6615	0.000638067	0.00387582	ns	ns
ENSGALG00010021167	KIAA1671	KIAA1671 [Source:NCBI gene (formerly Entrezgene);Acc:768701]	1.69464	5.50726	11.6553	0.000640209	0.00388705	ns	ns
ENSGALG00010021638	SRC	SRC proto-onco, non-receptor tyrosine kinase [Source:NCBI gene (formerly Entrezgene);Acc:396442]	1.16836	3.23851	11.6439	0.000644122	0.00390901	ns	ns
ENSGALG00010024391	TBC1D2B	TBC1 domain family member 2B [Source:HGNC Symbol;Acc:HGNC:29183]	1.15488	3.0423	11.6405	0.000645323	0.00391451	ns	ns
ENSGALG00010007546	MMP10	matrix metallopeptidase 10 [Source:NCBI gene (formerly Entrezgene);Acc:418981]	6.24117	-1.6621	11.6388	0.000645913	0.00391629	ns	ns
ENSGALG00010003331	EPSTI1	epithelial stromal interaction 1 [Source:HGNC Symbol;Acc:HGNC:16465]	2.24997	2.034	11.6377	0.000646291	0.00391679	ns	ns
ENSGALG00010021754	SLC17A9	solute carrier family 17 member 9 [Source:NCBI gene (formerly Entrezgene);Acc:419236]	2.75989	-0.858832	11.6367	0.000646626	0.00391702	ns	ns
ENSGALG00010019072	AEBP1	AE binding protein 1 [Source:HGNC Symbol;Acc:HGNC:303]	1.22712	6.91155	11.6335	0.000647756	0.00392208	up	ns
ENSGALG00010028894	AKNA	AT-hook transcription factor [Source:HGNC Symbol;Acc:HGNC:24108]	1.2009	2.57917	11.6302	0.000648882	0.0039253	ns	ns
ENSGALG00010011536	FCHSD1	FCH and double SH3 domains 1 [Source:HGNC Symbol;Acc:HGNC:25463]	1.62329	1.61584	11.6242	0.000651006	0.00393636	ns	ns
ENSGALG00010013312	PDCD1LG2	programmed cell death 1 ligand 2 [Source:HGNC Symbol;Acc:HGNC:18731]	1.56843	2.30285	11.6227	0.000651522	0.00393768	ns	ns
ENSGALG00010008218	ARHGAP42	Rho GTPase activating protein 42 [Source:HGNC Symbol;Acc:HGNC:26545]	1.02987	2.26909	11.6194	0.000652675	0.00394105	ns	ns
ENSGALG00010005467	#NA	#NA	1.76604	3.11458	11.6144	0.000654438	0.00394989	ns	ns
ENSGALG00010005419	#NA	#NA	2.35012	-0.546687	11.5997	0.000659642	0.00397406	ns	ns
ENSGALG00010027642	DIPK1B	divergent protein kinase domain 1B [Source:HGNC Symbol;Acc:HGNC:28290]	1.27003	1.42669	11.5943	0.000661532	0.00398363	ns	ns
ENSGALG00010027869	NSMF	NMDA receptor synaptonuclear signaling and neuronal migration factor [Source:HGNC Symbol;Acc:HGNC:29843]	1.07554	3.53814	11.5838	0.000665295	0.00399902	ns	ns
ENSGALG00010008443	RSFR	leukocyte ribonuclease A-2 [Source:NCBI gene (formerly Entrezgene);Acc:423668]	1.78781	5.76144	11.5818	0.000666015	0.00400153	ns	ns
ENSGALG00010021151	WNT10A	Wnt family member 10A [Source:NCBI gene (formerly Entrezgene);Acc:429040]	2.88997	-0.63325	11.5657	0.000671778	0.0040325	ns	ns
ENSGALG00010005555	PRSS12	serine protease 12 [Source:HGNC Symbol;Acc:HGNC:9477]	1.8745	0.829159	11.5648	0.000672129	0.00403277	up	ns
ENSGALG00010022453	#NA	#NA	0.997961	3.10975	11.558	0.000674575	0.00404013	ns	ns
ENSGALG00010006794	PERPA	p53 apoptosis effector related to PMP22 A [Source:NCBI gene (formerly Entrezgene);Acc:421683]	3.40096	0.398333	11.5442	0.000679619	0.00406666	up	ns
ENSGALG00010017732	RHOJ	ras homolog family member J [Source:NCBI gene (formerly Entrezgene);Acc:423513]	1.50633	2.01536	11.5393	0.000681421	0.0040756	ns	ns
ENSGALG00010021057	ZDHHC8	zinc finger DHHC-type containing 8 [Source:NCBI gene (formerly Entrezgene);Acc:416788]	1.26671	2.56151	11.5263	0.000686195	0.0040986	ns	ns
ENSGALG00010003785	#NA	#NA	2.87899	1.85791	11.524	0.000687045	0.00410146	ns	ns
ENSGALG00010008871	PRR7	proline rich 7, synaptic [Source:HGNC Symbol;Acc:HGNC:28130]	0.947964	3.60336	11.5233	0.000687294	0.00410146	ns	ns
ENSGALG00010024351	SP1	Sp1 transcription factor [Source:NCBI gene (formerly Entrezgene);Acc:395303]	0.639871	5.79998	11.5167	0.000689729	0.00411229	ns	ns
ENSGALG00010004798	PTPRK	protein tyrosine phosphatase receptor type K [Source:HGNC Symbol;Acc:HGNC:9674]	1.21567	2.08564	11.5122	0.000691415	0.00412049	ns	ns
ENSGALG00010027734	CSF1	colony stimulating factor 1 [Source:NCBI gene (formerly Entrezgene);Acc:100499189]	0.837797	4.4403	11.5108	0.000691942	0.00412177	up	ns
ENSGALG00010021793	ARHGEF1	0	1.8867	2.45182	11.5041	0.00069443	0.00412977	ns	ns
ENSGALG00010017605	GFPT1	glutamine--fructose-6-phosphate transaminase 1 [Source:NCBI gene (formerly Entrezgene);Acc:419514]	0.943921	5.39883	11.5025	0.000695038	0.00412977	up	ns
ENSGALG00010019064	DPY19L1	0	0.843274	4.93952	11.5031	0.000694795	0.00412977	ns	ns
ENSGALG00010023453	ARHGAP32	Rho GTPase activating protein 32 [Source:HGNC Symbol;Acc:HGNC:17399]	1.16502	2.46813	11.5004	0.00069583	0.00413192	ns	ns
ENSGALG00010014572	IL1RAP	interleukin 1 receptor accessory protein [Source:HGNC Symbol;Acc:HGNC:5995]	1.11092	2.94624	11.4876	0.000700617	0.00415289	ns	ns
ENSGALG00010000047	IQGAP3	IQ motif containing GTPase activating protein 1 [Source:HGNC Symbol;Acc:HGNC:6110]	0.842039	5.29853	11.4865	0.000701024	0.00415345	ns	ns
ENSGALG00010015596	UCHL1	ubiquitin C-terminal hydrolase L1 [Source:NCBI gene (formerly Entrezgene);Acc:770302]	2.08575	6.00682	11.4814	0.000702948	0.00416299	ns	ns
ENSGALG00010015094	CDK5RAP1	CDK5 regulatory subunit associated protein 1 [Source:HGNC Symbol;Acc:HGNC:15880]	1.08238	5.93722	11.4798	0.000703582	0.00416488	ns	ns
ENSGALG00010028105	PRKCD	protein kinase C delta [Source:NCBI gene (formerly Entrezgene);Acc:415905]	1.1762	2.9019	11.4684	0.000707914	0.00418678	ns	ns
ENSGALG00010007160	#NA	#NA	2.06499	2.20757	11.435	0.000720749	0.00425319	ns	ns
ENSGALG00010009416	COL14A1	collagen type XIV alpha 1 chain [Source:NCBI gene (formerly Entrezgene);Acc:396276]	1.85736	4.39007	11.424	0.000725019	0.00427648	ns	ns
ENSGALG00010018458	SEMA5B	semaphorin 5B [Source:HGNC Symbol;Acc:HGNC:10737]	1.01758	2.94103	11.4176	0.000727519	0.00428741	ns	ns
ENSGALG00010021966	ADGRA1	adhesion G protein-coupled receptor A1 [Source:HGNC Symbol;Acc:HGNC:13838]	0.954358	3.38922	11.4184	0.000727216	0.00428741	ns	ns
ENSGALG00010015584	TTLL9	tubulin tyrosine ligase like 9 [Source:HGNC Symbol;Acc:HGNC:16118]	1.93692	1.12866	11.4098	0.000730567	0.00430346	ns	ns
ENSGALG00010029635	CCL26	0	2.26595	5.3422	11.4028	0.000733319	0.00431697	ns	ns
ENSGALG00010005146	TGFB3	transforming growth factor beta 3 [Source:NCBI gene (formerly Entrezgene);Acc:396438]	1.47993	9.23434	11.4006	0.0007342	0.00431909	ns	ns
ENSGALG00010003431	PM20D2	peptidase M20 domain containing 2 [Source:HGNC Symbol;Acc:HGNC:21408]	1.56815	7.21091	11.3982	0.000735139	0.00432078	ns	ns
ENSGALG00010005353	#NA	abl interactor 1 [Source:HGNC Symbol;Acc:HGNC:11320]	0.803871	4.08078	11.3969	0.000735667	0.00432196	ns	ns
ENSGALG00010008396	LRRTM2	leucine rich repeat transmembrane neuronal 2 [Source:HGNC Symbol;Acc:HGNC:19409]	3.73206	-0.921944	11.3926	0.000737369	0.00433004	ns	ns
ENSGALG00010009991	LHFPL3	LHFPL tetraspan subfamily member 3 [Source:HGNC Symbol;Acc:HGNC:6589]	5.96254	1.46444	11.3679	0.000747238	0.00438334	up	ns
ENSGALG00010024336	TSPAN4	tetraspanin 4 [Source:HGNC Symbol;Acc:HGNC:11859]	0.857235	5.18738	11.3619	0.000749646	0.00439434	ns	ns
ENSGALG00010029781	UNC13D	unc-13 homolog D [Source:HGNC Symbol;Acc:HGNC:23147]	1.70802	2.43227	11.3545	0.000752663	0.00441007	ns	ns
ENSGALG00010016868	NIPAL1	NIPA like domain containing 1 [Source:HGNC Symbol;Acc:HGNC:27194]	2.81379	-0.612151	11.3522	0.00075358	0.00441349	ns	ns
ENSGALG00010026002	FTH1	ferritin heavy chain 1 [Source:NCBI gene (formerly Entrezgene);Acc:395970]	0.843359	10.8741	11.3429	0.000757365	0.00443174	ns	ns
ENSGALG00010029409	#NA	#NA	1.46649	2.16379	11.34	0.000758561	0.00443678	ns	ns
ENSGALG00010022974	INPP5D	inositol polyphosphate-5-phosphatase D [Source:HGNC Symbol;Acc:HGNC:6079]	1.66045	4.01689	11.338	0.000759359	0.00443949	ns	ns
ENSGALG00010007333	QTRT2	queuine tRNA-ribosyltransferase accessory subunit 2 [Source:NCBI gene (formerly Entrezgene);Acc:418351]	0.831941	3.05827	11.3231	0.000765494	0.00446937	ns	ns
ENSGALG00010008514	PIEZO1	piezo type mechanosensitive ion channel component 1 [Source:HGNC Symbol;Acc:HGNC:28993]	0.772475	6.86049	11.3232	0.000765456	0.00446937	ns	ns
ENSGALG00010029284	CYTH1	cytohesin 1 [Source:NCBI gene (formerly Entrezgene);Acc:422085]	0.743976	5.15043	11.3223	0.000765821	0.00446937	ns	ns
ENSGALG00010029346	ARL16	ADP ribosylation factor like GTPase 16 [Source:HGNC Symbol;Acc:HGNC:27902]	1.29525	1.84684	11.3043	0.000773288	0.00450774	ns	ns
ENSGALG00010029387	SERPINF1	serpin family F member 1 [Source:NCBI gene (formerly Entrezgene);Acc:417561]	1.1811	7.89079	11.2937	0.000777707	0.00453075	ns	ns
ENSGALG00010022049	EPHX3	epoxide hydrolase 4 [Source:HGNC Symbol;Acc:HGNC:23758]	3.32142	0.0250102	11.2857	0.000781052	0.00454025	ns	ns
ENSGALG00010022803	#NA	#NA	1.68025	3.5609	11.2867	0.000780634	0.00454025	ns	ns
ENSGALG00010002566	TMSB4X	thymosin beta 4, X-linked [Source:NCBI gene (formerly Entrezgene);Acc:408047]	0.830525	8.16992	11.282	0.00078261	0.00454731	ns	ns
ENSGALG00010008037	LY6CLEL	0	3.73233	2.44813	11.2782	0.000784233	0.00455474	ns	ns
ENSGALG00010023244	PPIB	peptidylprolyl isomerase B [Source:HGNC Symbol;Acc:HGNC:9255]	0.830824	7.0913	11.2669	0.000789021	0.00458054	ns	ns
ENSGALG00010010178	LGI2	leucine rich repeat LGI family member 2 [Source:NCBI gene (formerly Entrezgene);Acc:422809]	2.14317	0.00235985	11.2641	0.000790226	0.00458455	ns	ns
ENSGALG00010017139	COL9A2	collagen type IX alpha 2 chain [Source:NCBI gene (formerly Entrezgene);Acc:396524]	1.90493	0.0119272	11.2552	0.000794004	0.00459536	ns	ns
ENSGALG00010018422	#NA	#NA	1.73029	2.23988	11.2528	0.000795041	0.00459936	ns	ns
ENSGALG00010007982	RECK	reversion inducing cysteine rich protein with kazal motifs [Source:NCBI gene (formerly Entrezgene);Acc:420804]	0.845749	3.55685	11.2503	0.000796104	0.0046035	ns	ns
ENSGALG00010013582	MAP4K4	mitogen-activated protein kinase kinase kinase kinase 4 [Source:HGNC Symbol;Acc:HGNC:6866]	0.940169	5.86996	11.2355	0.000802474	0.00463022	ns	ns
ENSGALG00010027984	ARHGAP45	Rho GTPase activating protein 45 [Source:NCBI gene (formerly Entrezgene);Acc:420102]	1.54581	4.43392	11.2326	0.000803709	0.00463412	ns	ns
ENSGALG00010029270	TIMP2	TIMP metallopeptidase inhibitor 2 [Source:NCBI gene (formerly Entrezgene);Acc:374178]	0.807796	9.2323	11.2157	0.000811093	0.00466421	ns	ns
ENSGALG00010022033	RAPH1	Ras association (RalGDS/AF-6) and pleckstrin homology domains 1 [Source:HGNC Symbol;Acc:HGNC:14436]	1.18348	3.45078	11.2013	0.000817381	0.00469373	ns	ns
ENSGALG00010024580	IGF2	insulin like growth factor 2 [Source:NCBI gene (formerly Entrezgene);Acc:395097]	1.26172	4.38273	11.1895	0.000822622	0.00472061	ns	ns
ENSGALG00010019899	#NA	#NA	2.30477	-0.410562	11.17	0.000831286	0.0047639	ns	ns
ENSGALG00010013414	LAPTM5	lysosomal protein transmembrane 5 [Source:HGNC Symbol;Acc:HGNC:29612]	1.5141	5.98758	11.1698	0.000831398	0.0047639	ns	ns
ENSGALG00010013078	#NA	collagen type V alpha 2 chain [Source:HGNC Symbol;Acc:HGNC:2210]	1.08404	7.51236	11.1598	0.0008359	0.00478556	ns	ns
ENSGALG00010005382	RAB32	RAB32, member RAS onco family [Source:NCBI gene (formerly Entrezgene);Acc:421616]	1.14825	3.53415	11.1561	0.000837568	0.00479303	ns	ns
ENSGALG00010028872	SLC2A6	solute carrier family 2 member 6 [Source:HGNC Symbol;Acc:HGNC:11011]	1.84912	2.36854	11.153	0.000838938	0.0047988	ns	ns
ENSGALG00010015285	ALG13	ALG13 UDP-N-acetylglucosaminyltransferase subunit [Source:HGNC Symbol;Acc:HGNC:30881]	2.6297	-0.601688	11.1327	0.000848205	0.00483926	ns	ns
ENSGALG00010025685	NCKAP1L	NCK associated protein 1 like [Source:NCBI gene (formerly Entrezgene);Acc:425499]	1.78537	4.12195	11.1202	0.000853947	0.00486573	ns	ns
ENSGALG00010017094	SORBS2	sorbin and SH3 domain containing 2 [Source:HGNC Symbol;Acc:HGNC:24098]	1.19955	3.92222	11.1158	0.000855938	0.00487498	ns	ns
ENSGALG00010021516	SRSF5	serine and arginine rich splicing factor 5 [Source:NCBI gene (formerly Entrezgene);Acc:423258]	1.05018	5.27601	11.1092	0.000858991	0.00488817	up	ns
ENSGALG00010017640	P2RY4	pyrimidinergic receptor P2Y4 [Source:HGNC Symbol;Acc:HGNC:8542]	2.83694	-0.118028	11.0991	0.000863707	0.00491078	ns	ns
ENSGALG00010028059	GZMM	granzyme M [Source:HGNC Symbol;Acc:HGNC:4712]	2.29874	1.95107	11.0968	0.00086478	0.00491305	ns	ns
ENSGALG00010005045	UTRN	utrophin [Source:HGNC Symbol;Acc:HGNC:12635]	0.662792	5.32753	11.0966	0.000864849	0.00491305	ns	ns
ENSGALG00010024619	#NA	#NA	1.43893	3.38442	11.0794	0.000872916	0.00494708	up	ns
ENSGALG00010019001	ALDH1A3	aldehyde dehydrogenase 1 family member A3 [Source:NCBI gene (formerly Entrezgene);Acc:395389]	1.11753	5.14681	11.0791	0.00087308	0.00494708	ns	ns
ENSGALG00010006293	SLC22A3	solute carrier family 22 member 3 [Source:HGNC Symbol;Acc:HGNC:10967]	2.51038	-0.82883	11.0765	0.000874291	0.00495182	ns	ns
ENSGALG00010008814	#NA	#NA	1.87192	1.20895	11.0726	0.000876128	0.0049601	ns	ns
ENSGALG00010015758	PCDH19	protocadherin 19 [Source:NCBI gene (formerly Entrezgene);Acc:422263]	0.845033	3.81938	11.067	0.000878791	0.00496968	ns	ns
ENSGALG00010011178	RSPO2	R-spondin 2 [Source:NCBI gene (formerly Entrezgene);Acc:420271]	2.66568	-1.01213	11.0658	0.000879325	0.00496971	ns	ns
ENSGALG00010009608	AFAP1	actin filament associated protein 1 [Source:NCBI gene (formerly Entrezgene);Acc:374034]	1.19494	4.76398	11.0586	0.000882773	0.00498281	up	ns
ENSGALG00010006277	GNG10	G protein subunit gamma 10 [Source:NCBI gene (formerly Entrezgene);Acc:769603]	1.05835	2.93599	11.0574	0.000883359	0.004984	ns	ns
ENSGALG00010011007	#NA	#NA	1.49447	0.828179	11.0527	0.000885566	0.00499219	ns	ns
ENSGALG00010007950	ARC	activity regulated cytoskeleton associated protein [Source:NCBI gene (formerly Entrezgene);Acc:395075]	2.47787	1.9777	11.0453	0.000889146	0.00500633	up	ns
ENSGALG00010020103	PSAP	prosaposin [Source:NCBI gene (formerly Entrezgene);Acc:395602]	0.844983	9.68654	11.0359	0.00089366	0.00502712	ns	ns
ENSGALG00010017526	PLEKHA2	pleckstrin homology domain containing A2 [Source:NCBI gene (formerly Entrezgene);Acc:395435]	1.33591	3.47732	11.0037	0.000909283	0.00510633	ns	ns
ENSGALG00010013252	PPM1H	protein phosphatase, Mg2+/Mn2+ dependent 1H [Source:HGNC Symbol;Acc:HGNC:18583]	1.90852	0.957521	10.9904	0.000915839	0.00513879	ns	ns
ENSGALG00010012312	SH3TC2	SH3 domain and tetratricopeptide repeats 2 [Source:HGNC Symbol;Acc:HGNC:29427]	1.756	1.59068	10.9857	0.000918173	0.00514317	ns	ns
ENSGALG00010005790	MUSK	muscle associated receptor tyrosine kinase [Source:NCBI gene (formerly Entrezgene);Acc:373897]	1.52601	3.10228	10.9866	0.000917726	0.00514317	ns	ns
ENSGALG00010011976	TNFRSF11A	TNF receptor superfamily member 11a [Source:HGNC Symbol;Acc:HGNC:11908]	0.753785	4.66538	10.9868	0.000917646	0.00514317	ns	ns
ENSGALG00010017162	BCL11A	B-cell CLL/lymphoma 11A [Source:NCBI gene (formerly Entrezgene);Acc:421199]	1.67519	0.346874	10.982	0.000920027	0.00515107	ns	ns
ENSGALG00010014837	APBA1	amyloid beta precursor protein binding family A member 1 [Source:HGNC Symbol;Acc:HGNC:578]	1.42671	1.93751	10.9813	0.000920366	0.00515107	ns	ns
ENSGALG00010005748	AIG1	androgen induced 1 [Source:HGNC Symbol;Acc:HGNC:21607]	1.26124	3.87894	10.9784	0.000921787	0.00515251	ns	ns
ENSGALG00010005769	TFG	trafficking from ER to golgi regulator [Source:HGNC Symbol;Acc:HGNC:11758]	0.629765	5.43066	10.979	0.000921515	0.00515251	ns	ns
ENSGALG00010017105	PLK1	polo like kinase 1 [Source:NCBI gene (formerly Entrezgene);Acc:416575]	1.11333	2.73438	10.9769	0.000922522	0.00515445	ns	ns
ENSGALG00010022084	SELENOM	selenoprotein M [Source:NCBI gene (formerly Entrezgene);Acc:101410532]	0.843537	4.39925	10.9725	0.000924731	0.00516461	up	ns
ENSGALG00010004433	AHR1A	aryl hydrocarbon receptor 1 alpha [Source:NCBI gene (formerly Entrezgene);Acc:373907]	0.93338	4.0205	10.9697	0.000926116	0.00517016	ns	ns
ENSGALG00010021736	EDEM1	ER degradation enhancing alpha-mannosidase like protein 1 [Source:NCBI gene (formerly Entrezgene);Acc:416110]	0.709362	5.03278	10.9667	0.000927636	0.00517647	ns	ns
ENSGALG00010023217	CREB3L1	cAMP responsive element binding protein 3 like 1 [Source:HGNC Symbol;Acc:HGNC:18856]	1.27662	4.86951	10.9567	0.000932634	0.00520217	ns	ns
ENSGALG00010029255	RAP1GAP2	RAP1 GTPase activating protein 2 [Source:NCBI gene (formerly Entrezgene);Acc:427841]	1.72273	1.71599	10.9451	0.000938521	0.00521742	ns	ns
ENSGALG00010017351	CCR2	C-C motif chemokine receptor 2 [Source:NCBI gene (formerly Entrezgene);Acc:420696]	1.55628	3.51834	10.9457	0.000938192	0.00521742	ns	ns
ENSGALG00010021020	ZDHHC13	zinc finger DHHC-type containing 13 [Source:NCBI gene (formerly Entrezgene);Acc:422980]	0.894856	2.82064	10.9357	0.000943286	0.00523951	ns	ns
ENSGALG00010010512	PLXNC1	plexin C1 [Source:HGNC Symbol;Acc:HGNC:9106]	1.76906	4.81904	10.9324	0.000944971	0.00524667	ns	ns
ENSGALG00010029947	CCL5	C-C motif chemokine ligand [Source:NCBI gene (formerly Entrezgene);Acc:417465]	2.25504	2.05252	10.9247	0.000948888	0.005264	ns	ns
ENSGALG00010016783	CLBA1	clathrin binding box of aftiphilin containing 1 [Source:HGNC Symbol;Acc:HGNC:20126]	1.50397	0.829882	10.9251	0.000948699	0.005264	ns	ns
ENSGALG00010020954	PLIN1	perilipin 1 [Source:NCBI gene (formerly Entrezgene);Acc:415487]	2.80751	4.56187	10.9163	0.000953243	0.00528026	up	ns
ENSGALG00010028434	COL5A1	collagen type V alpha 1 chain [Source:NCBI gene (formerly Entrezgene);Acc:395568]	1.236	7.50193	10.9144	0.000954182	0.00528231	ns	ns
ENSGALG00010010434	PROM1	prominin 1 [Source:NCBI gene (formerly Entrezgene);Acc:422825]	1.72043	0.982902	10.9135	0.00095467	0.0052828	ns	ns
ENSGALG00010023305	PLCB2	phospholipase C beta 2 [Source:HGNC Symbol;Acc:HGNC:9055]	1.45378	3.0376	10.9095	0.000956724	0.00529195	ns	ns
ENSGALG00010011874	KCNS2	potassium voltage-gated channel modifier subfamily S member 2 [Source:HGNC Symbol;Acc:HGNC:6301]	5.27465	0.0658812	10.9046	0.000959233	0.00530362	up	ns
ENSGALG00010010973	PGAP1	post-GPI attachment to proteins inositol deacylase 1 [Source:HGNC Symbol;Acc:HGNC:25712]	1.22937	2.11989	10.8984	0.000962483	0.00531937	ns	ns
ENSGALG00010024416	VDR	vitamin D (1,25- dihydroxyvitamin D3) receptor [Source:NCBI gene (formerly Entrezgene);Acc:395988]	1.51721	1.85467	10.8952	0.000964162	0.00532252	ns	ns
ENSGALG00010021805	FUT8	fucosyltransferase 8 [Source:NCBI gene (formerly Entrezgene);Acc:423178]	0.903562	3.29516	10.895	0.000964228	0.00532252	ns	ns
ENSGALG00010028918	AGPAT2	1-acylglycerol-3-phosphate O-acyltransferase 2 [Source:HGNC Symbol;Acc:HGNC:325]	0.777132	4.11125	10.895	0.000964259	0.00532252	ns	ns
ENSGALG00010020304	ZFP36L2	ZFP36 ring finger protein like 2 [Source:NCBI gene (formerly Entrezgene);Acc:107052930]	0.802498	7.09687	10.8891	0.000967331	0.00533503	ns	ns
ENSGALG00010001532	#NA	#NA	1.95995	1.01068	10.8721	0.000976246	0.00537524	ns	ns
ENSGALG00010003972	PENK	proenkephalin [Source:HGNC Symbol;Acc:HGNC:8831]	1.03843	5.40236	10.8625	0.000981322	0.0053987	up	ns
ENSGALG00010016395	HHIPL1	0	1.40481	2.93276	10.8607	0.000982279	0.00539947	ns	ns
ENSGALG00010021327	IGSF1	immunoglobulin superfamily member 1 [Source:NCBI gene (formerly Entrezgene);Acc:419114]	2.26988	1.01999	10.8539	0.000985896	0.00541262	ns	ns
ENSGALG00010013184	LDHB	lactate dehydrogenase B [Source:NCBI gene (formerly Entrezgene);Acc:373997]	1.47649	6.65032	10.8396	0.000993522	0.0054421	up	ns
ENSGALG00010027605	FCHO1	FCH and mu domain containing endocytic adaptor 1 [Source:HGNC Symbol;Acc:HGNC:29002]	1.24375	2.69487	10.8384	0.000994142	0.0054421	ns	ns
ENSGALG00010005679	TMEM45B	transmembrane protein 45B [Source:NCBI gene (formerly Entrezgene);Acc:418389]	2.33376	2.48993	10.8303	0.000998545	0.00545497	ns	ns
ENSGALG00010014076	PRRX1	paired related homeobox 1 [Source:NCBI gene (formerly Entrezgene);Acc:373941]	1.92879	2.36312	10.8302	0.000998554	0.00545497	ns	ns
ENSGALG00010024634	#NA	#NA	0.555955	5.55439	10.8308	0.000998273	0.00545497	ns	ns
ENSGALG00010005315	#NA	#NA	2.53041	1.09172	10.8291	0.000999176	0.00545612	ns	ns
ENSGALG00010005581	GR42L5	G-protein coupled receptor 42-like 5 [Source:NCBI gene (formerly Entrezgene);Acc:100859180]	3.31362	-1.47267	10.8191	0.00100457	0.00548105	ns	ns
ENSGALG00010024482	USP3	ubiquitin specific peptidase 3 [Source:HGNC Symbol;Acc:HGNC:12626]	0.748879	3.65655	10.8179	0.00100524	0.00548242	ns	ns
ENSGALG00010014777	APCDD1L	APC down-regulated 1 like [Source:HGNC Symbol;Acc:HGNC:26892]	1.30563	1.79702	10.814	0.00100733	0.00549161	up	ns
ENSGALG00010024149	TCIRG1	T-cell immune regulator 1, ATPase H+ transporting V0 subunit a3 [Source:NCBI gene (formerly Entrezgene);Acc:395472]	1.5082	4.0577	10.8118	0.00100856	0.00549601	ns	ns
ENSGALG00010006203	MMR1L4	macrophage mannose receptor 1-like 4 [Source:NCBI gene (formerly Entrezgene);Acc:771888]	1.70969	4.21605	10.8043	0.00101264	0.00550932	ns	ns
ENSGALG00010026822	PRELP	proline and arginine rich end leucine rich repeat protein [Source:HGNC Symbol;Acc:HGNC:9357]	0.952357	6.03024	10.8061	0.00101166	0.00550932	up	ns
ENSGALG00010013385	PGRMC1	progesterone receptor membrane component 1 [Source:NCBI gene (formerly Entrezgene);Acc:772196]	0.743619	5.54398	10.8043	0.00101266	0.00550932	ns	ns
ENSGALG00010003982	GLCCI1	glucocorticoid induced 1 [Source:NCBI gene (formerly Entrezgene);Acc:420580]	0.737054	3.46479	10.8045	0.00101252	0.00550932	ns	ns
ENSGALG00010028445	SYT11	synaptotagmin 11 [Source:HGNC Symbol;Acc:HGNC:19239]	1.36125	3.16999	10.7968	0.00101675	0.00552349	ns	ns
ENSGALG00010015156	CNOT6	CCR4-NOT transcription complex subunit 6 [Source:HGNC Symbol;Acc:HGNC:14099]	0.737832	4.72338	10.7956	0.00101743	0.00552349	ns	ns
ENSGALG00010006280	VRTN	vertebrae development associated [Source:HGNC Symbol;Acc:HGNC:20223]	4.08676	-0.943714	10.7941	0.00101822	0.00552367	ns	ns
ENSGALG00010016627	SH3RF2	SH3 domain containing ring finger 2 [Source:HGNC Symbol;Acc:HGNC:26299]	1.84255	0.298887	10.7929	0.00101891	0.00552515	ns	ns
ENSGALG00010029411	SARM1	sterile alpha and TIR motif containing 1 [Source:HGNC Symbol;Acc:HGNC:17074]	2.35396	0.721591	10.7912	0.00101983	0.00552788	ns	ns
ENSGALG00010018877	CST7	cystatin F [Source:NCBI gene (formerly Entrezgene);Acc:416716]	2.02493	0.192455	10.7866	0.00102238	0.00553942	ns	ns
ENSGALG00010018838	WFIKKN1	WAP, follistatin/kazal, immunoglobulin, kunitz and netrin domain containing 1 [Source:HGNC Symbol;Acc:HGNC:30912]	4.48136	-0.244484	10.7821	0.00102486	0.00554768	ns	ns
ENSGALG00010028870	CACFD1	calcium channel flower domain containing 1 [Source:NCBI gene (formerly Entrezgene);Acc:417151]	1.52158	1.55608	10.7793	0.00102644	0.00555006	up	ns
ENSGALG00010025490	#NA	#NA	2.41475	0.143158	10.7771	0.00102763	0.00555426	ns	ns
ENSGALG00010005237	RAP2A	RAP2A, member of RAS oncogene family [Source:HGNC Symbol;Acc:HGNC:9861]	0.903226	3.89128	10.7758	0.00102834	0.00555581	ns	ns
ENSGALG00010026553	PLPP3	phospholipid phosphatase 3 [Source:NCBI gene (formerly Entrezgene);Acc:424666]	0.727036	5.89697	10.7541	0.00104048	0.00560997	ns	ns
ENSGALG00010019540	UNC5D	unc-5 netrin receptor D [Source:HGNC Symbol;Acc:HGNC:18634]	2.89377	-0.975724	10.7356	0.00105096	0.00565984	ns	ns
ENSGALG00010002443	TYK2	tyrosine kinase 2 [Source:HGNC Symbol;Acc:HGNC:12440]	0.869667	3.76799	10.7359	0.00105075	0.00565984	ns	ns
ENSGALG00010016644	NMRAL1	NmrA like redox sensor 1 [Source:NCBI gene (formerly Entrezgene);Acc:416672]	1.98701	2.11461	10.7298	0.00105422	0.00567018	up	ns
ENSGALG00010015684	PDE6D	phosphodiesterase 6D [Source:HGNC Symbol;Acc:HGNC:8788]	0.844001	3.57711	10.7278	0.0010554	0.00567423	ns	ns
ENSGALG00010023643	SCN4B	sodium voltage-gated channel beta subunit 4 [Source:HGNC Symbol;Acc:HGNC:10592]	1.373	2.67333	10.7238	0.00105764	0.00568397	up	ns
ENSGALG00010003243	VPS50	VPS50 subunit of EARP/GARPII complex [Source:NCBI gene (formerly Entrezgene);Acc:420560]	0.908783	3.4836	10.7172	0.00106147	0.00570222	ns	ns
ENSGALG00010018532	MFSD13A	major facilitator superfamily domain containing 13A [Source:NCBI gene (formerly Entrezgene);Acc:423861]	1.03405	2.30675	10.7153	0.00106255	0.00570569	ns	ns
ENSGALG00010009731	NMI	N-myc and STAT interactor [Source:HGNC Symbol;Acc:HGNC:7854]	0.977675	4.49715	10.6945	0.00107453	0.00575602	ns	ns
ENSGALG00010003072	ELF1	E74 like ETS transcription factor 1 [Source:NCBI gene (formerly Entrezgene);Acc:418828]	0.71644	4.70823	10.6932	0.00107531	0.00575789	ns	ns
ENSGALG00010020878	XYLT1	xylosyltransferase 1 [Source:HGNC Symbol;Acc:HGNC:15516]	1.55603	2.66518	10.6863	0.00107934	0.00577481	ns	ns
ENSGALG00010029501	#NA	#NA	2.87209	1.80608	10.6784	0.00108391	0.00579693	ns	ns
ENSGALG00010000526	POLD1	DNA polymerase delta 1, catalytic subunit [Source:HGNC Symbol;Acc:HGNC:9175]	0.884358	2.56783	10.6722	0.00108759	0.00581188	ns	ns
ENSGALG00010020810	IFITM5	interferon induced transmembrane protein 5 [Source:NCBI gene (formerly Entrezgene);Acc:422992]	0.926472	6.07584	10.6619	0.00109367	0.00583966	ns	ns
ENSGALG00010022550	TRIM45	tripartite motif containing 45 [Source:HGNC Symbol;Acc:HGNC:19018]	1.42879	2.11864	10.655	0.00109774	0.00585196	ns	ns
ENSGALG00010013183	CLTA	clathrin light chain A [Source:NCBI gene (formerly Entrezgene);Acc:427284]	0.944885	4.82647	10.6457	0.0011033	0.00587576	ns	ns
ENSGALG00010022603	ATRNL1	attractin like 1 [Source:HGNC Symbol;Acc:HGNC:29063]	0.874434	2.63304	10.6452	0.00110357	0.00587576	ns	ns
ENSGALG00010022081	FAS	Fas cell surface death receptor [Source:NCBI gene (formerly Entrezgene);Acc:395274]	1.28696	1.86176	10.6423	0.00110531	0.00588049	ns	ns
ENSGALG00010005884	MYB	MYB proto-onco, transcription factor [Source:NCBI gene (formerly Entrezgene);Acc:396244]	1.77493	-0.223512	10.6405	0.00110635	0.00588366	ns	ns
ENSGALG00010027310	ARHGEF2	Rho/Rac guanine nucleotide exchange factor 2 [Source:HGNC Symbol;Acc:HGNC:682]	0.730447	4.4279	10.638	0.00110787	0.00588938	ns	ns
ENSGALG00010025358	INCENP	inner centromere protein [Source:NCBI gene (formerly Entrezgene);Acc:396270]	0.962533	3.17135	10.6355	0.00110936	0.00589254	ns	ns
ENSGALG00010009360	TNFAIP8	TNF alpha induced protein 8 [Source:NCBI gene (formerly Entrezgene);Acc:427384]	0.980111	3.72742	10.628	0.00111385	0.00590932	ns	ns
ENSGALG00010023397	#NA	#NA	1.3864	1.68087	10.6238	0.00111642	0.00592056	ns	ns
ENSGALG00010026262	NAV1	neuron navigator 1 [Source:HGNC Symbol;Acc:HGNC:15989]	0.817542	4.02943	10.6205	0.00111841	0.00592873	ns	ns
ENSGALG00010026354	#NA	#NA	1.68872	6.66219	10.6124	0.00112334	0.00594853	up	ns
ENSGALG00010029427	SPNS3	sphingolipid transporter 3 (putative) [Source:HGNC Symbol;Acc:HGNC:28433]	2.39152	1.57279	10.5924	0.00113551	0.00600811	ns	ns
ENSGALG00010022540	GPR146	G protein-coupled receptor 146 [Source:NCBI gene (formerly Entrezgene);Acc:416456]	1.73813	2.19414	10.5841	0.00114066	0.00602979	ns	ns
ENSGALG00010017811	HACD3	3-hydroxyacyl-CoA dehydratase 3 [Source:NCBI gene (formerly Entrezgene);Acc:415539]	0.655401	4.33249	10.5806	0.00114278	0.00603861	ns	ns
ENSGALG00010028012	PRRX2	paired related homeobox 2 [Source:NCBI gene (formerly Entrezgene);Acc:396314]	1.23299	1.78621	10.5756	0.00114592	0.00604793	up	ns
ENSGALG00010005314	IL20RA	interleukin 20 receptor subunit alpha [Source:HGNC Symbol;Acc:HGNC:6003]	2.21959	1.29279	10.5736	0.00114714	0.00605197	ns	ns
ENSGALG00010020945	NUMB	NUMB, endocytic adaptor protein [Source:NCBI gene (formerly Entrezgene);Acc:395639]	0.762666	4.81609	10.5574	0.00115726	0.00610047	ns	ns
ENSGALG00010005307	TIAM2	T-cell lymphoma invasion and metastasis 2 [Source:NCBI gene (formerly Entrezgene);Acc:421648]	1.10858	2.56995	10.5451	0.00116497	0.0061387	ns	ns
ENSGALG00010011965	ATIC	5-aminoimidazole-4-carboxamide ribonucleotide formyltransferase/IMP cyclohydrolase [Source:NCBI gene (formerly Entrezgene);Acc:396091]	0.957838	6.43868	10.5321	0.00117316	0.00617519	ns	ns
ENSGALG00010005915	PAPSS1	3'-phosphoadenosine 5'-phosphosulfate synthase 1 [Source:HGNC Symbol;Acc:HGNC:8603]	0.795425	4.13806	10.5319	0.0011733	0.00617519	ns	ns
ENSGALG00010021204	NAGLU	N-acetyl-alpha-glucosaminidase [Source:HGNC Symbol;Acc:HGNC:7632]	0.696331	4.02175	10.5195	0.00118123	0.00620216	ns	ns
ENSGALG00010025753	SORL1	sortilin related receptor 1 [Source:NCBI gene (formerly Entrezgene);Acc:395998]	1.63045	2.24059	10.5147	0.0011843	0.00621333	ns	ns
ENSGALG00010026566	#NA	#NA	1.34184	2.38836	10.5055	0.00119017	0.00623672	ns	ns
ENSGALG00010000821	#NA	#NA	1.28417	5.20175	10.5047	0.00119074	0.00623723	ns	ns
ENSGALG00010022128	PLA2G3	phospholipase A2 group III [Source:HGNC Symbol;Acc:HGNC:17934]	3.11174	-1.09629	10.5011	0.00119301	0.00624667	up	ns
ENSGALG00010029233	CBX2	chromobox 2 [Source:NCBI gene (formerly Entrezgene);Acc:426248]	1.33901	1.49385	10.498	0.00119503	0.00625475	ns	ns
ENSGALG00010011950	PDXK	pyridoxal (pyridoxine, vitamin B6) kinase [Source:NCBI gene (formerly Entrezgene);Acc:418549]	0.983835	5.89781	10.4825	0.00120511	0.00630257	ns	ns
ENSGALG00010029357	ARHGDIA	Rho GDP dissociation inhibitor alpha [Source:NCBI gene (formerly Entrezgene);Acc:769231]	0.672811	7.07218	10.4785	0.0012077	0.0063136	ns	ns
ENSGALG00010010107	MGST2	microsomal glutathione S-transferase 2 [Source:HGNC Symbol;Acc:HGNC:7063]	1.98835	0.557621	10.4769	0.00120873	0.00631597	ns	ns
ENSGALG00010014418	RAC2	ras-related C3 botulinum toxin substrate 2 (rho family, small GTP binding protein Rac2) [Source:NCBI gene (formerly Entrezgene);Acc:418044]	1.3401	3.97633	10.4726	0.00121155	0.00632376	ns	ns
ENSGALG00010016930	C10H15ORF48	chromosome 10 open reading frame, human C15orf48 [Source:NCBI gene (formerly Entrezgene);Acc:415442]	1.55504	2.56616	10.4688	0.00121408	0.00633434	ns	ns
ENSGALG00010020065	TTYH3	tweety family member 3 [Source:HGNC Symbol;Acc:HGNC:22222]	1.39461	2.72991	10.4681	0.00121454	0.00633434	ns	ns
ENSGALG00010023820	CYP1C1	cytochrome P450 family 1 subfamily C polypeptide 1 [Source:NCBI gene (formerly Entrezgene);Acc:428832]	3.45609	2.40832	10.459	0.00122053	0.00635557	ns	ns
ENSGALG00010024175	DHRS9	dehydrogenase/reductase 9 [Source:HGNC Symbol;Acc:HGNC:16888]	2.10164	1.36371	10.4593	0.00122036	0.00635557	ns	ns
ENSGALG00010028096	TOR2A	torsin family 2 member A [Source:HGNC Symbol;Acc:HGNC:11996]	1.19011	1.46611	10.4604	0.00121959	0.00635557	ns	ns
ENSGALG00010027097	#NA	#NA	0.811233	3.72396	10.4522	0.00122503	0.00637457	ns	ns
ENSGALG00010005277	IPCEF1	0	2.11911	0.261107	10.4338	0.00123731	0.00642781	ns	ns
ENSGALG00010023974	PREX1	phosphatidylinositol-3,4,5-trisphosphate dependent Rac exchange factor 1 [Source:HGNC Symbol;Acc:HGNC:32594]	0.979989	4.38857	10.425	0.00124323	0.00645351	ns	ns
ENSGALG00010021352	CFAP43	cilia and flagella associated protein 43 [Source:HGNC Symbol;Acc:HGNC:26684]	1.92986	-0.482086	10.417	0.00124862	0.00647895	ns	ns
ENSGALG00010027316	TRAIP	TRAF interacting protein [Source:NCBI gene (formerly Entrezgene);Acc:415927]	1.70638	0.698488	10.4084	0.00125442	0.00650112	ns	ns
ENSGALG00010012607	LMNB1	lamin B1 [Source:NCBI gene (formerly Entrezgene);Acc:396223]	1.12259	3.20879	10.4032	0.00125797	0.00650705	ns	ns
ENSGALG00010004721	LAMA2	laminin subunit alpha 2 [Source:HGNC Symbol;Acc:HGNC:6482]	0.711602	5.40058	10.4007	0.00125968	0.00651333	ns	ns
ENSGALG00010009749	NDRG1	N-myc downstream regulated 1 [Source:HGNC Symbol;Acc:HGNC:7679]	0.749889	5.81048	10.3896	0.00126725	0.00654735	ns	ns
ENSGALG00010025257	LPCAT2	lysophosphatidylcholine acyltransferase 2 [Source:NCBI gene (formerly Entrezgene);Acc:415716]	0.807307	3.71783	10.3887	0.00126791	0.00654822	ns	ns
ENSGALG00010000735	#NA	#NA	3.74589	3.19529	10.3846	0.00127072	0.00655506	ns	ns
ENSGALG00010007457	SHANK3	SH3 and multiple ankyrin repeat domains 3 [Source:HGNC Symbol;Acc:HGNC:14294]	0.910819	3.52361	10.3745	0.00127768	0.00658584	ns	ns
ENSGALG00010001118	P2RY12	purinergic receptor P2Y12 [Source:HGNC Symbol;Acc:HGNC:18124]	2.83963	0.457971	10.3682	0.00128207	0.0066059	ns	ns
ENSGALG00010000241	#NA	#NA	3.09953	-0.274389	10.3671	0.00128284	0.00660661	ns	ns
ENSGALG00010005297	IL22RA2	interleukin 22 receptor subunit alpha 2 [Source:HGNC Symbol;Acc:HGNC:14901]	2.2153	-0.864614	10.3665	0.00128321	0.00660661	ns	ns
ENSGALG00010011378	TUBB2B	tubulin beta 2B class IIb [Source:NCBI gene (formerly Entrezgene);Acc:420883]	1.06437	4.02198	10.3571	0.00128975	0.00663517	ns	ns
ENSGALG00010018630	#NA	#NA	6.18641	-1.65938	10.3322	0.00130729	0.00672017	ns	ns
ENSGALG00010001817	SLC25A6	solute carrier family 25 member 6 [Source:NCBI gene (formerly Entrezgene);Acc:374072]	0.746021	7.33266	10.3131	0.0013209	0.00677696	ns	ns
ENSGALG00010029325	LRRC75A	leucine rich repeat containing 75A [Source:HGNC Symbol;Acc:HGNC:32403]	1.29641	3.29698	10.3118	0.00132181	0.00677901	ns	ns
ENSGALG00010023229	HKDC1	hexokinase domain containing 1 [Source:HGNC Symbol;Acc:HGNC:23302]	2.12745	-0.654391	10.3077	0.00132473	0.00679138	ns	ns
ENSGALG00010029597	ADAP2	ArfGAP with dual PH domains 2 [Source:HGNC Symbol;Acc:HGNC:16487]	1.92994	1.96547	10.3004	0.00133005	0.00681334	ns	ns
ENSGALG00010005262	#NA	#NA	0.584417	5.13932	10.2976	0.00133204	0.0068209	ns	ns
ENSGALG00010021157	#NA	#NA	1.39845	2.95239	10.2837	0.00134208	0.00686968	ns	ns
ENSGALG00010014862	#NA	#NA	2.5228	-0.703996	10.27	0.00135212	0.00691571	ns	ns
ENSGALG00010011983	LYZ	lysozyme (renal amyloidosis) [Source:NCBI gene (formerly Entrezgene);Acc:396218]	2.22286	-0.16785	10.2642	0.00135638	0.00693471	ns	ns
ENSGALG00010017184	CARD11	caspase recruitment domain family member 11 [Source:NCBI gene (formerly Entrezgene);Acc:416476]	1.51767	2.85934	10.2623	0.00135777	0.00693471	ns	ns
ENSGALG00010022100	ENTPD1	ectonucleoside triphosphate diphosphohydrolase 1 [Source:NCBI gene (formerly Entrezgene);Acc:423826]	1.38611	4.17012	10.2633	0.00135703	0.00693471	ns	ns
ENSGALG00010005935	ATP8A2	ATPase phospholipid transporting 8A2 [Source:HGNC Symbol;Acc:HGNC:13533]	2.80763	-1.20675	10.2582	0.00136079	0.00694666	up	ns
ENSGALG00010006877	GSE1	Gse1 coiled-coil protein [Source:HGNC Symbol;Acc:HGNC:28979]	0.608868	5.0346	10.2574	0.00136139	0.00694703	ns	ns
ENSGALG00010018384	LAMP5	lysosomal associated membrane protein family member 5 [Source:HGNC Symbol;Acc:HGNC:16097]	1.65666	1.81937	10.2535	0.00136429	0.00695644	ns	ns
ENSGALG00010011929	ELK3	ELK3, ETS transcription factor [Source:NCBI gene (formerly Entrezgene);Acc:417919]	0.685504	4.47451	10.2501	0.00136674	0.00695821	ns	ns
ENSGALG00010027559	#NA	#NA	1.64983	2.80911	10.2436	0.00137158	0.00697032	ns	ns
ENSGALG00010011932	VAV3	vav 3 guanine nucleotide exchange factor [Source:NCBI gene (formerly Entrezgene);Acc:373939]	1.26721	3.06621	10.2434	0.00137177	0.00697032	ns	ns
ENSGALG00010012517	MGAT3	beta-1,4-mannosyl-glycoprotein 4-beta-N-acetylglucosaminyltransferase [Source:NCBI gene (formerly Entrezgene);Acc:418013]	0.97296	5.09868	10.2429	0.00137211	0.00697032	ns	ns
ENSGALG00010028461	#NA	extracellular matrix protein 1 [Source:HGNC Symbol;Acc:HGNC:3153]	2.43278	7.14208	10.2375	0.00137616	0.00698471	ns	ns
ENSGALG00010012226	SLCO4C1	solute carrier organic anion transporter family member 4C1 [Source:HGNC Symbol;Acc:HGNC:23612]	2.40409	0.379812	10.2358	0.00137738	0.00698823	ns	ns
ENSGALG00010023271	PATL2	PAT1 homolog 2 [Source:HGNC Symbol;Acc:HGNC:33630]	1.88524	0.788192	10.2309	0.00138109	0.00700438	ns	ns
ENSGALG00010018899	ACSS1A	acyl-CoA synthetase short chain family member 1 [Source:HGNC Symbol;Acc:HGNC:16091]	1.12978	2.68351	10.2296	0.00138207	0.00700665	ns	ns
ENSGALG00010012384	NRK	Nik related kinase [Source:NCBI gene (formerly Entrezgene);Acc:422380]	0.802093	6.58222	10.2276	0.00138351	0.00701106	ns	ns
ENSGALG00010017703	RPS6KA5	ribosomal protein S6 kinase A5 [Source:NCBI gene (formerly Entrezgene);Acc:423408]	0.669239	4.31747	10.227	0.001384	0.00701106	ns	ns
ENSGALG00010027699	VANGL2	VANGL planar cell polarity protein 2 [Source:HGNC Symbol;Acc:HGNC:15511]	0.98441	2.40622	10.2164	0.001392	0.00703812	ns	ns
ENSGALG00010001330	#NA	#NA	0.931175	3.78248	10.2148	0.00139321	0.00703885	up	ns
ENSGALG00010000148	#NA	#NA	1.03666	3.14982	10.2117	0.00139554	0.00704257	ns	ns
ENSGALG00010011239	RALGPS2	Ral GEF with PH domain and SH3 binding motif 2 [Source:NCBI gene (formerly Entrezgene);Acc:424429]	0.71891	3.65188	10.2008	0.0014038	0.00707888	ns	ns
ENSGALG00010014056	FMO3	flavin containing monooxygenase 3 [Source:NCBI gene (formerly Entrezgene);Acc:395267]	0.959503	3.50608	10.1981	0.00140582	0.00708639	ns	ns
ENSGALG00010021525	#NA	#NA	0.924312	3.20032	10.1718	0.00142604	0.0071692	ns	ns
ENSGALG00010027499	MOV10	Mov10 RISC complex RNA helicase [Source:NCBI gene (formerly Entrezgene);Acc:419872]	1.64234	3.33357	10.1536	0.00144021	0.00721848	ns	ns
ENSGALG00010008505	PTPN3	protein tyrosine phosphatase non-receptor type 3 [Source:HGNC Symbol;Acc:HGNC:9655]	1.57348	1.70333	10.145	0.00144689	0.00724103	ns	ns
ENSGALG00010005219	NALCN	sodium leak channel, non-selective [Source:HGNC Symbol;Acc:HGNC:19082]	2.33753	1.50885	10.141	0.00145006	0.00725138	ns	ns
ENSGALG00010024305	#NA	#NA	3.02389	-0.524678	10.1371	0.00145316	0.00726414	ns	ns
ENSGALG00010010889	CCL19	C-C motif chemokine ligand 19 [Source:NCBI gene (formerly Entrezgene);Acc:427406]	2.76225	0.358052	10.1334	0.00145604	0.00726756	ns	ns
ENSGALG00010019962	SNX8	sorting nexin 8 [Source:HGNC Symbol;Acc:HGNC:14972]	1.1946	3.57203	10.1321	0.00145709	0.0072701	ns	ns
ENSGALG00010019610	CORO7	coronin 7 [Source:NCBI gene (formerly Entrezgene);Acc:416670]	0.757566	4.54278	10.1233	0.0014641	0.00729955	ns	ns
ENSGALG00010024763	HOXD9	homeobox D9 [Source:NCBI gene (formerly Entrezgene);Acc:771214]	1.18224	2.01401	10.121	0.00146586	0.00730556	ns	ns
ENSGALG00010027155	#NA	#NA	1.52043	3.16667	10.1046	0.00147899	0.0073627	ns	ns
ENSGALG00010014310	COL6A1	collagen type VI alpha 1 chain [Source:NCBI gene (formerly Entrezgene);Acc:396000]	1.12104	9.17837	10.0986	0.00148382	0.00738392	ns	ns
ENSGALG00010027863	CHDH	choline dehydrogenase [Source:HGNC Symbol;Acc:HGNC:24288]	1.35238	1.71856	10.0946	0.00148706	0.00738898	ns	ns
ENSGALG00010003307	COL1A2	collagen type I alpha 2 chain [Source:NCBI gene (formerly Entrezgene);Acc:396243]	1.48639	10.2486	10.093	0.00148836	0.00739269	ns	ns
ENSGALG00010029384	WDR81	WD repeat domain 81 [Source:HGNC Symbol;Acc:HGNC:26600]	0.725355	4.18663	10.0751	0.00150286	0.00745632	ns	ns
ENSGALG00010009597	CDK1	cyclin dependent kinase 1 [Source:NCBI gene (formerly Entrezgene);Acc:396252]	0.890723	3.59048	10.0725	0.00150498	0.00746403	ns	ns
ENSGALG00010007910	ANKS6	ankyrin repeat and sterile alpha motif domain containing 6 [Source:HGNC Symbol;Acc:HGNC:26724]	1.09195	2.12789	10.0704	0.00150673	0.00746991	ns	ns
ENSGALG00010029523	FSCN2	fascin actin-bundling protein 2, retinal [Source:NCBI gene (formerly Entrezgene);Acc:429198]	1.29546	1.82268	10.0673	0.0015092	0.00747936	ns	ns
ENSGALG00010023626	LOXL1	lysyl oxidase like 1 [Source:HGNC Symbol;Acc:HGNC:6665]	1.22315	5.4315	10.0551	0.00151924	0.00751876	ns	ns
ENSGALG00010006728	#NA	#NA	1.06645	3.17617	10.0514	0.00152235	0.00752762	ns	ns
ENSGALG00010010913	IFT56	tetratricopeptide repeat domain 26 [Source:HGNC Symbol;Acc:HGNC:21882]	1.46743	1.16062	10.0484	0.00152477	0.00753676	ns	ns
ENSGALG00010010821	RGS8	regulator of G protein signaling 8 [Source:HGNC Symbol;Acc:HGNC:16810]	2.0081	1.41182	10.0392	0.00153246	0.00757196	ns	ns
ENSGALG00010000356	#NA	#NA	0.983205	5.43218	10.0328	0.00153775	0.00758675	ns	ns
ENSGALG00010021594	ADPGK	ADP dependent glucokinase [Source:NCBI gene (formerly Entrezgene);Acc:415317]	0.920022	3.71732	10.0334	0.00153726	0.00758675	ns	ns
ENSGALG00010025039	CEBPA	CCAAT/enhancer binding protein alpha [Source:NCBI gene (formerly Entrezgene);Acc:427549]	1.69478	4.46483	10.0315	0.00153887	0.00758945	ns	ns
ENSGALG00010023487	#NA	#NA	1.03742	6.03869	10.0263	0.00154324	0.00759972	ns	ns
ENSGALG00010028914	TLR4	toll like receptor 4 [Source:NCBI gene (formerly Entrezgene);Acc:417241]	1.75402	3.50634	10.0226	0.00154631	0.00760915	ns	ns
ENSGALG00010029443	#NA	#NA	1.24858	2.59325	10.0185	0.00154974	0.00762036	up	ns
ENSGALG00010010136	EPHX2	epoxide hydrolase 2 [Source:NCBI gene (formerly Entrezgene);Acc:421999]	1.04749	2.81435	10.019	0.00154934	0.00762036	ns	ns
ENSGALG00010022815	LRRC8D	leucine rich repeat containing 8 VRAC subunit D [Source:HGNC Symbol;Acc:HGNC:16992]	0.808206	4.14476	10.014	0.00155355	0.00763627	ns	ns
ENSGALG00010017873	HSPG2	heparan sulfate proteoglycan 2 [Source:HGNC Symbol;Acc:HGNC:5273]	0.750448	9.1835	10.0088	0.00155797	0.0076523	ns	ns
ENSGALG00010009728	CCDC149	coiled-coil domain containing 149 [Source:HGNC Symbol;Acc:HGNC:25405]	0.81467	2.81476	9.99399	0.00157052	0.00770824	ns	ns
ENSGALG00010020453	#NA	#NA	1.45742	2.14623	9.98989	0.00157402	0.00772254	ns	ns
ENSGALG00010001883	KBTBD11	kelch repeat and BTB domain containing 11 [Source:HGNC Symbol;Acc:HGNC:29104]	1.4278	3.19957	9.98721	0.00157631	0.00772685	ns	ns
ENSGALG00010015964	KLC1	kinesin light chain 1 [Source:HGNC Symbol;Acc:HGNC:6387]	0.65987	4.65838	9.98667	0.00157678	0.00772685	ns	ns
ENSGALG00010024949	PAN2	PAN2 poly(A) specific ribonuclease subunit [Source:NCBI gene (formerly Entrezgene);Acc:429172]	0.642111	4.05276	9.98614	0.00157723	0.00772685	ns	ns
ENSGALG00010001786	P2RY8	purinergic receptor P2Y8 [Source:NCBI gene (formerly Entrezgene);Acc:418665]	1.70225	2.91232	9.98457	0.00157857	0.00773056	ns	ns
ENSGALG00010004158	JCHAIN	joining chain of multimeric IgA and IgM [Source:NCBI gene (formerly Entrezgene);Acc:374117]	2.14204	5.88045	9.96993	0.00159117	0.00778651	ns	ns
ENSGALG00010024191	DPYD	dihydropyrimidine dehydrogenase [Source:HGNC Symbol;Acc:HGNC:3012]	1.29987	2.18197	9.96114	0.00159879	0.00781513	ns	ns
ENSGALG00010014284	TMEM131L	transmembrane 131 like [Source:HGNC Symbol;Acc:HGNC:29146]	0.73503	3.44981	9.94627	0.00161175	0.00786979	ns	ns
ENSGALG00010004987	MAP3K8	mitogen-activated protein kinase kinase kinase 8 [Source:HGNC Symbol;Acc:HGNC:6860]	1.92558	-0.0574485	9.94001	0.00161725	0.00788788	ns	ns
ENSGALG00010003742	ZFHX4	zinc finger homeobox 4 [Source:NCBI gene (formerly Entrezgene);Acc:395904]	0.925927	3.1614	9.94014	0.00161713	0.00788788	ns	ns
ENSGALG00010027607	ABL1	ABL proto-oncogene 1, non-receptor tyrosine kinase [Source:HGNC Symbol;Acc:HGNC:76]	0.732009	5.27141	9.9335	0.00162298	0.00791292	ns	ns
ENSGALG00010028128	DNM1	dynamin 1 [Source:HGNC Symbol;Acc:HGNC:2972]	1.14615	3.32352	9.91506	0.00163932	0.00797495	ns	ns
ENSGALG00010017882	LZTS3	leucine zipper tumor suppressor family member 3 [Source:HGNC Symbol;Acc:HGNC:30139]	1.35893	2.18897	9.90864	0.00164505	0.00799989	ns	ns
ENSGALG00010014045	GOLT1B	golgi transport 1B [Source:HGNC Symbol;Acc:HGNC:20175]	0.828907	4.48086	9.90123	0.00165168	0.00802922	ns	ns
ENSGALG00010024434	B3GNT9	UDP-GlcNAc:betaGal beta-1,3-N-acetylglucosaminyltransferase 9 [Source:HGNC Symbol;Acc:HGNC:28714]	1.02489	4.05785	9.89883	0.00165384	0.00803674	up	ns
ENSGALG00010014722	KCTD17	potassium channel tetramerization domain containing 17 [Source:HGNC Symbol;Acc:HGNC:25705]	2.55338	-0.970148	9.88361	0.00166757	0.00809755	up	ns
ENSGALG00010002601	PLCXD1	phosphatidylinositol specific phospholipase C X domain containing 1 [Source:NCBI gene (formerly Entrezgene);Acc:418673]	1.57882	3.06004	9.88171	0.0016693	0.00810296	ns	ns
ENSGALG00010021510	NTSR1	neurotensin receptor 1 [Source:NCBI gene (formerly Entrezgene);Acc:428149]	2.36766	0.386594	9.87576	0.00167471	0.00812622	ns	ns
ENSGALG00010022557	WNT1	Wnt family member 1 [Source:NCBI gene (formerly Entrezgene);Acc:396160]	2.99574	0.32211	9.87357	0.0016767	0.00813292	up	ns
ENSGALG00010013502	PAFAH2	platelet activating factor acetylhydrolase 2 [Source:HGNC Symbol;Acc:HGNC:8579]	1.60338	1.29282	9.87174	0.00167837	0.00813803	ns	ns
ENSGALG00010028899	TNFSF8	tumor necrosis factor superfamily member 8 [Source:NCBI gene (formerly Entrezgene);Acc:378930]	2.23826	-0.213989	9.86533	0.00168423	0.00816047	ns	ns
ENSGALG00010004281	VIM	vimentin [Source:NCBI gene (formerly Entrezgene);Acc:420519]	0.933116	10.411	9.85958	0.00168949	0.00818299	ns	ns
ENSGALG00010018721	LRCH2	leucine rich repeats and calponin homology domain containing 2 [Source:HGNC Symbol;Acc:HGNC:29292]	0.97134	3.27387	9.85113	0.00169727	0.00821465	ns	ns
ENSGALG00010017974	MXRA8	matrix remodeling associated 8 [Source:NCBI gene (formerly Entrezgene);Acc:395347]	1.09735	6.93757	9.84041	0.00170719	0.00824758	ns	ns
ENSGALG00010025364	EPHA4	EPH receptor A4 [Source:NCBI gene (formerly Entrezgene);Acc:395559]	1.06728	1.61625	9.83194	0.00171507	0.00827572	ns	ns
ENSGALG00010005792	ADGRG6	adhesion G protein-coupled receptor G6 [Source:NCBI gene (formerly Entrezgene);Acc:421673]	0.950652	3.31646	9.82868	0.00171812	0.00828526	ns	ns
ENSGALG00010009338	KYNU	kynureninase [Source:HGNC Symbol;Acc:HGNC:6469]	3.01862	-1.13531	9.82666	0.00172001	0.00829136	ns	ns
ENSGALG00010005360	CAMK1D	calcium/calmodulin dependent protein kinase ID [Source:HGNC Symbol;Acc:HGNC:19341]	1.24566	4.40783	9.82382	0.00172267	0.00830115	ns	ns
ENSGALG00010012974	MFSD7	solute carrier family 49 member 3 [Source:HGNC Symbol;Acc:HGNC:26177]	1.45248	1.75503	9.81949	0.00172672	0.00830859	ns	ns
ENSGALG00010009866	NAGA	alpha-N-acetylgalactosaminidase [Source:NCBI gene (formerly Entrezgene);Acc:396547]	1.11892	3.85436	9.82009	0.00172616	0.00830859	ns	ns
ENSGALG00010020744	CHST3	carbohydrate sulfotransferase 3 [Source:NCBI gene (formerly Entrezgene);Acc:396018]	1.07846	3.03545	9.8195	0.00172671	0.00830859	up	ns
ENSGALG00010019925	RDH11	retinol dehydrogenase 11 [Source:HGNC Symbol;Acc:HGNC:17964]	0.920922	2.65327	9.81585	0.00173014	0.00832202	ns	ns
ENSGALG00010022538	WIPF1	WAS/WASL interacting protein family member 1 [Source:NCBI gene (formerly Entrezgene);Acc:424143]	0.731844	5.08076	9.80944	0.00173618	0.00834806	ns	ns
ENSGALG00010015881	GAB3	GRB2 associated binding protein 3 [Source:HGNC Symbol;Acc:HGNC:17515]	1.52213	2.19492	9.79171	0.001753	0.0084167	ns	ns
ENSGALG00010029376	#NA	#NA	1.26547	4.95101	9.78054	0.00176369	0.00845269	ns	ns
ENSGALG00010023472	PTPN6	protein tyrosine phosphatase non-receptor type 6 [Source:NCBI gene (formerly Entrezgene);Acc:427947]	1.43339	4.36934	9.77426	0.00176972	0.0084785	ns	ns
ENSGALG00010006903	B3GLCT	beta 3-glucosyltransferase [Source:HGNC Symbol;Acc:HGNC:20207]	0.767877	3.57132	9.76251	0.00178106	0.00852961	ns	ns
ENSGALG00010020319	NTRK3	neurotrophic receptor tyrosine kinase 3 [Source:NCBI gene (formerly Entrezgene);Acc:396081]	1.27719	1.27713	9.75835	0.0017851	0.00854293	ns	ns
ENSGALG00010016121	SLC35C2	solute carrier family 35 member C2 [Source:NCBI gene (formerly Entrezgene);Acc:419306]	0.892069	2.687	9.75165	0.00179162	0.00856795	ns	ns
ENSGALG00010008111	SYTL2	synaptotagmin like 2 [Source:HGNC Symbol;Acc:HGNC:15585]	1.24882	1.75568	9.74178	0.00180126	0.00860688	ns	ns
ENSGALG00010015386	SLC24A4	solute carrier family 24 member 4 [Source:HGNC Symbol;Acc:HGNC:10978]	1.94729	0.472897	9.73864	0.00180434	0.00860843	ns	ns
ENSGALG00010020633	HOGA1	4-hydroxy-2-oxoglutarate aldolase 1 [Source:HGNC Symbol;Acc:HGNC:25155]	1.21657	2.95239	9.73804	0.00180494	0.00860843	ns	ns
ENSGALG00010012031	GRK6	G protein-coupled receptor kinase 6 [Source:HGNC Symbol;Acc:HGNC:4545]	0.837819	3.1297	9.73768	0.00180529	0.00860843	ns	ns
ENSGALG00010002530	STAG3	stromal antigen 3 [Source:NCBI gene (formerly Entrezgene);Acc:418671]	0.82735	3.67659	9.73792	0.00180506	0.00860843	ns	ns
ENSGALG00010029626	AP2B1	adaptor related protein complex 2 subunit beta 1 [Source:HGNC Symbol;Acc:HGNC:563]	0.706092	5.48913	9.72707	0.00181574	0.00865204	ns	ns
ENSGALG00010005913	NFKBIA	NFKB inhibitor alpha [Source:NCBI gene (formerly Entrezgene);Acc:396093]	1.37238	5.99172	9.71668	0.00182603	0.00869169	ns	ns
ENSGALG00010003260	ACP5	acid phosphatase 5, tartrate resistant [Source:HGNC Symbol;Acc:HGNC:124]	1.36016	4.68516	9.71734	0.00182538	0.00869169	ns	ns
ENSGALG00010015472	LGMN	legumain [Source:HGNC Symbol;Acc:HGNC:9472]	0.800925	6.99277	9.71752	0.0018252	0.00869169	ns	ns
ENSGALG00010020259	#NA	#NA	1.56017	1.52333	9.71262	0.00183007	0.00870777	up	ns
ENSGALG00010018544	HACD2	3-hydroxyacyl-CoA dehydratase 2 [Source:NCBI gene (formerly Entrezgene);Acc:424251]	0.902234	3.01128	9.70934	0.00183334	0.00872023	ns	ns
ENSGALG00010014792	#NA	#NA	1.8015	0.560971	9.70027	0.00184241	0.00875706	ns	ns
ENSGALG00010009489	MROH1	maestro heat like repeat family member 1 [Source:HGNC Symbol;Acc:HGNC:26958]	0.943292	5.32835	9.6996	0.00184308	0.00875712	ns	ns
ENSGALG00010007425	ARSA	arylsulfatase A [Source:HGNC Symbol;Acc:HGNC:713]	0.863021	3.22262	9.69523	0.00184746	0.00877165	ns	ns
ENSGALG00010008330	EZH2	enhancer of zeste 2 polycomb repressive complex 2 subunit [Source:HGNC Symbol;Acc:HGNC:3527]	0.932985	3.18889	9.68996	0.00185278	0.00879373	ns	ns
ENSGALG00010003063	GGH	gamma-glutamyl hydrolase [Source:HGNC Symbol;Acc:HGNC:4248]	0.894876	4.72347	9.68142	0.00186141	0.00882836	ns	ns
ENSGALG00010022873	NGEF	neuronal guanine nucleotide exchange factor [Source:NCBI gene (formerly Entrezgene);Acc:424744]	1.76748	2.14208	9.66344	0.00187971	0.00888968	ns	ns
ENSGALG00010000039	PDIA3	protein disulfide isomerase family A member 3 [Source:NCBI gene (formerly Entrezgene);Acc:373899]	0.692714	7.27496	9.66165	0.00188155	0.00889202	ns	ns
ENSGALG00010015975	BTK	Bruton tyrosine kinase [Source:NCBI gene (formerly Entrezgene);Acc:374075]	1.41497	3.47075	9.65649	0.00188684	0.00891068	ns	ns
ENSGALG00010022564	VTCN1	V-set domain containing T cell activation inhibitor 1 [Source:HGNC Symbol;Acc:HGNC:28873]	1.60834	-0.26949	9.64533	0.00189833	0.00895537	ns	ns
ENSGALG00010022554	SCG3	secretogranin III [Source:NCBI gene (formerly Entrezgene);Acc:415424]	1.43477	1.61233	9.62228	0.00192231	0.00905234	up	ns
ENSGALG00010023137	ETV6	ETS variant 6 [Source:NCBI gene (formerly Entrezgene);Acc:395750]	0.734821	4.69412	9.62107	0.00192358	0.00905511	ns	ns
ENSGALG00010018128	SEPTIN12	septin 12 [Source:HGNC Symbol;Acc:HGNC:26348]	1.48198	2.37797	9.60766	0.00193767	0.00911822	ns	ns
ENSGALG00010024903	CASP8	caspase 8 [Source:NCBI gene (formerly Entrezgene);Acc:395284]	0.764683	2.76049	9.59046	0.00195591	0.00919752	ns	ns
ENSGALG00010027410	ALAS1	5'-aminolevulinate synthase 1 [Source:NCBI gene (formerly Entrezgene);Acc:552895]	0.776572	5.40311	9.58821	0.00195831	0.00920272	ns	ns
ENSGALG00010029594	CRLF3	cytokine receptor like factor 3 [Source:NCBI gene (formerly Entrezgene);Acc:417407]	0.814921	4.80419	9.58069	0.00196634	0.00923671	ns	ns
ENSGALG00010021760	CSTA	cystatin A [Source:HGNC Symbol;Acc:HGNC:2481]	2.54076	4.0622	9.5783	0.0019689	0.00924546	ns	ns
ENSGALG00010027624	#NA	#NA	1.38419	2.78054	9.57638	0.00197097	0.00924703	ns	ns
ENSGALG00010022194	#NA	#NA	0.836356	3.85458	9.57604	0.00197133	0.00924703	up	ns
ENSGALG00010023432	TMOD3	tropomodulin 3 [Source:NCBI gene (formerly Entrezgene);Acc:415421]	0.7059	5.29765	9.57713	0.00197016	0.00924703	ns	ns
ENSGALG00010024467	#NA	#NA	1.41798	1.2282	9.5663	0.00198181	0.00928834	ns	ns
ENSGALG00010029146	NEK6	NIMA related kinase 6 [Source:NCBI gene (formerly Entrezgene);Acc:417101]	0.57788	6.12513	9.54902	0.00200057	0.00936757	ns	ns
ENSGALG00010011423	GDF6	growth differentiation factor 6 [Source:HGNC Symbol;Acc:HGNC:4221]	2.05637	1.08275	9.54644	0.00200337	0.0093774	up	ns
ENSGALG00010001758	COL19A1	collagen type XIX alpha 1 chain [Source:HGNC Symbol;Acc:HGNC:2196]	1.7621	1.62673	9.5411	0.00200921	0.00939808	ns	ns
ENSGALG00010013150	GNS	glucosamine (N-acetyl)-6-sulfatase [Source:NCBI gene (formerly Entrezgene);Acc:417829]	0.662442	7.10798	9.52939	0.00202208	0.00944825	ns	ns
ENSGALG00010023617	#NA	#NA	1.41	2.15151	9.51272	0.00204053	0.00951097	ns	ns
ENSGALG00010008301	FAM91A1	family with sequence similarity 91 member A1 [Source:HGNC Symbol;Acc:HGNC:26306]	0.76465	3.97404	9.51113	0.0020423	0.00951587	ns	ns
ENSGALG00010000511	FERMT3	FERM domain containing kindlin 3 [Source:HGNC Symbol;Acc:HGNC:23151]	1.48672	3.6165	9.50771	0.0020461	0.0095269	ns	ns
ENSGALG00010024159	NLRX1	NLR family member X1 [Source:HGNC Symbol;Acc:HGNC:29890]	1.15802	2.07497	9.50106	0.00205353	0.00955141	ns	ns
ENSGALG00010010911	#NA	#NA	2.86396	-0.945264	9.49777	0.00205722	0.00956519	ns	ns
ENSGALG00010013768	FAM110A	family with sequence similarity 110 member A [Source:HGNC Symbol;Acc:HGNC:16188]	1.30668	2.25147	9.48853	0.00206761	0.00961014	ns	ns
ENSGALG00010027649	FBLN2	fibulin 2 [Source:HGNC Symbol;Acc:HGNC:3601]	0.986923	5.89078	9.48313	0.0020737	0.00963508	ns	ns
ENSGALG00010013390	SLC16A2	solute carrier family 16 member 2 [Source:NCBI gene (formerly Entrezgene);Acc:428716]	0.872201	3.44475	9.481	0.00207611	0.00964286	ns	ns
ENSGALG00010005472	PFKP	phosphofructokinase, platelet [Source:NCBI gene (formerly Entrezgene);Acc:428411]	0.713517	4.66749	9.46446	0.00209491	0.00972337	ns	ns
ENSGALG00010014912	PDCD1	0	1.83784	1.02131	9.45671	0.00210378	0.00975405	ns	ns
ENSGALG00010028548	MYO1F	myosin IF [Source:NCBI gene (formerly Entrezgene);Acc:396187]	1.67703	4.56721	9.4533	0.0021077	0.00976561	ns	ns
ENSGALG00010023513	CDCA9	cell division cycle associated 9 [Source:NCBI gene (formerly Entrezgene);Acc:415745]	1.35942	0.959803	9.44963	0.00211191	0.0097783	ns	ns
ENSGALG00010029757	ULK2	unc-51 like autophagy activating kinase 2 [Source:HGNC Symbol;Acc:HGNC:13480]	1.08432	5.54039	9.45018	0.00211128	0.0097783	ns	ns
ENSGALG00010023259	TSPAN15	tetraspanin 15 [Source:NCBI gene (formerly Entrezgene);Acc:423699]	0.851172	3.69651	9.44224	0.00212045	0.00981095	ns	ns
ENSGALG00010022860	MOB3C	MOB kinase activator 3C [Source:HGNC Symbol;Acc:HGNC:29800]	1.07361	2.61273	9.44001	0.00212302	0.00981944	ns	ns
ENSGALG00010007581	LPCAT1	lysophosphatidylcholine acyltransferase 1 [Source:HGNC Symbol;Acc:HGNC:25718]	1.18018	1.77632	9.4392	0.00212396	0.00982033	ns	ns
ENSGALG00010011724	ARHGEF28	Rho guanine nucleotide exchange factor 28 [Source:HGNC Symbol;Acc:HGNC:30322]	1.5752	1.72675	9.42426	0.00214134	0.00988688	ns	ns
ENSGALG00010010317	#NA	#NA	1.17185	2.87852	9.41944	0.00214697	0.009906	ns	ns
ENSGALG00010020399	ATP13A2	ATPase 13A2 [Source:NCBI gene (formerly Entrezgene);Acc:419466]	0.76838	4.11782	9.41639	0.00215055	0.00991559	ns	ns
ENSGALG00010015109	PPT1	palmitoyl-protein thioesterase 1 [Source:NCBI gene (formerly Entrezgene);Acc:419681]	0.710208	6.00712	9.41201	0.00215569	0.00993582	ns	ns
ENSGALG00010023336	GPR162	G protein-coupled receptor 162 [Source:HGNC Symbol;Acc:HGNC:16693]	1.14375	3.21827	9.40846	0.00215987	0.00995161	up	ns
ENSGALG00010010445	LMAN1L	lectin, mannose binding 1 like [Source:NCBI gene (formerly Entrezgene);Acc:426849]	0.572749	5.63381	9.40439	0.00216466	0.00996678	ns	ns
ENSGALG00010024309	ABCB11	ATP binding cassette subfamily B member 11 [Source:HGNC Symbol;Acc:HGNC:42]	2.55852	3.04838	9.40347	0.00216575	0.00996833	ns	ns
ENSGALG00010022436	AFAP1L2	actin filament associated protein 1 like 2 [Source:HGNC Symbol;Acc:HGNC:25901]	0.74557	4.65068	9.39407	0.00217688	0.0100126	ns	ns
ENSGALG00010026854	SMPD2	sphingomyelin phosphodiesterase 2 [Source:HGNC Symbol;Acc:HGNC:11121]	1.12607	1.96178	9.38323	0.0021898	0.010065	ns	ns
ENSGALG00010005480	#NA	#NA	2.84902	-0.433685	9.3738	0.00220108	0.0101064	ns	ns
ENSGALG00010025954	TUBA1A	tubulin alpha 1a [Source:NCBI gene (formerly Entrezgene);Acc:429035]	0.897281	7.02663	9.3691	0.00220674	0.0101288	ns	ns
ENSGALG00010021338	PDIA5	protein disulfide isomerase family A member 5 [Source:HGNC Symbol;Acc:HGNC:24811]	0.77356	4.0807	9.36826	0.00220775	0.01013	ns	ns
ENSGALG00010018308	ACAP3	ArfGAP with coiled-coil, ankyrin repeat and PH domains 3 [Source:HGNC Symbol;Acc:HGNC:16754]	1.27421	2.62118	9.35277	0.00222649	0.0101912	ns	ns
ENSGALG00010008412	NEK1	NIMA related kinase 1 [Source:HGNC Symbol;Acc:HGNC:7744]	0.662577	3.66454	9.34518	0.00223573	0.0102229	ns	ns
ENSGALG00010011095	TNN	tenascin N [Source:HGNC Symbol;Acc:HGNC:22942]	2.27628	-0.662801	9.33751	0.0022451	0.0102521	up	ns
ENSGALG00010026017	PLEKHM1	pleckstrin homology and RUN domain containing M1 [Source:NCBI gene (formerly Entrezgene);Acc:419939]	0.760623	3.48014	9.33618	0.00224674	0.0102555	ns	ns
ENSGALG00010018046	CAPN15	calpain 15 [Source:HGNC Symbol;Acc:HGNC:11182]	0.71002	4.58928	9.32616	0.00225905	0.0102978	ns	ns
ENSGALG00010003862	PCK2	phosphoenolpyruvate carboxykinase 2, mitochondrial [Source:NCBI gene (formerly Entrezgene);Acc:396457]	0.647195	4.58437	9.32723	0.00225773	0.0102978	ns	ns
ENSGALG00010022997	ARHGAP1	Rho GTPase activating protein 1 [Source:HGNC Symbol;Acc:HGNC:673]	0.738616	5.09536	9.31979	0.00226692	0.0103298	ns	ns
ENSGALG00010016111	EPB41	erythrocyte membrane protein band 4.1 [Source:NCBI gene (formerly Entrezgene);Acc:396493]	0.80412	4.37283	9.31842	0.00226862	0.010334	ns	ns
ENSGALG00010017012	SYNGR3	synaptogyrin 3 [Source:NCBI gene (formerly Entrezgene);Acc:416548]	1.38546	3.98859	9.31453	0.00227343	0.0103488	ns	ns
ENSGALG00010025380	SPC25	SPC25, NDC80 kinetochore complex component [Source:NCBI gene (formerly Entrezgene);Acc:424172]	1.1704	3.09426	9.31504	0.0022728	0.0103488	ns	ns
ENSGALG00010006682	ARHGAP10	Rho GTPase activating protein 10 [Source:HGNC Symbol;Acc:HGNC:26099]	0.937327	4.11613	9.3108	0.00227807	0.0103628	ns	ns
ENSGALG00010014813	SASH3	SAM and SH3 domain containing 3 [Source:NCBI gene (formerly Entrezgene);Acc:422138]	1.48279	2.98096	9.30984	0.00227926	0.0103647	ns	ns
ENSGALG00010020569	DTX3L	deltex E3 ubiquitin ligase 3L [Source:HGNC Symbol;Acc:HGNC:30323]	1.10598	3.48853	9.29876	0.00229309	0.010424	ns	ns
ENSGALG00010011671	SLC41A2	solute carrier family 41 member 2 [Source:NCBI gene (formerly Entrezgene);Acc:427913]	1.08043	2.98296	9.29348	0.00229971	0.0104469	ns	ns
ENSGALG00010024311	KLHL6	kelch like family member 6 [Source:NCBI gene (formerly Entrezgene);Acc:424762]	1.09374	2.09697	9.29	0.00230408	0.0104488	ns	ns
ENSGALG00010001966	ARHGAP6	Rho GTPase activating protein 6 [Source:HGNC Symbol;Acc:HGNC:676]	1.06091	3.05149	9.29018	0.00230385	0.0104488	ns	ns
ENSGALG00010029307	SGSH	N-sulfoglucosamine sulfohydrolase [Source:HGNC Symbol;Acc:HGNC:10818]	1.02775	3.01382	9.29182	0.0023018	0.0104488	ns	ns
ENSGALG00010006080	#NA	#NA	0.712708	4.6419	9.29142	0.0023023	0.0104488	up	ns
ENSGALG00010010970	TPM2	tropomyosin 2 [Source:NCBI gene (formerly Entrezgene);Acc:396430]	2.01737	10.0753	9.27766	0.00231965	0.0105015	up	ns
ENSGALG00010028024	RBM3	RNA binding motif (RNP1, RRM) protein 3 [Source:NCBI gene (formerly Entrezgene);Acc:425789]	1.01015	6.94288	9.27376	0.0023246	0.0105203	ns	ns
ENSGALG00010017838	B3GNT2	UDP-GlcNAc:betaGal beta-1,3-N-acetylglucosaminyltransferase 2 [Source:NCBI gene (formerly Entrezgene);Acc:421286]	1.31458	2.04471	9.27281	0.0023258	0.0105221	ns	ns
ENSGALG00010003189	ANTXR2	ANTXR cell adhesion molecule 2 [Source:HGNC Symbol;Acc:HGNC:21732]	0.806686	5.73524	9.26808	0.00233182	0.0105458	ns	ns
ENSGALG00010018593	LGALS3	galectin 3 [Source:NCBI gene (formerly Entrezgene);Acc:373917]	1.96043	2.81839	9.25477	0.00234883	0.0106118	ns	ns
ENSGALG00010017430	CACNA1H	calcium voltage-gated channel subunit alpha1 H [Source:HGNC Symbol;Acc:HGNC:1395]	1.59641	1.00432	9.24618	0.00235988	0.0106508	ns	ns
ENSGALG00010029328	#NA	#NA	0.785469	3.44607	9.2419	0.00236539	0.0106684	ns	ns
ENSGALG00010024808	CELSR2	cadherin EGF LAG seven-pass G-type receptor 2 [Source:HGNC Symbol;Acc:HGNC:3231]	1.94491	0.58493	9.23891	0.00236927	0.0106823	ns	ns
ENSGALG00010016804	CSF1R	colony stimulating factor 1 receptor [Source:NCBI gene (formerly Entrezgene);Acc:396406]	1.34309	6.30257	9.23138	0.00237902	0.0107226	ns	ns
ENSGALG00010028193	BRINP1	BMP/retinoic acid inducible neural specific 1 [Source:NCBI gene (formerly Entrezgene);Acc:395098]	3.54811	-1.02719	9.20817	0.00240937	0.0108483	ns	ns
ENSGALG00010025092	COL1A1	collagen type I alpha 1 chain [Source:NCBI gene (formerly Entrezgene);Acc:395532]	1.63587	10.3855	9.20732	0.00241049	0.0108497	ns	ns
ENSGALG00010027674	TREM2	triggering receptor expressed on myeloid cells 2 [Source:NCBI gene (formerly Entrezgene);Acc:419920]	2.33979	2.48931	9.20213	0.00241733	0.0108768	ns	ns
ENSGALG00010001796	SLCO2B1	solute carrier organic anion transporter family member 2B1 [Source:HGNC Symbol;Acc:HGNC:10962]	1.08477	4.72813	9.20062	0.00241933	0.0108821	ns	ns
ENSGALG00010001958	RAB11FIP2	RAB11 family interacting protein 2 [Source:HGNC Symbol;Acc:HGNC:29152]	0.905175	4.55883	9.19721	0.00242384	0.0108986	ns	ns
ENSGALG00010028108	IQGAP3	IQ motif containing GTPase activating protein 3 [Source:HGNC Symbol;Acc:HGNC:20669]	1.12789	2.77834	9.19345	0.00242883	0.0109174	ns	ns
ENSGALG00010018350	CNNM1	cyclin and CBS domain divalent metal cation transport mediator 1 [Source:HGNC Symbol;Acc:HGNC:102]	2.10898	-0.276351	9.18919	0.00243448	0.0109353	ns	ns
ENSGALG00010015971	#NA	#NA	1.0864	2.424	9.18385	0.0024416	0.0109599	ns	ns
ENSGALG00010005401	BCLAF1	BCL2 associated transcription factor 1 [Source:HGNC Symbol;Acc:HGNC:16863]	0.639674	4.8066	9.18321	0.00244246	0.01096	ns	ns
ENSGALG00010016958	TLR15	toll-like receptor 15 [Source:NCBI gene (formerly Entrezgene);Acc:421219]	2.26238	0.777513	9.18085	0.0024456	0.0109666	ns	ns
ENSGALG00010001252	SNCAIP	synuclein alpha interacting protein [Source:HGNC Symbol;Acc:HGNC:11139]	1.01983	4.4154	9.18025	0.00244641	0.0109666	ns	ns
ENSGALG00010029734	SEC14L1	SEC14 like lipid binding 1 [Source:HGNC Symbol;Acc:HGNC:10698]	0.659785	5.61718	9.18125	0.00244507	0.0109666	ns	ns
ENSGALG00010017167	SMAP2	small ArfGAP2 [Source:NCBI gene (formerly Entrezgene);Acc:419641]	0.758442	5.12905	9.17103	0.00245876	0.0110108	ns	ns
ENSGALG00010010293	#NA	#NA	2.29972	-0.717421	9.16323	0.00246926	0.0110408	ns	ns
ENSGALG00010023482	SOGA1	suppressor of glucose, autophagy associated 1 [Source:HGNC Symbol;Acc:HGNC:16111]	0.897942	3.92762	9.16203	0.00247088	0.0110427	ns	ns
ENSGALG00010024360	FTL	ferritin, light polypeptide [Source:NCBI gene (formerly Entrezgene);Acc:378899]	0.917069	2.56263	9.14899	0.00248855	0.0111104	ns	ns
ENSGALG00010029293	DNAH17	dynein axonemal heavy chain 17 [Source:HGNC Symbol;Acc:HGNC:2946]	1.24	1.46894	9.14286	0.00249691	0.0111327	ns	ns
ENSGALG00010028915	ADGRD2	adhesion G protein-coupled receptor D2 [Source:HGNC Symbol;Acc:HGNC:18651]	2.11931	2.14448	9.14221	0.0024978	0.0111327	ns	ns
ENSGALG00010008516	MRE11	MRE11 homolog, double strand break repair nuclease [Source:NCBI gene (formerly Entrezgene);Acc:395555]	0.87123	3.87754	9.14162	0.00249859	0.0111327	ns	ns
ENSGALG00010020998	SYT17	synaptotagmin 17 [Source:HGNC Symbol;Acc:HGNC:24119]	1.78422	0.194975	9.13274	0.00251075	0.0111718	ns	ns
ENSGALG00010008333	APC	APC regulator of WNT signaling pathway [Source:HGNC Symbol;Acc:HGNC:583]	0.832044	4.9808	9.12461	0.00252194	0.0112141	ns	ns
ENSGALG00010027107	KIF21B	kinesin family member 21B [Source:HGNC Symbol;Acc:HGNC:29442]	1.585	2.23406	9.12287	0.00252433	0.0112172	ns	ns
ENSGALG00010021114	SBF2	SET binding factor 2 [Source:NCBI gene (formerly Entrezgene);Acc:423043]	0.71985	3.7021	9.12303	0.00252412	0.0112172	ns	ns
ENSGALG00010014122	ABCA1	ATP-binding cassette, sub-family A (ABC1), member 1 [Source:NCBI gene (formerly Entrezgene);Acc:373945]	1.26428	4.64308	9.11822	0.00253077	0.0112382	ns	ns
ENSGALG00010016937	DHRS7	dehydrogenase/reductase 7 [Source:HGNC Symbol;Acc:HGNC:21524]	0.92079	3.9979	9.11667	0.00253291	0.0112388	ns	ns
ENSGALG00010009104	MTR	5-methyltetrahydrofolate-homocysteine methyltransferase [Source:NCBI gene (formerly Entrezgene);Acc:422069]	0.850845	3.30384	9.11629	0.00253343	0.0112388	ns	ns
ENSGALG00010021078	#NA	#NA	3.27644	-0.292936	9.1107	0.00254118	0.0112581	ns	ns
ENSGALG00010012427	C7	complement C7 [Source:NCBI gene (formerly Entrezgene);Acc:427187]	1.64782	5.81187	9.10759	0.00254551	0.0112659	ns	ns
ENSGALG00010029541	#NA	#NA	1.31848	2.00381	9.10183	0.00255355	0.0112864	ns	ns
ENSGALG00010002467	NEK3	NIMA related kinase 3 [Source:HGNC Symbol;Acc:HGNC:7746]	1.59607	0.487702	9.09944	0.00255688	0.0112973	ns	ns
ENSGALG00010019041	KATNIP	katanin interacting protein [Source:HGNC Symbol;Acc:HGNC:29068]	1.01594	1.9084	9.08996	0.00257016	0.0113447	ns	ns
ENSGALG00010021766	AGRN	agrin [Source:NCBI gene (formerly Entrezgene);Acc:396538]	0.742859	4.76404	9.08203	0.00258134	0.0113864	ns	ns
ENSGALG00010003754	FAM110C	family with sequence similarity 110 member C [Source:HGNC Symbol;Acc:HGNC:33340]	1.39906	1.39202	9.08065	0.00258328	0.0113912	ns	ns
ENSGALG00010018021	ATRN	attractin [Source:HGNC Symbol;Acc:HGNC:885]	0.886712	6.50635	9.07396	0.00259275	0.0114254	ns	ns
ENSGALG00010005486	IRF5	interferon regulatory factor 5 [Source:NCBI gene (formerly Entrezgene);Acc:430409]	1.61837	2.77951	9.07273	0.00259449	0.0114292	ns	ns
ENSGALG00010017537	MANBA	mannosidase beta [Source:HGNC Symbol;Acc:HGNC:6831]	1.18709	3.19397	9.06979	0.00259867	0.0114438	ns	ns
ENSGALG00010011538	#NA	#NA	1.49758	3.36289	9.06915	0.00259958	0.011444	ns	ns
ENSGALG00010020194	PRICKLE2	prickle planar cell polarity protein 2 [Source:HGNC Symbol;Acc:HGNC:20340]	1.61986	1.91462	9.06768	0.00260167	0.0114494	ns	ns
ENSGALG00010027510	RHOC	ras homolog family member C [Source:NCBI gene (formerly Entrezgene);Acc:395869]	1.31153	4.0796	9.05437	0.00262068	0.0115139	ns	ns
ENSGALG00010006673	BAZ1A	bromodomain adjacent to zinc finger domain 1A [Source:HGNC Symbol;Acc:HGNC:960]	0.812658	4.3654	9.0426	0.0026376	0.0115768	ns	ns
ENSGALG00010020626	MORN4	MORN repeat containing 4 [Source:NCBI gene (formerly Entrezgene);Acc:425290]	0.891354	4.31411	9.03573	0.00264753	0.0116165	ns	ns
ENSGALG00010027576	GADD45B	growth arrest and DNA damage inducible beta [Source:HGNC Symbol;Acc:HGNC:4096]	1.35887	5.59561	9.00193	0.00269694	0.0118177	ns	ns
ENSGALG00010016676	NLRC3	NLR family CARD domain containing 3 [Source:HGNC Symbol;Acc:HGNC:29889]	1.41059	1.72674	8.99802	0.00270273	0.0118352	ns	ns
ENSGALG00010025072	VAMP2	0	2.24579	0.590946	8.9886	0.00271669	0.0118845	ns	ns
ENSGALG00010009102	HTRA3	HtrA serine peptidase 3 [Source:HGNC Symbol;Acc:HGNC:30406]	1.59645	3.85875	8.98724	0.00271871	0.0118855	ns	ns
ENSGALG00010028099	PCASP2	paracaspase 2 [Source:NCBI gene (formerly Entrezgene);Acc:429451]	1.33062	2.89619	8.96554	0.0027512	0.0120037	ns	ns
ENSGALG00010029660	CD300LG	CD300 molecule like family member g [Source:NCBI gene (formerly Entrezgene);Acc:422107]	1.44419	3.04697	8.96358	0.00275414	0.0120126	ns	ns
ENSGALG00010014766	F10	coagulation factor X [Source:NCBI gene (formerly Entrezgene);Acc:395876]	1.86392	2.26945	8.96294	0.00275511	0.0120129	ns	ns
ENSGALG00010020770	B4GALNT4	beta-1,4-N-acetyl-galactosaminyltransferase 4 [Source:HGNC Symbol;Acc:HGNC:26315]	1.0324	2.22237	8.96221	0.00275621	0.0120137	ns	ns
ENSGALG00010002054	RSF1	remodeling and spacing factor 1 [Source:HGNC Symbol;Acc:HGNC:18118]	0.647559	3.41472	8.95131	0.00277271	0.0120777	ns	ns
ENSGALG00010027722	GNAI3	G protein subunit alpha i3 [Source:NCBI gene (formerly Entrezgene);Acc:374097]	0.686587	5.79092	8.94803	0.00277769	0.0120914	ns	ns
ENSGALG00010014658	SELENOP1	selenoprotein P1 [Source:NCBI gene (formerly Entrezgene);Acc:431587]	1.29669	7.95685	8.94179	0.0027872	0.0121288	ns	ns
ENSGALG00010016355	MCF2L2	MCF.2 cell line derived transforming sequence-like 2 [Source:HGNC Symbol;Acc:HGNC:30319]	1.12113	1.81836	8.94114	0.00278818	0.0121291	ns	ns
ENSGALG00010020010	SORBS3	sorbin and SH3 domain containing 3 [Source:HGNC Symbol;Acc:HGNC:30907]	1.06834	4.0307	8.93553	0.00279676	0.0121545	up	ns
ENSGALG00010011985	#NA	#NA	2.71334	-0.0691324	8.93384	0.00279935	0.0121578	ns	ns
ENSGALG00010021439	ITPRIP	inositol 1,4,5-trisphosphate receptor interacting protein [Source:HGNC Symbol;Acc:HGNC:29370]	1.05233	4.26122	8.92831	0.00280784	0.0121866	ns	ns
ENSGALG00010003925	SEC31A	SEC31 homolog A, COPII coat complex component [Source:NCBI gene (formerly Entrezgene);Acc:422597]	0.690895	6.54663	8.92526	0.00281253	0.012199	ns	ns
ENSGALG00010003818	GAB2	GRB2 associated binding protein 2 [Source:HGNC Symbol;Acc:HGNC:14458]	1.72277	0.754756	8.91611	0.00282666	0.0122402	ns	ns
ENSGALG00010002404	OSBPL3	oxysterol binding protein like 3 [Source:HGNC Symbol;Acc:HGNC:16370]	1.42493	2.08762	8.91638	0.00282624	0.0122402	ns	ns
ENSGALG00010001214	TES	testin LIM domain protein [Source:NCBI gene (formerly Entrezgene);Acc:395332]	0.891697	4.05359	8.91409	0.00282978	0.0122498	ns	ns
ENSGALG00010014573	CEBPB	CCAAT/enhancer binding protein beta [Source:NCBI gene (formerly Entrezgene);Acc:396185]	1.27689	5.95558	8.90974	0.00283653	0.0122709	ns	ns
ENSGALG00010003585	PNPLA6	patatin like phospholipase domain containing 6 [Source:NCBI gene (formerly Entrezgene);Acc:425396]	0.680906	3.87584	8.9089	0.00283784	0.0122726	ns	ns
ENSGALG00010020896	MARCO	macrophage receptor with collagenous structure [Source:NCBI gene (formerly Entrezgene);Acc:395488]	2.04403	3.52822	8.90449	0.0028447	0.0122942	ns	ns
ENSGALG00010015105	#NA	#NA	1.79075	1.13612	8.90187	0.00284879	0.0123039	ns	ns
ENSGALG00010017999	GPR174	G protein-coupled receptor 174 [Source:NCBI gene (formerly Entrezgene);Acc:422146]	1.80929	0.696309	8.89844	0.00285415	0.012323	ns	ns
ENSGALG00010010285	#NA	#NA	2.63409	0.263679	8.89407	0.00286098	0.0123461	ns	ns
ENSGALG00010016094	FGF7	fibroblast growth factor 7 [Source:NCBI gene (formerly Entrezgene);Acc:415439]	1.10487	3.16415	8.89383	0.00286136	0.0123461	ns	ns
ENSGALG00010011278	#NA	#NA	2.5399	4.59217	8.88783	0.00287078	0.0123827	up	ns
ENSGALG00010002807	P2RY6	pyrimidinergic receptor P2Y6 [Source:NCBI gene (formerly Entrezgene);Acc:396114]	1.26016	3.4875	8.88476	0.00287561	0.0123995	ns	ns
ENSGALG00010012967	ECRG4	ECRG4 augurin precursor [Source:HGNC Symbol;Acc:HGNC:24642]	0.915515	5.1383	8.88157	0.00288063	0.0124171	up	ns
ENSGALG00010012837	PKIB	protein kinase (cAMP-dependent, catalytic) inhibitor beta [Source:NCBI gene (formerly Entrezgene);Acc:769402]	1.56043	1.14189	8.87521	0.0028907	0.0124517	ns	ns
ENSGALG00010003681	NT5C1B	5'-nucleotidase, cytosolic IB [Source:HGNC Symbol;Acc:HGNC:17818]	1.38643	2.92179	8.87472	0.00289147	0.0124517	ns	ns
ENSGALG00010004983	CLXN	calaxin [Source:HGNC Symbol;Acc:HGNC:25678]	2.16907	-0.464444	8.85971	0.00291533	0.01253	ns	ns
ENSGALG00010021153	PTPRF	protein tyrosine phosphatase receptor type F [Source:HGNC Symbol;Acc:HGNC:9670]	1.25851	3.00561	8.85259	0.00292674	0.0125627	ns	ns
ENSGALG00010025572	#NA	#NA	0.582654	5.36785	8.85264	0.00292666	0.0125627	ns	ns
ENSGALG00010005463	SKA3	spindle and kinetochore associated complex subunit 3 [Source:HGNC Symbol;Acc:HGNC:20262]	1.28087	1.02243	8.84368	0.00294105	0.0126078	ns	ns
ENSGALG00010020657	DALRD3	DALR anticodon binding domain containing 3 [Source:HGNC Symbol;Acc:HGNC:25536]	0.634279	3.78088	8.83534	0.00295453	0.0126615	ns	ns
ENSGALG00010005422	#NA	#NA	2.8356	-1.27928	8.83076	0.00296195	0.0126892	ns	ns
ENSGALG00010004852	#NA	#NA	1.6572	4.76945	8.82445	0.00297221	0.012729	ns	ns
ENSGALG00010003746	HOPX	HOP homeobox [Source:NCBI gene (formerly Entrezgene);Acc:395241]	1.38327	6.92468	8.82129	0.00297736	0.0127428	ns	ns
ENSGALG00010017201	AP5M1	adaptor related protein complex 5 subunit mu 1 [Source:HGNC Symbol;Acc:HGNC:20192]	1.07524	2.25362	8.81577	0.00298639	0.0127773	ns	ns
ENSGALG00010018822	TRAF5	TNF receptor associated factor 5 [Source:NCBI gene (formerly Entrezgene);Acc:374055]	1.21011	1.36921	8.808	0.00299912	0.0128235	ns	ns
ENSGALG00010019789	ARNT2	aryl hydrocarbon receptor nuclear translocator 2 [Source:HGNC Symbol;Acc:HGNC:16876]	1.35042	2.20844	8.80337	0.00300675	0.012852	ns	ns
ENSGALG00010014180	SLC19A1	solute carrier family 19 member 1 [Source:NCBI gene (formerly Entrezgene);Acc:424034]	0.714338	4.07857	8.80273	0.00300781	0.0128523	ns	ns
ENSGALG00010027130	NCKIPSD	NCK interacting protein with SH3 domain [Source:HGNC Symbol;Acc:HGNC:15486]	0.748905	3.31082	8.79248	0.00302474	0.0129122	ns	ns
ENSGALG00010002700	LHFPL1	LHFPL tetraspan subfamily member 6 [Source:HGNC Symbol;Acc:HGNC:6586]	0.742113	5.08898	8.78704	0.00303378	0.0129341	up	ns
ENSGALG00010023925	NCOA3	nuclear receptor coactivator 3 [Source:HGNC Symbol;Acc:HGNC:7670]	0.821188	3.66534	8.78197	0.00304223	0.0129659	ns	ns
ENSGALG00010026569	GNAZ	G protein subunit alpha z [Source:HGNC Symbol;Acc:HGNC:4395]	2.5792	0.497121	8.77767	0.00304941	0.0129924	ns	ns
ENSGALG00010005459	ZC3H12D	zinc finger CCCH-type containing 12D [Source:HGNC Symbol;Acc:HGNC:21175]	1.74966	2.15721	8.77412	0.00305534	0.0130134	ns	ns
ENSGALG00010029770	TLCD3A	TLC domain containing 3A [Source:HGNC Symbol;Acc:HGNC:29646]	1.16422	2.2959	8.77027	0.00306181	0.0130326	ns	ns
ENSGALG00010002953	WDFY2	WD repeat and FYVE domain containing 2 [Source:NCBI gene (formerly Entrezgene);Acc:770107]	0.908733	3.0558	8.76909	0.00306379	0.0130368	ns	ns
ENSGALG00010028127	MFSD12	major facilitator superfamily domain containing 12 [Source:HGNC Symbol;Acc:HGNC:28299]	1.40646	2.78984	8.7622	0.00307538	0.0130778	ns	ns
ENSGALG00010011703	YWHAZ	tyrosine 3-monooxygenase/tryptophan 5-monooxygenase activation protein zeta [Source:NCBI gene (formerly Entrezgene);Acc:425619]	0.537899	6.88474	8.75967	0.00307966	0.0130875	ns	ns
ENSGALG00010022649	PATZ1	POZ/BTB and AT hook containing zinc finger 1 [Source:HGNC Symbol;Acc:HGNC:13071]	1.2987	1.04123	8.75044	0.00309528	0.0131455	ns	ns
ENSGALG00010027975	IQSEC1	IQ motif and Sec7 domain ArfGEF 1 [Source:HGNC Symbol;Acc:HGNC:29112]	1.32392	3.25682	8.74775	0.00309983	0.0131564	ns	ns
ENSGALG00010001546	CGAS	cyclic GMP-AMP synthase [Source:HGNC Symbol;Acc:HGNC:21367]	1.06708	1.70359	8.7428	0.00310826	0.0131837	ns	ns
ENSGALG00010018601	CPNE4	copine 4 [Source:HGNC Symbol;Acc:HGNC:2317]	2.7629	-0.887361	8.74049	0.00311221	0.0131962	ns	ns
ENSGALG00010028221	TNFAIP8L1	TNF alpha induced protein 8 like 1 [Source:NCBI gene (formerly Entrezgene);Acc:420162]	0.949293	4.09279	8.73556	0.00312064	0.0132235	ns	ns
ENSGALG00010011061	KIF13B	kinesin family member 13B [Source:HGNC Symbol;Acc:HGNC:14405]	1.30081	3.39581	8.73409	0.00312316	0.01323	ns	ns
ENSGALG00010002994	DUSP4	dual specificity phosphatase 4 [Source:NCBI gene (formerly Entrezgene);Acc:395642]	2.08299	1.2745	8.73124	0.00312803	0.0132464	ns	ns
ENSGALG00010027216	#NA	#NA	1.99786	1.84529	8.71512	0.00315582	0.0133555	ns	ns
ENSGALG00010013809	MX1	myxovirus (influenza virus) resistance 1, interferon-inducible protein p78 (mouse) [Source:NCBI gene (formerly Entrezgene);Acc:395313]	2.45702	2.58816	8.71422	0.00315737	0.0133578	up	ns
ENSGALG00010027403	ACKR2	cytochrome P450 family 8 subfamily B member 1 [Source:NCBI gene (formerly Entrezgene);Acc:425055]	1.20675	1.43253	8.70805	0.00316807	0.0133945	ns	ns
ENSGALG00010018413	SLC15A2	solute carrier family 15 member 2 [Source:NCBI gene (formerly Entrezgene);Acc:424244]	2.5429	0.483252	8.70328	0.00317639	0.0134234	up	ns
ENSGALG00010001556	EPB41L3	erythrocyte membrane protein band 4.1 like 3 [Source:HGNC Symbol;Acc:HGNC:3380]	0.940502	4.41778	8.70202	0.00317858	0.0134234	ns	ns
ENSGALG00010028086	MATK	megakaryocyte-associated tyrosine kinase [Source:HGNC Symbol;Acc:HGNC:6906]	1.39348	2.522	8.68882	0.00320168	0.0135064	ns	ns
ENSGALG00010010142	#NA	#NA	2.03877	-0.978818	8.67524	0.00322563	0.0135956	ns	ns
ENSGALG00010010311	CTSV	cathepsin V [Source:NCBI gene (formerly Entrezgene);Acc:427466]	0.711802	6.64934	8.67351	0.00322869	0.013603	ns	ns
ENSGALG00010006715	IRF8	interferon regulatory factor 8 [Source:NCBI gene (formerly Entrezgene);Acc:396385]	0.849092	4.73215	8.67208	0.00323122	0.0136093	ns	ns
ENSGALG00010010214	FAF2	Fas associated factor family member 2 [Source:HGNC Symbol;Acc:HGNC:24666]	0.634311	3.88105	8.6681	0.00323828	0.0136348	ns	ns
ENSGALG00010009744	DAPK1	death-associated protein kinase 1 [Source:NCBI gene (formerly Entrezgene);Acc:431670]	1.02022	3.07093	8.66676	0.00324066	0.0136405	ns	ns
ENSGALG00010025353	SLC12A4	solute carrier family 12 member 4 [Source:NCBI gene (formerly Entrezgene);Acc:415715]	0.540005	5.09183	8.66411	0.00324539	0.013656	ns	ns
ENSGALG00010013063	PARP12	poly(ADP-ribose) polymerase family member 12 [Source:HGNC Symbol;Acc:HGNC:21919]	1.02777	3.67332	8.64691	0.00327616	0.0137723	ns	ns
ENSGALG00010008092	SPIRE2	spire type actin nucleation factor 2 [Source:HGNC Symbol;Acc:HGNC:30623]	4.23103	2.10234	8.64394	0.00328151	0.0137773	ns	ns
ENSGALG00010018520	#NA	#NA	0.766647	3.23661	8.63623	0.00329543	0.0138243	ns	ns
ENSGALG00010001836	TWSG1	twisted gastrulation BMP signaling modulator 1 [Source:NCBI gene (formerly Entrezgene);Acc:374024]	0.580712	5.76636	8.63601	0.00329583	0.0138243	ns	ns
ENSGALG00010023652	SLC30A7	solute carrier family 30 member 7 [Source:NCBI gene (formerly Entrezgene);Acc:424464]	0.780488	3.23086	8.6344	0.00329873	0.0138321	ns	ns
ENSGALG00010013227	CITED4	Cbp/p300 interacting transactivator with Glu/Asp rich carboxy-terminal domain 4 [Source:NCBI gene (formerly Entrezgene);Acc:395465]	1.38469	2.99427	8.63095	0.00330499	0.0138522	ns	ns
ENSGALG00010025404	CERS6	ceramide synthase 6 [Source:HGNC Symbol;Acc:HGNC:23826]	1.23305	2.54422	8.6306	0.00330562	0.0138522	ns	ns
ENSGALG00010015562	IRF9	interferon regulatory factor 9 [Source:NCBI gene (formerly Entrezgene);Acc:395243]	1.20853	3.05044	8.6288	0.00330889	0.013861	ns	ns
ENSGALG00010021387	SLC2A14	solute carrier family 2 member 14 [Source:NCBI gene (formerly Entrezgene);Acc:396517]	0.702485	5.44704	8.62829	0.00330981	0.013861	ns	ns
ENSGALG00010007201	#NA	#NA	2.61094	-1.29319	8.62475	0.00331627	0.0138705	ns	ns
ENSGALG00010021601	LPAR5	lysophosphatidic acid receptor 5 [Source:HGNC Symbol;Acc:HGNC:13307]	1.14445	1.74833	8.62514	0.00331555	0.0138705	ns	ns
ENSGALG00010024186	HAO2	hydroxyacid oxidase 2 [Source:HGNC Symbol;Acc:HGNC:4810]	2.33607	-1.59074	8.61242	0.00333879	0.0139453	ns	ns
ENSGALG00010018216	FANCM	Fanconi anemia complementation group M [Source:NCBI gene (formerly Entrezgene);Acc:100857997]	0.835505	3.23572	8.61335	0.00333708	0.0139453	ns	ns
ENSGALG00010017054	GALM	galactose mutarotase [Source:HGNC Symbol;Acc:HGNC:24063]	0.755055	4.09366	8.61228	0.00333904	0.0139453	ns	ns
ENSGALG00010000641	#NA	#NA	1.89715	1.07721	8.60887	0.00334529	0.0139654	ns	ns
ENSGALG00010021033	RNF122	ring finger protein 122 [Source:HGNC Symbol;Acc:HGNC:21147]	1.56351	3.03601	8.60825	0.00334644	0.0139658	ns	ns
ENSGALG00010020254	#NA	#NA	0.771392	3.69209	8.5967	0.00336773	0.0140458	ns	ns
ENSGALG00010014515	ETNK1	ethanolamine kinase 1 [Source:HGNC Symbol;Acc:HGNC:24649]	0.775733	4.24947	8.59379	0.00337311	0.0140638	ns	ns
ENSGALG00010021580	KCTD10	potassium channel tetramerization domain containing 10 [Source:HGNC Symbol;Acc:HGNC:23236]	0.691329	4.27809	8.59266	0.0033752	0.0140681	ns	ns
ENSGALG00010005012	#NA	#NA	2.38258	1.98548	8.59014	0.00337988	0.0140711	ns	ns
ENSGALG00010017691	LZTS1	leucine zipper tumor suppressor 1 [Source:HGNC Symbol;Acc:HGNC:13861]	1.6926	1.41497	8.58999	0.00338016	0.0140711	ns	ns
ENSGALG00010015013	SNX18	sorting nexin 18 [Source:NCBI gene (formerly Entrezgene);Acc:768969]	1.08678	2.93851	8.59001	0.00338012	0.0140711	ns	ns
ENSGALG00010022282	METTL7A	methyltransferase like 7A [Source:HGNC Symbol;Acc:HGNC:24550]	1.4499	4.14707	8.5807	0.00339744	0.0141164	ns	ns
ENSGALG00010021407	SIN3A	SIN3 transcription regulator family member A [Source:NCBI gene (formerly Entrezgene);Acc:415307]	0.595833	4.16388	8.57122	0.00341518	0.0141812	ns	ns
ENSGALG00010028052	#NA	#NA	1.64914	1.70068	8.56971	0.00341801	0.0141885	ns	ns
ENSGALG00010005158	IFT43	intraflagellar transport 43 [Source:HGNC Symbol;Acc:HGNC:29669]	1.23186	2.88162	8.56748	0.00342221	0.014197	ns	ns
ENSGALG00010009289	GPR137B	G protein-coupled receptor 137B [Source:NCBI gene (formerly Entrezgene);Acc:421511]	1.51377	2.65965	8.56604	0.00342492	0.0142038	ns	ns
ENSGALG00010023287	RGS19	regulator of G-protein signaling 19 [Source:NCBI gene (formerly Entrezgene);Acc:374070]	1.52348	2.11018	8.55391	0.00344781	0.0142853	ns	ns
ENSGALG00010028125	HMG20B	high mobility group 20B [Source:HGNC Symbol;Acc:HGNC:5002]	0.77296	3.62205	8.54443	0.00346581	0.0143464	ns	ns
ENSGALG00010003874	YES1	YES proto-onco 1, Src family tyrosine kinase [Source:NCBI gene (formerly Entrezgene);Acc:396238]	0.61188	4.81115	8.54126	0.00347186	0.014367	ns	ns
ENSGALG00010016788	ANLN	anillin actin binding protein [Source:HGNC Symbol;Acc:HGNC:14082]	1.18922	3.5419	8.54051	0.00347329	0.0143684	ns	ns
ENSGALG00010012063	PTPRD	protein tyrosine phosphatase receptor type D [Source:HGNC Symbol;Acc:HGNC:9668]	1.40697	1.9458	8.53702	0.00347995	0.0143915	ns	ns
ENSGALG00010013033	MAP3K1	mitogen-activated protein kinase kinase kinase 1 [Source:HGNC Symbol;Acc:HGNC:6848]	1.11613	4.1755	8.53206	0.00348945	0.0144173	ns	ns
ENSGALG00010001661	TCTN3	tectonic family member 3 [Source:NCBI gene (formerly Entrezgene);Acc:100857412]	0.781166	3.60111	8.52765	0.00349791	0.0144465	ns	ns
ENSGALG00010002991	BLB1	Major histocompatibility complex class II beta chain BLB1 [Source:NCBI gene (formerly Entrezgene);Acc:693256]	1.10658	7.45986	8.52268	0.00350748	0.0144737	ns	ns
ENSGALG00010011571	ATOSB	family with sequence similarity 214 member B [Source:HGNC Symbol;Acc:HGNC:25666]	0.691138	3.3052	8.51972	0.00351319	0.0144882	ns	ns
ENSGALG00010021719	BHLHE40	basic helix-loop-helix family member e40 [Source:NCBI gene (formerly Entrezgene);Acc:416108]	0.997328	7.11085	8.51848	0.00351559	0.0144911	ns	ns
ENSGALG00010019649	TMEM63B	transmembrane protein 63B [Source:NCBI gene (formerly Entrezgene);Acc:421442]	0.672875	5.33028	8.51822	0.00351607	0.0144911	ns	ns
ENSGALG00010016977	CLCN7	chloride voltage-gated channel 7 [Source:NCBI gene (formerly Entrezgene);Acc:416656]	0.611138	4.03989	8.51492	0.00352246	0.0145129	ns	ns
ENSGALG00010009142	LGALS8	galectin 8 [Source:NCBI gene (formerly Entrezgene);Acc:430948]	1.3023	3.15491	8.5133	0.00352561	0.0145204	ns	ns
ENSGALG00010009736	WISP1	WNT1 inducible signaling pathway protein 1 [Source:NCBI gene (formerly Entrezgene);Acc:420322]	1.64861	2.71139	8.5113	0.00352949	0.0145283	ns	ns
ENSGALG00010012680	TRPM8	transient receptor potential cation channel subfamily M member 8 [Source:NCBI gene (formerly Entrezgene);Acc:424025]	3.65756	-1.32472	8.50683	0.00353815	0.0145549	up	ns
ENSGALG00010003064	VAV1	vav guanine nucleotide exchange factor 1 [Source:HGNC Symbol;Acc:HGNC:12657]	1.68216	2.39987	8.49947	0.0035525	0.0146094	ns	ns
ENSGALG00010014942	PMEPA1	prostate transmembrane protein, androgen induced 1 [Source:NCBI gene (formerly Entrezgene);Acc:428166]	0.903171	4.0513	8.4631	0.00362425	0.0148721	ns	ns
ENSGALG00010014350	PTGER4	prostaglandin E receptor 4 [Source:NCBI gene (formerly Entrezgene);Acc:427183]	1.44605	1.08731	8.46225	0.00362594	0.0148744	ns	ns
ENSGALG00010007962	ADCY8	adenylate cyclase 8 [Source:HGNC Symbol;Acc:HGNC:239]	2.58814	-0.320325	8.46143	0.00362757	0.0148756	ns	ns
ENSGALG00010007601	TMEM154	transmembrane protein 154 [Source:HGNC Symbol;Acc:HGNC:26489]	1.67999	1.03912	8.45913	0.00363216	0.0148861	ns	ns
ENSGALG00010022129	ELMO3	engulfment and cell motility 3 [Source:NCBI gene (formerly Entrezgene);Acc:100857533]	1.71993	0.518912	8.45095	0.00364853	0.0149393	ns	ns
ENSGALG00010012873	PTAFR	platelet activating factor receptor [Source:HGNC Symbol;Acc:HGNC:9582]	1.20305	3.40026	8.45171	0.00364701	0.0149393	ns	ns
ENSGALG00010013271	GULP1	GULP PTB domain containing engulfment adaptor 1 [Source:HGNC Symbol;Acc:HGNC:18649]	0.813283	4.35475	8.44391	0.00366268	0.014988	up	ns
ENSGALG00010023331	CD4	CD4 molecule [Source:NCBI gene (formerly Entrezgene);Acc:395362]	1.68357	1.18479	8.44035	0.00366986	0.0150102	ns	ns
ENSGALG00010011904	KIF24	kinesin family member 24 [Source:HGNC Symbol;Acc:HGNC:19916]	2.51555	3.17722	8.43236	0.00368602	0.0150461	ns	ns
ENSGALG00010007741	#NA	#NA	0.996554	2.2025	8.43182	0.00368711	0.0150461	ns	ns
ENSGALG00010010896	LY86	lymphocyte antigen 86 [Source:NCBI gene (formerly Entrezgene);Acc:420872]	1.06761	5.11854	8.4277	0.00369548	0.0150757	ns	ns
ENSGALG00010017528	RAI1	retinoic acid induced 1 [Source:HGNC Symbol;Acc:HGNC:9834]	0.810297	4.7789	8.42711	0.00369668	0.0150759	ns	ns
ENSGALG00010001297	MYL12A	myosin, light chain 12A, regulatory, non-sarcomeric [Source:NCBI gene (formerly Entrezgene);Acc:396284]	1.06604	7.78194	8.41742	0.00371643	0.0151378	ns	ns
ENSGALG00010013100	ZFPM2	zinc finger protein, FOG family member 2 [Source:HGNC Symbol;Acc:HGNC:16700]	1.53513	0.165441	8.41529	0.00372079	0.0151509	ns	ns
ENSGALG00010027172	#NA	#NA	2.12451	0.253338	8.40459	0.00374275	0.015231	ns	ns
ENSGALG00010029416	UNC119	unc-119 lipid binding chaperone [Source:HGNC Symbol;Acc:HGNC:12565]	3.24509	-1.11753	8.39416	0.00376428	0.0153135	ns	ns
ENSGALG00010027923	AMPD2	adenosine monophosphate deaminase 2 [Source:HGNC Symbol;Acc:HGNC:469]	1.17304	2.54522	8.39309	0.0037665	0.0153135	ns	ns
ENSGALG00010020118	GNB1	G protein subunit beta 1 [Source:NCBI gene (formerly Entrezgene);Acc:419402]	0.530413	7.29185	8.39341	0.00376584	0.0153135	ns	ns
ENSGALG00010016688	#NA	#NA	3.03002	-0.404144	8.39201	0.00376874	0.0153179	ns	ns
ENSGALG00010020053	LFNG	LFNG O-fucosylpeptide 3-beta-N-acetylglucosaminyltransferase [Source:NCBI gene (formerly Entrezgene);Acc:395790]	0.705858	5.27778	8.38877	0.00377546	0.0153405	ns	ns
ENSGALG00010014295	CACNA1C	calcium voltage-gated channel subunit alpha1 C [Source:HGNC Symbol;Acc:HGNC:1390]	1.64499	1.23088	8.38677	0.00377961	0.0153479	ns	ns
ENSGALG00010022767	CACNB3	calcium voltage-gated channel auxiliary subunit beta 3 [Source:HGNC Symbol;Acc:HGNC:1403]	1.57027	0.259561	8.38284	0.00378779	0.0153717	up	ns
ENSGALG00010028761	CTSS	cathepsin S [Source:NCBI gene (formerly Entrezgene);Acc:425657]	1.49059	6.57771	8.38288	0.00378771	0.0153717	ns	ns
ENSGALG00010014218	IL31RA	interleukin 31 receptor A [Source:HGNC Symbol;Acc:HGNC:18969]	1.49167	1.53637	8.37278	0.00380882	0.0154429	ns	ns
ENSGALG00010026006	ITGA2B	integrin subunit alpha 2b [Source:HGNC Symbol;Acc:HGNC:6138]	1.17817	1.13689	8.36957	0.00381557	0.0154605	ns	ns
ENSGALG00010017045	GLB1	galactosidase beta 1 [Source:NCBI gene (formerly Entrezgene);Acc:420720]	0.588799	4.49385	8.36904	0.00381667	0.0154605	ns	ns
ENSGALG00010023613	COPB1	coatomer protein complex subunit beta 1 [Source:NCBI gene (formerly Entrezgene);Acc:423063]	0.591938	5.59091	8.35479	0.00384671	0.0155584	ns	ns
ENSGALG00010009340	SYK	spleen associated tyrosine kinase [Source:NCBI gene (formerly Entrezgene);Acc:427272]	1.47294	2.11244	8.34713	0.00386297	0.0156146	ns	ns
ENSGALG00010027612	BAK1	BCL2 antagonist/killer 1 [Source:NCBI gene (formerly Entrezgene);Acc:419912]	0.650587	5.30162	8.34509	0.00386731	0.0156274	ns	ns
ENSGALG00010014923	CIMIP1	chromosome 20 open reading frame 85 [Source:HGNC Symbol;Acc:HGNC:16216]	2.86966	-1.1576	8.33793	0.00388258	0.0156747	ns	ns
ENSGALG00010003276	TNFSF11	tumor necrosis factor superfamily member 11 [Source:NCBI gene (formerly Entrezgene);Acc:428067]	2.48612	0.223239	8.33814	0.00388212	0.0156747	ns	ns
ENSGALG00010000795	#NA	potassium channel tetramerization domain containing 12 [Source:HGNC Symbol;Acc:HGNC:14678]	1.35399	2.89989	8.32585	0.00390849	0.0157605	ns	ns
ENSGALG00010028048	S100A10	S100 calcium binding protein A10 [Source:NCBI gene (formerly Entrezgene);Acc:396506]	1.27929	6.51038	8.3258	0.00390859	0.0157605	ns	ns
ENSGALG00010029262	CLTC	clathrin heavy chain [Source:NCBI gene (formerly Entrezgene);Acc:395272]	0.659987	6.38091	8.32359	0.00391335	0.0157749	ns	ns
ENSGALG00010024589	ADORA1	adenosine A1 receptor [Source:NCBI gene (formerly Entrezgene);Acc:374212]	1.54356	0.922411	8.31688	0.00392783	0.0158237	up	ns
ENSGALG00010002392	DFNA5	DFNA5, deafness associated tumor suppressor [Source:NCBI gene (formerly Entrezgene);Acc:420623]	1.04161	2.95856	8.30847	0.00394606	0.0158874	ns	ns
ENSGALG00010024561	ROBO3	roundabout guidance receptor 3 [Source:HGNC Symbol;Acc:HGNC:13433]	2.03242	0.079218	8.30566	0.00395217	0.0159072	ns	ns
ENSGALG00010027276	#NA	#NA	0.793743	8.30012	8.29942	0.00396576	0.0159522	ns	ns
ENSGALG00010008392	CD36	CD36 molecule [Source:NCBI gene (formerly Entrezgene);Acc:417730]	0.87517	4.77859	8.29833	0.00396816	0.015957	ns	ns
ENSGALG00010013292	PRDM1	PR/SET domain 1 [Source:HGNC Symbol;Acc:HGNC:9346]	1.33621	1.44129	8.28642	0.00399427	0.0160496	ns	ns
ENSGALG00010024699	FBXL8	F-box and leucine rich repeat protein 8 [Source:NCBI gene (formerly Entrezgene);Acc:415701]	1.04686	3.10473	8.28617	0.00399482	0.0160496	ns	ns
ENSGALG00010021325	ARPC1A	actin related protein 2/3 complex subunit 1A [Source:NCBI gene (formerly Entrezgene);Acc:770269]	0.94326	6.97555	8.2756	0.00401814	0.0161237	ns	ns
ENSGALG00010001440	CDCA7L	cell division cycle associated 7 like [Source:NCBI gene (formerly Entrezgene);Acc:420608]	0.92789	3.83616	8.27567	0.00401799	0.0161237	ns	ns
ENSGALG00010003002	PHKA2	phosphorylase kinase regulatory subunit alpha 2 [Source:HGNC Symbol;Acc:HGNC:8926]	1.82093	3.21381	8.27116	0.00402797	0.0161413	ns	ns
ENSGALG00010016862	TXK	TXK tyrosine kinase [Source:HGNC Symbol;Acc:HGNC:12434]	1.34214	0.364836	8.27	0.00403055	0.0161413	ns	ns
ENSGALG00010023209	PIK3C2A	phosphatidylinositol-4-phosphate 3-kinase catalytic subunit type 2 alpha [Source:HGNC Symbol;Acc:HGNC:8971]	0.785323	4.14049	8.26977	0.00403105	0.0161413	ns	ns
ENSGALG00010022258	#NA	#NA	1.71329	0.128482	8.24479	0.00408692	0.0163157	up	ns
ENSGALG00010018892	APMAP	adipocyte plasma membrane associated protein [Source:NCBI gene (formerly Entrezgene);Acc:416715]	0.735748	4.07049	8.23787	0.00410252	0.0163631	ns	ns
ENSGALG00010022406	ITPRID2	ITPR interacting domain containing 2 [Source:HGNC Symbol;Acc:HGNC:11319]	0.703274	4.29783	8.23632	0.00410603	0.0163673	ns	ns
ENSGALG00010014505	CYTH4	cytohesin 4 [Source:NCBI gene (formerly Entrezgene);Acc:418043]	1.45683	1.99147	8.23059	0.00411901	0.0164091	ns	ns
ENSGALG00010027929	CDK5RAP2	CDK5 regulatory subunit associated protein 2 [Source:HGNC Symbol;Acc:HGNC:18672]	0.656235	4.45203	8.22851	0.00412373	0.016423	ns	ns
ENSGALG00010011128	GCNT4	glucosaminyl (N-acetyl) transferase 4 [Source:HGNC Symbol;Acc:HGNC:17973]	1.18031	2.39838	8.22376	0.00413454	0.0164611	ns	ns
ENSGALG00010016591	HOMER2	homer scaffold protein 2 [Source:HGNC Symbol;Acc:HGNC:17513]	1.36356	3.36835	8.22022	0.00414263	0.0164883	ns	ns
ENSGALG00010017200	KCNQ4	potassium voltage-gated channel subfamily Q member 4 [Source:HGNC Symbol;Acc:HGNC:6298]	1.54376	1.1611	8.21642	0.0041513	0.0165129	ns	ns
ENSGALG00010020287	GALNT16	polypeptide N-acetylgalactosaminyltransferase 16 [Source:HGNC Symbol;Acc:HGNC:23233]	1.28805	3.0474	8.21384	0.00415722	0.0165315	ns	ns
ENSGALG00010012053	#NA	#NA	2.05634	1.62035	8.20831	0.00416989	0.0165719	ns	ns
ENSGALG00010024573	#NA	#NA	1.04283	2.25719	8.20869	0.00416902	0.0165719	ns	ns
ENSGALG00010014355	RAB20	RAB20, member RAS oncogene family [Source:HGNC Symbol;Acc:HGNC:18260]	0.811365	4.04353	8.20331	0.0041814	0.0166077	ns	ns
ENSGALG00010024074	ADCY7	adenylate cyclase 7 [Source:HGNC Symbol;Acc:HGNC:238]	1.69178	1.54768	8.19728	0.00419532	0.016653	ns	ns
ENSGALG00010010156	IFNAR2	interferon alpha and beta receptor subunit 2 [Source:NCBI gene (formerly Entrezgene);Acc:395664]	0.580135	4.65898	8.19299	0.00420525	0.0166874	ns	ns
ENSGALG00010012599	DMGDH	dimethylglycine dehydrogenase [Source:HGNC Symbol;Acc:HGNC:24475]	1.08629	2.85666	8.18755	0.00421788	0.0167325	ns	ns
ENSGALG00010010663	EFR3B	EFR3 homolog B [Source:HGNC Symbol;Acc:HGNC:29155]	1.38835	2.15269	8.1864	0.00422057	0.0167335	ns	ns
ENSGALG00010016820	EIF2AK3	eukaryotic translation initiation factor 2 alpha kinase 3 [Source:HGNC Symbol;Acc:HGNC:3255]	0.674148	3.63903	8.18636	0.00422065	0.0167335	ns	ns
ENSGALG00010026291	SERPING1	serpin family G member 1 [Source:HGNC Symbol;Acc:HGNC:1228]	0.880604	5.82094	8.18136	0.00423231	0.0167597	ns	ns
ENSGALG00010025434	SYT6	synaptotagmin 6 [Source:HGNC Symbol;Acc:HGNC:18638]	1.94269	1.89892	8.17776	0.00424072	0.0167779	ns	ns
ENSGALG00010016069	GALK2	galactokinase 2 [Source:NCBI gene (formerly Entrezgene);Acc:415596]	0.602614	4.40577	8.16784	0.00426395	0.0168447	ns	ns
ENSGALG00010023204	SRGN	serglycin [Source:HGNC Symbol;Acc:HGNC:9361]	1.00021	2.80167	8.16429	0.00427233	0.0168727	ns	ns
ENSGALG00010029351	#NA	#NA	1.06755	2.39847	8.16347	0.00427426	0.0168753	ns	ns
ENSGALG00010022529	CCR7	C-C motif chemokine receptor 7 [Source:NCBI gene (formerly Entrezgene);Acc:428315]	1.89731	0.0617387	8.15825	0.00428658	0.016889	ns	ns
ENSGALG00010020109	WDFY4	WDFY family member 4 [Source:HGNC Symbol;Acc:HGNC:29323]	1.89347	3.20468	8.15822	0.00428665	0.016889	ns	ns
ENSGALG00010025042	BCO2	beta-carotene oxygenase 2 [Source:HGNC Symbol;Acc:HGNC:18503]	2.17586	-1.12236	8.14779	0.00431136	0.0169813	ns	ns
ENSGALG00010020066	#NA	#NA	1.97945	0.552423	8.14294	0.00432292	0.0170193	ns	ns
ENSGALG00010022421	CMKLR1	chemerin chemokine-like receptor 1 [Source:NCBI gene (formerly Entrezgene);Acc:425507]	1.5072	4.67061	8.14265	0.0043236	0.0170193	ns	ns
ENSGALG00010027738	#NA	#NA	1.99682	-0.660238	8.13084	0.00435186	0.0171153	ns	ns
ENSGALG00010017721	VWA1	von Willebrand factor A domain containing 1 [Source:HGNC Symbol;Acc:HGNC:30910]	0.936737	5.79363	8.12973	0.00435453	0.0171207	ns	ns
ENSGALG00010019735	#NA	#NA	0.951574	3.9	8.12855	0.00435735	0.0171268	ns	ns
ENSGALG00010017804	DUSP5	dual specificity phosphatase 5 [Source:HGNC Symbol;Acc:HGNC:3071]	1.71459	3.74298	8.12731	0.00436035	0.0171335	ns	ns
ENSGALG00010009220	GADD45G	growth arrest and DNA damage inducible gamma [Source:NCBI gene (formerly Entrezgene);Acc:429929]	1.48593	4.67384	8.12153	0.00437426	0.017183	ns	ns
ENSGALG00010028412	S100A4	S100 calcium binding protein A4 [Source:HGNC Symbol;Acc:HGNC:10494]	1.69405	4.45644	8.11546	0.00438893	0.0172253	ns	ns
ENSGALG00010027084	OSBPL9	oxysterol binding protein like 9 [Source:HGNC Symbol;Acc:HGNC:16386]	0.638391	4.37928	8.10827	0.00440638	0.0172836	ns	ns
ENSGALG00010016915	PLOD2	procollagen-lysine,2-oxoglutarate 5-dioxygenase 2 [Source:HGNC Symbol;Acc:HGNC:9082]	1.42941	5.89094	8.10485	0.00441469	0.017311	ns	ns
ENSGALG00010015571	DUSP15	dual specificity phosphatase 15 [Source:HGNC Symbol;Acc:HGNC:16236]	2.20561	1.3631	8.10094	0.00442423	0.0173279	ns	ns
ENSGALG00010018042	ZWILCH	zwilch kinetochore protein [Source:HGNC Symbol;Acc:HGNC:25468]	0.878533	2.97954	8.10145	0.00442298	0.0173279	ns	ns
ENSGALG00010001854	CHRDL2	chordin like 2 [Source:HGNC Symbol;Acc:HGNC:24168]	1.95327	1.70764	8.09658	0.00443488	0.0173645	ns	ns
ENSGALG00010020719	RPH3A	rabphilin 3A [Source:HGNC Symbol;Acc:HGNC:17056]	1.78911	-0.280894	8.08667	0.00445919	0.0174442	ns	ns
ENSGALG00010005742	GPR183	G protein-coupled receptor 183 [Source:HGNC Symbol;Acc:HGNC:3128]	1.38653	2.76347	8.08273	0.0044689	0.017477	ns	ns
ENSGALG00010011659	CD14	CD14 molecule [Source:NCBI gene (formerly Entrezgene);Acc:100194427]	1.30827	2.62847	8.0634	0.00451683	0.0176384	ns	ns
ENSGALG00010022386	SPI1	Spi-1 proto-onco [Source:NCBI gene (formerly Entrezgene);Acc:395879]	1.73826	4.73583	8.0565	0.00453408	0.01769	ns	ns
ENSGALG00010025102	ARPC3	actin related protein 2/3 complex subunit 3 [Source:NCBI gene (formerly Entrezgene);Acc:416837]	0.600753	5.44183	8.05598	0.00453537	0.01769	ns	ns
ENSGALG00010002616	ZNF692	zinc finger protein 692 [Source:NCBI gene (formerly Entrezgene);Acc:427095]	0.916287	2.57303	8.05106	0.0045477	0.0177328	ns	ns
ENSGALG00010025238	IGSF9B	immunoglobulin superfamily member 9B [Source:HGNC Symbol;Acc:HGNC:32326]	1.97565	0.215744	8.04854	0.00455404	0.0177523	ns	ns
ENSGALG00010028603	SH3GLB2	SH3 domain containing GRB2 like, endophilin B2 [Source:NCBI gene (formerly Entrezgene);Acc:417197]	1.10311	3.02092	8.04284	0.00456838	0.0177873	ns	ns
ENSGALG00010024696	TRADD	TNFRSF1A associated via death domain [Source:HGNC Symbol;Acc:HGNC:12030]	0.84634	3.29816	8.03322	0.00459272	0.0178715	ns	ns
ENSGALG00010022789	#NA	#NA	1.99623	3.87527	8.02898	0.00460348	0.0179029	ns	ns
ENSGALG00010023551	ARHGAP27	0	1.20987	2.98787	8.02939	0.00460243	0.0179029	ns	ns
ENSGALG00010021725	SH2D6	SH2 domain containing 6 [Source:NCBI gene (formerly Entrezgene);Acc:395733]	1.1383	2.16309	8.02166	0.00462212	0.0179528	ns	ns
ENSGALG00010009637	CYBA	cytochrome b-245 alpha chain [Source:HGNC Symbol;Acc:HGNC:2577]	0.863914	5.21195	8.02132	0.004623	0.0179528	ns	ns
ENSGALG00010011446	#NA	#NA	1.38703	0.533792	8.01943	0.00462782	0.0179606	ns	ns
ENSGALG00010015954	CTSA	cathepsin A [Source:NCBI gene (formerly Entrezgene);Acc:428163]	1.0941	6.76479	8.00673	0.00466039	0.0180764	ns	ns
ENSGALG00010017992	#NA	#NA	1.22862	1.19824	8.00391	0.00466764	0.0180992	ns	ns
ENSGALG00010015037	CYFIP2	cytoplasmic FMR1 interacting protein 2 [Source:HGNC Symbol;Acc:HGNC:13760]	1.73437	0.793445	8.00133	0.00467429	0.0181179	ns	ns
ENSGALG00010027968	FKBP15	FKBP prolyl isomerase family member 15 [Source:HGNC Symbol;Acc:HGNC:23397]	0.670177	4.65819	8.00098	0.0046752	0.0181179	ns	ns
ENSGALG00010029200	GAS7	growth arrest specific 7 [Source:HGNC Symbol;Acc:HGNC:4169]	1.03625	3.35546	7.99894	0.00468046	0.018133	ns	ns
ENSGALG00010026252	ENO2	enolase 2 [Source:NCBI gene (formerly Entrezgene);Acc:395689]	1.39854	1.28162	7.99728	0.00468478	0.0181444	ns	ns
ENSGALG00010030106	GPRC5C	G protein-coupled receptor class C group 5 member C [Source:HGNC Symbol;Acc:HGNC:13309]	1.36401	0.842977	7.99153	0.00469967	0.0181862	ns	ns
ENSGALG00010016665	#NA	#NA	2.05225	-0.377466	7.98701	0.00471142	0.018221	ns	ns
ENSGALG00010005497	MKX	mohawk homeobox [Source:HGNC Symbol;Acc:HGNC:23729]	1.4534	0.981872	7.98572	0.00471476	0.0182286	ns	ns
ENSGALG00010014347	KIAA0040	KIAA0040 [Source:HGNC Symbol;Acc:HGNC:28950]	1.64822	1.37769	7.98145	0.00472591	0.018261	ns	ns
ENSGALG00010015923	RCAN3	RCAN family member 3 [Source:NCBI gene (formerly Entrezgene);Acc:419698]	0.700203	3.65612	7.98066	0.00472798	0.0182637	ns	ns
ENSGALG00010015090	GZMA	granzyme A [Source:NCBI gene (formerly Entrezgene);Acc:395108]	1.99428	0.678133	7.95824	0.00478689	0.0184589	ns	ns
ENSGALG00010001611	MAPK12	mitogen-activated protein kinase 12 [Source:HGNC Symbol;Acc:HGNC:6874]	1.03685	1.88616	7.95493	0.00479567	0.018482	ns	ns
ENSGALG00010019208	PLXND1	plexin D1 [Source:HGNC Symbol;Acc:HGNC:9107]	0.826079	6.62975	7.94955	0.00480994	0.0185316	ns	ns
ENSGALG00010016375	CCNI2	cyclin I family member 2 [Source:HGNC Symbol;Acc:HGNC:33869]	1.46369	1.78027	7.94797	0.00481415	0.0185371	ns	ns
ENSGALG00010014389	COL6A2	collagen type VI alpha 2 chain [Source:NCBI gene (formerly Entrezgene);Acc:396292]	1.05924	9.35923	7.94849	0.00481276	0.0185371	ns	ns
ENSGALG00010025138	CFAP91	cilia and flagella associated protein 91 [Source:HGNC Symbol;Acc:HGNC:24010]	2.77362	-0.634249	7.94375	0.00482538	0.0185749	ns	ns
ENSGALG00010027600	KIRREL	kirre like nephrin family adhesion molecule 1 [Source:HGNC Symbol;Acc:HGNC:15734]	0.537926	5.9249	7.94042	0.00483426	0.0185983	ns	ns
ENSGALG00010008424	PPIP5K2	diphosphoinositol pentakisphosphate kinase 2 [Source:HGNC Symbol;Acc:HGNC:29035]	0.85546	3.13927	7.93209	0.00485658	0.0186733	ns	ns
ENSGALG00010017773	DVL3	dishevelled segment polarity protein 3 [Source:HGNC Symbol;Acc:HGNC:3087]	0.678515	4.17897	7.92645	0.00487174	0.0187153	ns	ns
ENSGALG00010013005	SLC40A1	solute carrier family 40 member 1 [Source:NCBI gene (formerly Entrezgene);Acc:423984]	0.54057	5.11987	7.92279	0.00488159	0.0187477	ns	ns
ENSGALG00010013310	MYO16	myosin XVI [Source:HGNC Symbol;Acc:HGNC:29822]	1.60689	1.53872	7.92049	0.0048878	0.0187661	ns	ns
ENSGALG00010028318	NACC2	NACC family member 2 [Source:NCBI gene (formerly Entrezgene);Acc:417128]	0.901216	2.28189	7.91437	0.00490437	0.0188188	ns	ns
ENSGALG00010014976	ITGB2	integrin subunit beta 2 [Source:NCBI gene (formerly Entrezgene);Acc:396181]	1.90371	5.36457	7.91373	0.00490611	0.01882	ns	ns
ENSGALG00010009137	IPMK	inositol polyphosphate multikinase [Source:HGNC Symbol;Acc:HGNC:20739]	0.745819	4.50373	7.90898	0.00491899	0.018864	ns	ns
ENSGALG00010026690	KRT14	keratin 14 [Source:NCBI gene (formerly Entrezgene);Acc:408039]	2.76538	-0.314635	7.90145	0.00493952	0.0189262	ns	ns
ENSGALG00010013332	LUM	lumican [Source:NCBI gene (formerly Entrezgene);Acc:417891]	1.44418	8.14975	7.89955	0.00494471	0.0189406	ns	ns
ENSGALG00010020392	SLC23A2	solute carrier family 23 member 2 [Source:NCBI gene (formerly Entrezgene);Acc:419520]	1.0489	1.90359	7.8972	0.00495113	0.0189598	ns	ns
ENSGALG00010007923	YAP1	Yes associated protein 1 [Source:NCBI gene (formerly Entrezgene);Acc:396171]	0.573433	5.83906	7.89597	0.0049545	0.0189617	ns	ns
ENSGALG00010023818	ALOX5	arachidonate 5-lipoxygenase [Source:HGNC Symbol;Acc:HGNC:435]	1.40555	2.41965	7.894	0.0049599	0.0189769	ns	ns
ENSGALG00010023107	ZC3HAV1	zinc finger CCCH-type containing, antiviral 1 [Source:NCBI gene (formerly Entrezgene);Acc:426315]	1.14158	3.46759	7.8909	0.00496842	0.019004	ns	ns
ENSGALG00010007304	F5	coagulation factor V [Source:HGNC Symbol;Acc:HGNC:3542]	1.0741	2.38122	7.88058	0.00499686	0.0190852	ns	ns
ENSGALG00010027252	MAGI3	membrane associated guanylate kinase, WW and PDZ domain containing 3 [Source:NCBI gene (formerly Entrezgene);Acc:419877]	0.925756	3.24324	7.8747	0.00501312	0.0191363	ns	ns
ENSGALG00010004181	BBS12	Bardet-Biedl syndrome 12 [Source:HGNC Symbol;Acc:HGNC:26648]	1.18851	1.84441	7.86751	0.00503308	0.0191959	ns	ns
ENSGALG00010003022	BLB2	Major histocompatibility complex class II beta chain BLB2, (similar to HLA class II, D beta chain) [Source:NCBI gene (formerly Entrezgene);Acc:101747454]	1.01462	7.55728	7.86789	0.00503202	0.0191959	ns	ns
ENSGALG00010007300	CCDC125	coiled-coil domain containing 125 [Source:HGNC Symbol;Acc:HGNC:28924]	1.96979	0.688738	7.86059	0.00505238	0.0192418	ns	ns
ENSGALG00010019267	STARD5	StAR related lipid transfer domain containing 5 [Source:HGNC Symbol;Acc:HGNC:18065]	1.21877	1.50412	7.86078	0.00505186	0.0192418	ns	ns
ENSGALG00010000595	MYO10	myosin X [Source:HGNC Symbol;Acc:HGNC:7593]	0.82536	3.48527	7.86072	0.00505204	0.0192418	ns	ns
ENSGALG00010024152	ZNF423	zinc finger protein 423 [Source:HGNC Symbol;Acc:HGNC:16762]	0.595851	4.94594	7.86099	0.00505126	0.0192418	ns	ns
ENSGALG00010024493	JAK1	Janus kinase 1 [Source:NCBI gene (formerly Entrezgene);Acc:395681]	0.599092	7.19115	7.85361	0.00507193	0.0192996	ns	ns
ENSGALG00010025736	KIF9	kinesin family member 9 [Source:HGNC Symbol;Acc:HGNC:16666]	1.51119	1.63574	7.84944	0.00508365	0.0193324	ns	ns
ENSGALG00010021450	OLFML1	olfactomedin like 1 [Source:HGNC Symbol;Acc:HGNC:24473]	1.06265	2.41717	7.83855	0.00511436	0.0194275	ns	ns
ENSGALG00010026436	PLCD1	phospholipase C delta 1 [Source:HGNC Symbol;Acc:HGNC:9060]	0.855816	3.65767	7.83319	0.00512954	0.0194796	ns	ns
ENSGALG00010023948	SULF2	sulfatase 2 [Source:HGNC Symbol;Acc:HGNC:20392]	0.905725	3.76772	7.81872	0.00517079	0.019625	ns	ns
ENSGALG00010014388	MFNG	MFNG O-fucosylpeptide 3-beta-N-acetylglucosaminyltransferase [Source:HGNC Symbol;Acc:HGNC:7038]	1.58001	1.3673	7.79183	0.00524829	0.0198793	ns	ns
ENSGALG00010025032	FSTL1	follistatin like 1 [Source:NCBI gene (formerly Entrezgene);Acc:395349]	0.652986	7.8642	7.78435	0.00527008	0.0199447	ns	ns
ENSGALG00010002625	FHL5	four and a half LIM domains 5 [Source:NCBI gene (formerly Entrezgene);Acc:421803]	0.559002	4.64535	7.77993	0.00528299	0.0199878	ns	ns
ENSGALG00010020211	ADD3	adducin 3 (gamma) [Source:NCBI gene (formerly Entrezgene);Acc:373892]	0.586329	6.06244	7.77467	0.00529838	0.0200346	ns	ns
ENSGALG00010007521	SLC12A7	solute carrier family 12 member 7 [Source:NCBI gene (formerly Entrezgene);Acc:420797]	0.738484	2.9915	7.77176	0.00530693	0.0200555	ns	ns
ENSGALG00010021753	MTF2	metal response element binding transcription factor 2 [Source:NCBI gene (formerly Entrezgene);Acc:395174]	0.653061	3.5775	7.76251	0.00533418	0.0201412	ns	ns
ENSGALG00010021706	#NA	#NA	0.86711	5.33363	7.75787	0.00534789	0.0201815	ns	ns
ENSGALG00010020373	MS4A4A	membrane spanning 4-domains A4A [Source:NCBI gene (formerly Entrezgene);Acc:769951]	1.16399	4.22985	7.74933	0.00537326	0.0202483	ns	ns
ENSGALG00010016307	RAD50	RAD50 double strand break repair protein [Source:HGNC Symbol;Acc:HGNC:9816]	0.725698	3.803	7.74368	0.00539008	0.0203059	ns	ns
ENSGALG00010013897	AMOT	angiomotin [Source:HGNC Symbol;Acc:HGNC:17810]	0.631112	3.81726	7.73757	0.00540836	0.0203574	ns	ns
ENSGALG00010008291	PTGFRN	prostaglandin F2 receptor inhibitor [Source:HGNC Symbol;Acc:HGNC:9601]	0.632821	5.80584	7.73688	0.00541041	0.0203594	ns	ns
ENSGALG00010027162	SLC4A2	solute carrier family 4 member 2 [Source:NCBI gene (formerly Entrezgene);Acc:395809]	0.683349	4.87097	7.7296	0.00543227	0.0204242	ns	ns
ENSGALG00010029758	DNAH9	dynein axonemal heavy chain 9 [Source:HGNC Symbol;Acc:HGNC:2953]	2.27829	-0.348235	7.72668	0.00544106	0.0204504	ns	ns
ENSGALG00010002437	TTK	TTK protein kinase [Source:HGNC Symbol;Acc:HGNC:12401]	1.02646	2.18849	7.72626	0.00544233	0.0204504	ns	ns
ENSGALG00010009490	SNTB1	syntrophin beta 1 [Source:NCBI gene (formerly Entrezgene);Acc:404774]	0.828328	5.35127	7.71999	0.00546126	0.0205099	ns	ns
ENSGALG00010004583	XKR4	XK related 4 [Source:HGNC Symbol;Acc:HGNC:29394]	1.87129	0.00929637	7.7185	0.00546578	0.0205203	ns	ns
ENSGALG00010005408	APBB1IP	amyloid beta protein binding family B member 1 interacting protein [Source:NCBI gene (formerly Entrezgene);Acc:420492]	1.48332	2.72079	7.71618	0.0054728	0.0205358	ns	ns
ENSGALG00010016276	ACTR2	ARP2 actin related [Source:NCBI gene (formerly Entrezgene);Acc:396147]	0.54693	6.64417	7.71065	0.00548959	0.020593	ns	ns
ENSGALG00010028146	MAPKAPK3	MAPK activated protein kinase 3 [Source:NCBI gene (formerly Entrezgene);Acc:415917]	1.25271	5.16524	7.70963	0.00549269	0.0205945	ns	ns
ENSGALG00010016754	#NA	#NA	1.34438	0.675605	7.7066	0.00550193	0.0206057	ns	ns
ENSGALG00010001313	EMILIN2	elastin microfibril interfacer 2 [Source:HGNC Symbol;Acc:HGNC:19881]	1.30183	4.27106	7.70596	0.00550389	0.0206057	ns	ns
ENSGALG00010009606	CHSY3	chondroitin sulfate synthase 3 [Source:HGNC Symbol;Acc:HGNC:24293]	1.22673	1.9678	7.70659	0.00550195	0.0206057	ns	ns
ENSGALG00010029308	GAA	alpha glucosidase [Source:HGNC Symbol;Acc:HGNC:4065]	0.914447	3.27632	7.70597	0.00550385	0.0206057	ns	ns
ENSGALG00010017531	SACM1L	SAC1 suppressor of actin mutations 1-like (yeast) [Source:NCBI gene (formerly Entrezgene);Acc:420700]	0.637633	4.06016	7.70705	0.00550054	0.0206057	ns	ns
ENSGALG00010025250	GLIS1	GLIS family zinc finger 1 [Source:HGNC Symbol;Acc:HGNC:29525]	3.45455	-0.264169	7.70263	0.00551405	0.0206379	ns	ns
ENSGALG00010001292	LOX	lysyl oxidase [Source:NCBI gene (formerly Entrezgene);Acc:396474]	1.35696	5.78867	7.70196	0.00551609	0.0206397	ns	ns
ENSGALG00010015024	CRACD	capping protein inhibiting regulator of actin dynamics [Source:NCBI gene (formerly Entrezgene);Acc:422745]	1.06936	1.61813	7.69847	0.00552677	0.0206739	ns	ns
ENSGALG00010023218	SSH3	slingshot protein phosphatase 3 [Source:HGNC Symbol;Acc:HGNC:30581]	0.766067	4.02962	7.69698	0.00553134	0.0206851	ns	ns
ENSGALG00010001621	DLGAP2	DLG associated protein 2 [Source:HGNC Symbol;Acc:HGNC:2906]	1.83088	0.278849	7.69419	0.0055399	0.0207113	ns	ns
ENSGALG00010007485	CTSC	cathepsin C [Source:NCBI gene (formerly Entrezgene);Acc:419014]	1.1941	7.15718	7.68257	0.00557567	0.0208156	ns	ns
ENSGALG00010029417	#NA	#NA	1.50207	3.24865	7.68004	0.00558349	0.020839	ns	ns
ENSGALG00010015653	HCK	HCK proto-oncogene, Src family tyrosine kinase [Source:HGNC Symbol;Acc:HGNC:4840]	1.67853	0.831263	7.66794	0.00562106	0.0209614	ns	ns
ENSGALG00010023324	LAG3	lymphocyte activating 3 [Source:HGNC Symbol;Acc:HGNC:6476]	2.12524	0.746901	7.6664	0.00562587	0.0209676	ns	ns
ENSGALG00010000141	#NA	#NA	0.617353	7.34286	7.65329	0.0056669	0.0210967	ns	ns
ENSGALG00010001458	JAZF1	JAZF zinc finger 1 [Source:NCBI gene (formerly Entrezgene);Acc:420633]	0.86992	2.98361	7.64692	0.00568693	0.0211594	ns	ns
ENSGALG00010005048	ROCK1	Rho-associated, coiled-coil containing protein kinase 1 [Source:NCBI gene (formerly Entrezgene);Acc:373970]	0.601837	5.05823	7.64591	0.00569012	0.0211653	ns	ns
ENSGALG00010001466	PRKX	protein kinase X-linked [Source:HGNC Symbol;Acc:HGNC:9441]	0.911149	3.15907	7.64333	0.00569827	0.0211852	ns	ns
ENSGALG00010014641	DOCK11	dedicator of cytokinesis 11 [Source:HGNC Symbol;Acc:HGNC:23483]	0.860198	3.6958	7.64219	0.00570186	0.0211852	ns	ns
ENSGALG00010008157	CTSO	cathepsin O [Source:NCBI gene (formerly Entrezgene);Acc:422410]	0.886164	2.77587	7.63993	0.00570902	0.021188	ns	ns
ENSGALG00010017985	ABCC5	ATP binding cassette subfamily C member 5 [Source:HGNC Symbol;Acc:HGNC:56]	0.646132	4.23257	7.6402	0.00570816	0.021188	ns	ns
ENSGALG00010007771	CAPN9	calpain 9 [Source:HGNC Symbol;Acc:HGNC:1486]	3.0347	-0.893419	7.63826	0.00571429	0.0212012	ns	ns
ENSGALG00010029360	ACACA	acetyl-CoA carboxylase alpha [Source:NCBI gene (formerly Entrezgene);Acc:396504]	0.659593	4.71096	7.63779	0.00571578	0.0212012	ns	ns
ENSGALG00010002395	CLN8	ceroid-lipofuscinosis, neuronal 8 [Source:NCBI gene (formerly Entrezgene);Acc:421902]	0.679337	4.09822	7.63272	0.00573187	0.021255	ns	ns
ENSGALG00010029740	HASPIN	histone H3 associated protein kinase [Source:HGNC Symbol;Acc:HGNC:19682]	1.35913	0.745819	7.62	0.00577246	0.0213875	ns	ns
ENSGALG00010016847	EPHB2	EPH receptor B2 [Source:NCBI gene (formerly Entrezgene);Acc:396513]	1.2185	2.38189	7.61728	0.00578115	0.0214137	ns	ns
ENSGALG00010002661	ACBD7	acyl-CoA binding domain containing 7 [Source:HGNC Symbol;Acc:HGNC:17715]	1.80077	-0.900455	7.61485	0.00578895	0.0214366	ns	ns
ENSGALG00010002965	PRSS35	serine protease 35 [Source:HGNC Symbol;Acc:HGNC:21387]	1.04654	6.70537	7.61407	0.00579145	0.0214399	ns	ns
ENSGALG00010024132	#NA	#NA	0.875067	3.08315	7.60668	0.00581525	0.0215159	ns	ns
ENSGALG00010008154	KCNQ3	potassium voltage-gated channel subfamily Q member 3 [Source:HGNC Symbol;Acc:HGNC:6297]	1.54273	0.819689	7.59897	0.00584015	0.021596	ns	ns
ENSGALG00010022098	CDC7	cell division cycle 7 [Source:HGNC Symbol;Acc:HGNC:1745]	1.36959	0.424537	7.59626	0.00584894	0.0216164	ns	ns
ENSGALG00010015035	SLC35F1	solute carrier family 35 member F1 [Source:HGNC Symbol;Acc:HGNC:21483]	1.84604	0.946129	7.58791	0.00587609	0.0217047	ns	ns
ENSGALG00010023017	BUB1B	BUB1 mitotic checkpoint serine/threonine kinase B [Source:NCBI gene (formerly Entrezgene);Acc:378922]	1.1579	2.32957	7.58576	0.00588312	0.0217215	ns	ns
ENSGALG00010002017	ARHGAP28	Rho GTPase activating protein 28 [Source:HGNC Symbol;Acc:HGNC:25509]	0.945771	3.94337	7.58214	0.00589496	0.0217535	ns	ns
ENSGALG00010000049	FES	FES proto-oncogene, tyrosine kinase [Source:HGNC Symbol;Acc:HGNC:3657]	1.59463	3.53366	7.58116	0.00589816	0.0217558	ns	ns
ENSGALG00010023127	CERS5	ceramide synthase 5 [Source:HGNC Symbol;Acc:HGNC:23749]	0.735034	3.73245	7.5798	0.00590259	0.0217661	ns	ns
ENSGALG00010012498	KCNT2	potassium sodium-activated channel subfamily T member 2 [Source:HGNC Symbol;Acc:HGNC:18866]	1.2636	0.51606	7.57331	0.0059239	0.0218268	ns	ns
ENSGALG00010015111	ADAMTS2	ADAM metallopeptidase with thrombospondin type 1 motif 2 [Source:HGNC Symbol;Acc:HGNC:218]	1.39406	3.16052	7.57012	0.00593439	0.021859	ns	ns
ENSGALG00010024905	GPX7	glutathione peroxidase 7 [Source:NCBI gene (formerly Entrezgene);Acc:424643]	1.10699	2.84399	7.56689	0.00594503	0.0218921	ns	ns
ENSGALG00010010816	AP2S1	adaptor related protein complex 2 subunit sigma 1 [Source:HGNC Symbol;Acc:HGNC:565]	0.717056	4.02466	7.56356	0.00595603	0.0219265	ns	ns
ENSGALG00010021161	#NA	#NA	0.793052	3.72937	7.56299	0.0059579	0.0219273	ns	ns
ENSGALG00010003271	AKAP11	A-kinase anchoring protein 11 [Source:HGNC Symbol;Acc:HGNC:369]	0.681792	3.33146	7.55936	0.00596991	0.0219654	ns	ns
ENSGALG00010012138	DDX11	DEAD/H-box helicase 11 [Source:HGNC Symbol;Acc:HGNC:2736]	1.22438	0.8918	7.55775	0.00597524	0.0219728	ns	ns
ENSGALG00010005757	ARHGAP12	Rho GTPase activating protein 12 [Source:HGNC Symbol;Acc:HGNC:16348]	0.534285	4.39534	7.55811	0.00597406	0.0219728	ns	ns
ENSGALG00010006816	#NA	#NA	1.95935	1.38594	7.55616	0.00598053	0.0219862	ns	ns
ENSGALG00010011503	NCF2	neutrophil cytosolic factor 2 [Source:HGNC Symbol;Acc:HGNC:7661]	2.18421	2.38424	7.55534	0.00598324	0.02199	ns	ns
ENSGALG00010010923	F13A1	coagulation factor XIII A chain [Source:NCBI gene (formerly Entrezgene);Acc:395420]	1.60739	4.73482	7.54371	0.006022	0.0221202	ns	ns
ENSGALG00010006355	PTGR1	Prostaglandin reductase 1 [Source:NCBI gene (formerly Entrezgene);Acc:427337]	0.678068	3.91244	7.54007	0.00603415	0.0221526	ns	ns
ENSGALG00010009073	PRKAR2B	protein kinase cAMP-dependent type II regulatory subunit beta [Source:HGNC Symbol;Acc:HGNC:9392]	1.17019	2.61753	7.53776	0.00604192	0.0221749	ns	ns
ENSGALG00010001649	UBE2E2	ubiquitin conjugating enzyme E2 E2 [Source:HGNC Symbol;Acc:HGNC:12478]	1.61289	1.11851	7.53377	0.00605531	0.0222179	ns	ns
ENSGALG00010010993	#NA	#NA	1.28391	1.10947	7.52275	0.00609247	0.0223295	up	ns
ENSGALG00010026040	GUK1	guanylate kinase 1 [Source:HGNC Symbol;Acc:HGNC:4693]	1.00832	1.74907	7.51793	0.00610878	0.0223707	ns	ns
ENSGALG00010009578	KIF5C	kinesin family member 5C [Source:NCBI gene (formerly Entrezgene);Acc:408046]	0.786648	2.746	7.5116	0.00613028	0.0224308	ns	ns
ENSGALG00010016940	FGFR3	fibroblast growth factor receptor 3 [Source:NCBI gene (formerly Entrezgene);Acc:396515]	1.48627	0.488705	7.50459	0.00615419	0.0225121	ns	ns
ENSGALG00010017415	HDAC1	histone deacetylase 1 [Source:NCBI gene (formerly Entrezgene);Acc:373961]	0.612903	4.37455	7.49628	0.00618267	0.0226038	ns	ns
ENSGALG00010015647	PDZD2	PDZ domain containing 2 [Source:HGNC Symbol;Acc:HGNC:18486]	0.96966	3.29504	7.49262	0.00619525	0.022631	ns	ns
ENSGALG00010029693	HN1	hematological and neurological expressed 1 [Source:NCBI gene (formerly Entrezgene);Acc:422119]	0.657399	6.53124	7.49	0.00620427	0.0226515	ns	ns
ENSGALG00010013135	TTC3	tetratricopeptide repeat domain 3 [Source:HGNC Symbol;Acc:HGNC:12393]	0.595971	4.08592	7.48864	0.00620894	0.0226562	ns	ns
ENSGALG00010018535	FAM174B	family with sequence similarity 174 member B [Source:HGNC Symbol;Acc:HGNC:34339]	0.567408	4.57178	7.48597	0.00621817	0.0226835	ns	ns
ENSGALG00010019392	NIN	ninein [Source:HGNC Symbol;Acc:HGNC:14906]	0.984929	2.17509	7.48538	0.00622019	0.0226846	ns	ns
ENSGALG00010013619	IL1R2	interleukin 1 receptor type 2 [Source:HGNC Symbol;Acc:HGNC:5994]	1.95023	1.52669	7.48466	0.00622266	0.0226874	up	ns
ENSGALG00010015182	PHYKPL	5-phosphohydroxy-L-lysine phospho-lyase [Source:HGNC Symbol;Acc:HGNC:28249]	1.04993	2.3083	7.47427	0.00625869	0.0227999	ns	ns
ENSGALG00010015310	PGM2	phosphoglucomutase 2 [Source:NCBI gene (formerly Entrezgene);Acc:426435]	0.848609	3.71088	7.4727	0.00626416	0.0228135	ns	ns
ENSGALG00010004339	B4GALT6	beta-1,4-galactosyltransferase 6 [Source:NCBI gene (formerly Entrezgene);Acc:421092]	1.24413	0.781479	7.46499	0.00629105	0.0228817	ns	ns
ENSGALG00010013194	GRAP2	GRB2 related adaptor protein 2 [Source:HGNC Symbol;Acc:HGNC:4563]	1.31034	1.01508	7.46283	0.00629857	0.0228885	ns	ns
ENSGALG00010008653	#NA	#NA	1.214	1.88298	7.46079	0.00630574	0.0229083	ns	ns
ENSGALG00010019673	NID2	nidogen 2 [Source:HGNC Symbol;Acc:HGNC:13389]	0.660184	6.98426	7.45481	0.00632671	0.0229718	ns	ns
ENSGALG00010013744	#NA	#NA	2.67723	-0.241113	7.44845	0.0063491	0.0230405	ns	ns
ENSGALG00010016344	SMIM14	small integral membrane protein 14 [Source:NCBI gene (formerly Entrezgene);Acc:422793]	0.515102	5.20851	7.44889	0.00634755	0.0230405	ns	ns
ENSGALG00010029759	ALDH3A2	aldehyde dehydrogenase 3 family member A2 [Source:NCBI gene (formerly Entrezgene);Acc:417615]	0.577749	5.82557	7.44039	0.0063776	0.0231376	ns	ns
ENSGALG00010013205	KCNJ6	potassium inwardly rectifying channel subfamily J member 6 [Source:HGNC Symbol;Acc:HGNC:6267]	2.83991	-1.22134	7.43815	0.00638556	0.0231601	ns	ns
ENSGALG00010027121	ELF3	E74 like ETS transcription factor 3 [Source:HGNC Symbol;Acc:HGNC:3318]	3.21131	-1.03174	7.42966	0.00641573	0.0232426	ns	ns
ENSGALG00010002946	GDPD5	glycerophosphodiester phosphodiesterase domain containing 5 [Source:NCBI gene (formerly Entrezgene);Acc:419070]	0.964245	2.52912	7.42445	0.00643436	0.0232988	ns	ns
ENSGALG00010006146	CCDC142	coiled-coil domain containing 142 [Source:HGNC Symbol;Acc:HGNC:25889]	0.860945	3.10763	7.42366	0.00643717	0.0233026	ns	ns
ENSGALG00010016802	TMEM222	transmembrane protein 222 [Source:HGNC Symbol;Acc:HGNC:25363]	0.552681	4.51781	7.42294	0.00643976	0.0233056	ns	ns
ENSGALG00010005304	#NA	#NA	1.11558	2.2482	7.42187	0.00644358	0.0233131	ns	ns
ENSGALG00010001948	EMX2	empty spiracles homeobox 2 [Source:HGNC Symbol;Acc:HGNC:3341]	1.98074	1.06177	7.42064	0.00644798	0.0233162	ns	ns
ENSGALG00010009237	DENND3	DENN domain containing 3 [Source:HGNC Symbol;Acc:HGNC:29134]	0.933484	2.3922	7.42105	0.00644651	0.0233162	ns	ns
ENSGALG00010001334	EBF3	EBF transcription factor 3 [Source:HGNC Symbol;Acc:HGNC:19087]	0.841451	3.69049	7.41155	0.00648064	0.0233769	ns	ns
ENSGALG00010019227	CLCN5	chloride voltage-gated channel 5 [Source:HGNC Symbol;Acc:HGNC:2023]	0.644095	4.11315	7.41178	0.00647983	0.0233769	ns	ns
ENSGALG00010002379	NHS	NHS actin remodeling regulator [Source:HGNC Symbol;Acc:HGNC:7820]	1.44142	1.74653	7.40974	0.00648717	0.0233877	ns	ns
ENSGALG00010014893	SLC9A6	solute carrier family 9 member A6 [Source:HGNC Symbol;Acc:HGNC:11079]	0.837285	4.13566	7.40251	0.00651331	0.0234692	ns	ns
ENSGALG00010011597	TBC1D14	TBC1 domain family member 14 [Source:NCBI gene (formerly Entrezgene);Acc:422862]	0.883062	4.37185	7.39995	0.00652257	0.0234962	ns	ns
ENSGALG00010012624	PDGFB	platelet derived growth factor subunit B [Source:NCBI gene (formerly Entrezgene);Acc:374128]	0.648486	3.67485	7.38427	0.00657968	0.0236761	up	ns
ENSGALG00010029380	RGS9	regulator of G protein signaling 9 [Source:HGNC Symbol;Acc:HGNC:10004]	1.41238	2.46784	7.38376	0.00658155	0.0236764	ns	ns
ENSGALG00010005789	RNASET2	ribonuclease T2 [Source:NCBI gene (formerly Entrezgene);Acc:421569]	0.934755	4.70866	7.37927	0.00659801	0.0237292	ns	ns
ENSGALG00010003768	ARSJ	arylsulfatase family member J [Source:HGNC Symbol;Acc:HGNC:26286]	1.18208	2.54395	7.37731	0.00660518	0.0237485	ns	ns
ENSGALG00010022630	#NA	#NA	1.82259	0.951974	7.37557	0.0066116	0.0237651	up	ns
ENSGALG00010014887	MTMR12	myotubularin related protein 12 [Source:HGNC Symbol;Acc:HGNC:18191]	0.632136	3.36112	7.36848	0.00663772	0.0238332	ns	ns
ENSGALG00010005429	ZDHHC20	zinc finger DHHC-type palmitoyltransferase 20 [Source:HGNC Symbol;Acc:HGNC:20749]	0.704503	3.29088	7.36432	0.00665308	0.0238818	ns	ns
ENSGALG00010003240	PLACL2	PLAC8 like 2 [Source:NCBI gene (formerly Entrezgene);Acc:100857411]	1.23919	1.6017	7.35907	0.00667253	0.0239452	ns	ns
ENSGALG00010008391	#NA	#NA	0.81892	2.75203	7.35709	0.00667987	0.0239585	ns	ns
ENSGALG00010011348	SLC22A23	solute carrier family 22 member 23 [Source:HGNC Symbol;Acc:HGNC:21106]	0.986604	3.57154	7.34571	0.00672229	0.0240911	ns	ns
ENSGALG00010017490	SCNN1B	sodium channel epithelial 1 subunit beta [Source:HGNC Symbol;Acc:HGNC:10600]	2.08054	-0.617397	7.33195	0.00677395	0.0242434	ns	ns
ENSGALG00010025801	PTPN7	protein tyrosine phosphatase non-receptor type 7 [Source:HGNC Symbol;Acc:HGNC:9659]	1.22248	2.404	7.31973	0.00682017	0.0243956	ns	ns
ENSGALG00010024563	ESPL1	extra spindle pole bodies like 1, separase [Source:HGNC Symbol;Acc:HGNC:16856]	0.777574	2.95686	7.30567	0.00687373	0.024574	ns	ns
ENSGALG00010020959	ZNF488	zinc finger protein 488 [Source:HGNC Symbol;Acc:HGNC:23535]	1.813	-0.0299765	7.29844	0.00690145	0.0246398	ns	ns
ENSGALG00010014713	ST8SIA1	ST8 alpha-N-acetyl-neuraminide alpha-2,8-sialyltransferase 1 [Source:NCBI gene (formerly Entrezgene);Acc:395860]	1.73327	0.494386	7.29642	0.00690923	0.0246543	ns	ns
ENSGALG00010011317	BLK	BLK proto-oncogene, Src family tyrosine kinase [Source:HGNC Symbol;Acc:HGNC:1057]	1.47461	1.80776	7.29652	0.00690883	0.0246543	ns	ns
ENSGALG00010001624	#NA	#NA	1.9016	-0.888035	7.29553	0.00691264	0.0246598	ns	ns
ENSGALG00010020642	ANKRD2	ankyrin repeat domain 2 [Source:HGNC Symbol;Acc:HGNC:495]	2.34443	3.4458	7.2879	0.00694205	0.0247417	ns	ns
ENSGALG00010004981	#NA	#NA	1.78792	0.0478169	7.28706	0.00694532	0.0247417	ns	ns
ENSGALG00010014194	LRIG3	leucine rich repeats and immunoglobulin like domains 3 [Source:NCBI gene (formerly Entrezgene);Acc:417813]	0.892809	2.28756	7.28667	0.00694681	0.0247417	ns	ns
ENSGALG00010018726	EBF2	EBF transcription factor 2 [Source:NCBI gene (formerly Entrezgene);Acc:395176]	0.756597	3.53116	7.28705	0.00694536	0.0247417	ns	ns
ENSGALG00010018959	UBA5	ubiquitin like modifier activating enzyme 5 [Source:NCBI gene (formerly Entrezgene);Acc:414879]	0.665256	3.82641	7.28819	0.00694093	0.0247417	ns	ns
ENSGALG00010025748	ETNK2	ethanolamine kinase 2 [Source:HGNC Symbol;Acc:HGNC:25575]	1.46525	0.733804	7.28553	0.00695122	0.02475	up	ns
ENSGALG00010019670	#NA	#NA	1.07589	1.77573	7.28253	0.00696284	0.0247721	ns	ns
ENSGALG00010018860	AGTR2	angiotensin II receptor type 2 [Source:HGNC Symbol;Acc:HGNC:338]	1.36514	3.25997	7.27816	0.0069798	0.0248191	ns	ns
ENSGALG00010027383	ASS1	argininosuccinate synthase 1 [Source:NCBI gene (formerly Entrezgene);Acc:417185]	1.38695	4.45621	7.27683	0.00698495	0.0248308	ns	ns
ENSGALG00010022625	#NA	#NA	0.780962	3.41147	7.27495	0.00699228	0.0248502	ns	ns
ENSGALG00010016016	ZDHHC2	zinc finger DHHC-type palmitoyltransferase 2 [Source:HGNC Symbol;Acc:HGNC:18469]	1.51017	3.77801	7.2733	0.0069987	0.0248551	ns	ns
ENSGALG00010004454	SRI	sorcin [Source:NCBI gene (formerly Entrezgene);Acc:420538]	0.646182	4.89439	7.27315	0.00699929	0.0248551	ns	ns
ENSGALG00010013574	NR2F1	nuclear receptor subfamily 2 group F member 1 [Source:HGNC Symbol;Acc:HGNC:7975]	0.958001	1.95096	7.26802	0.00701932	0.0249195	ns	ns
ENSGALG00010024147	#NA	#NA	1.63465	-0.307816	7.26686	0.00702383	0.0249229	ns	ns
ENSGALG00010025986	RAB3IL1	RAB3A interacting protein like 1 [Source:NCBI gene (formerly Entrezgene);Acc:423123]	0.656359	5.82271	7.26681	0.00702405	0.0249229	ns	ns
ENSGALG00010005246	#NA	#NA	1.63041	3.04279	7.26151	0.00704479	0.0249498	ns	ns
ENSGALG00010022231	ZNF503	zinc finger protein 503 [Source:HGNC Symbol;Acc:HGNC:23589]	0.985077	3.2774	7.26356	0.00703676	0.0249498	ns	ns
ENSGALG00010022481	CORO1B	coronin, actin binding protein, 1B [Source:NCBI gene (formerly Entrezgene);Acc:107056441]	0.715958	3.8869	7.26409	0.00703468	0.0249498	ns	ns
ENSGALG00010002598	NMT2	N-myristoyltransferase 2 [Source:HGNC Symbol;Acc:HGNC:7858]	0.622609	4.34374	7.26225	0.00704191	0.0249498	ns	ns
ENSGALG00010014831	VAPB	VAMP associated protein B and C [Source:NCBI gene (formerly Entrezgene);Acc:419317]	0.613951	5.91714	7.26182	0.00704357	0.0249498	ns	ns
ENSGALG00010017289	ADGRB2	adhesion G protein-coupled receptor B2 [Source:HGNC Symbol;Acc:HGNC:944]	1.70695	-0.442496	7.26098	0.00704687	0.0249504	ns	ns
ENSGALG00010016619	SLC25A47	solute carrier family 25 member 47 [Source:HGNC Symbol;Acc:HGNC:20115]	1.64075	1.01531	7.26012	0.00705026	0.0249558	ns	ns
ENSGALG00010012001	EEIG2	family with sequence similarity 102 member B [Source:HGNC Symbol;Acc:HGNC:27637]	0.774251	5.34918	7.25663	0.00706396	0.0249976	ns	ns
ENSGALG00010000042	CKMT1B	creatine kinase, mitochondrial 1B [Source:NCBI gene (formerly Entrezgene);Acc:374002]	1.47492	2.198	7.25326	0.00707725	0.0250246	up	ns
ENSGALG00010028597	NUP188	nucleoporin 188 [Source:NCBI gene (formerly Entrezgene);Acc:417198]	0.59609	3.91961	7.2537	0.00707551	0.0250246	ns	ns
ENSGALG00010028449	EFCAB12	EF-hand calcium binding domain 12 [Source:NCBI gene (formerly Entrezgene);Acc:770278]	1.92884	-0.617642	7.25186	0.00708277	0.0250374	ns	ns
ENSGALG00010003981	TMEM150C	transmembrane protein 150C [Source:HGNC Symbol;Acc:HGNC:37263]	0.934901	2.97547	7.25131	0.00708494	0.0250384	ns	ns
ENSGALG00010019799	DOK2	docking protein 2 [Source:HGNC Symbol;Acc:HGNC:2991]	1.37826	2.03647	7.2459	0.00710631	0.0250954	ns	ns
ENSGALG00010007877	MSMO1	methylsterol monooxygenase 1 [Source:NCBI gene (formerly Entrezgene);Acc:422423]	0.722751	3.94083	7.23726	0.0071406	0.0252014	ns	ns
ENSGALG00010007437	TUSC1	tumor suppressor candidate 1 [Source:HGNC Symbol;Acc:HGNC:31010]	0.81038	3.33746	7.23079	0.00716637	0.0252735	ns	ns
ENSGALG00010021000	NFKB2	nuclear factor kappa B subunit 2 [Source:NCBI gene (formerly Entrezgene);Acc:386574]	0.608088	6.06378	7.23069	0.00716675	0.0252735	ns	ns
ENSGALG00010027718	#NA	#NA	1.53774	0.293457	7.22858	0.00717521	0.0252966	ns	ns
ENSGALG00010016556	ASAP3	ArfGAP with SH3 domain, ankyrin repeat and PH domain 3 [Source:HGNC Symbol;Acc:HGNC:14987]	0.853294	4.48382	7.22581	0.00718628	0.0253289	ns	ns
ENSGALG00010010383	SLIT2	slit guidance ligand 2 [Source:NCBI gene (formerly Entrezgene);Acc:373967]	0.872331	3.31326	7.22452	0.00719144	0.0253404	ns	ns
ENSGALG00010005772	SVEP1	sushi, von Willebrand factor type A, EGF and pentraxin domain containing 1 [Source:HGNC Symbol;Acc:HGNC:15985]	0.801767	5.77514	7.22311	0.00719707	0.0253467	ns	ns
ENSGALG00010004416	STXBP6	syntaxin binding protein 6 [Source:NCBI gene (formerly Entrezgene);Acc:423299]	0.934682	1.87384	7.21057	0.00724756	0.0254974	ns	ns
ENSGALG00010011345	CRMP1	collapsin response mediator protein 1 [Source:NCBI gene (formerly Entrezgene);Acc:395156]	0.992949	2.17133	7.20891	0.00725426	0.0255142	ns	ns
ENSGALG00010007979	RAB30	RAB30, member RAS oncogene family [Source:HGNC Symbol;Acc:HGNC:9770]	0.549307	4.26448	7.2074	0.00726034	0.0255288	ns	ns
ENSGALG00010014156	CD164	CD164 molecule [Source:HGNC Symbol;Acc:HGNC:1632]	0.50247	7.61907	7.20234	0.00728087	0.0255874	ns	ns
ENSGALG00010017710	RAB41	RAB41, member RAS oncogene family [Source:HGNC Symbol;Acc:HGNC:18293]	0.762021	3.00799	7.20144	0.00728452	0.0255934	ns	ns
ENSGALG00010023189	RMDN3	regulator of microtubule dynamics 3 [Source:HGNC Symbol;Acc:HGNC:25550]	0.664184	3.66339	7.20052	0.00728826	0.0255998	ns	ns
ENSGALG00010016973	PLSCR1	phospholipid scramblase 1 [Source:HGNC Symbol;Acc:HGNC:9092]	0.7605	5.96323	7.19823	0.00729754	0.0256256	ns	ns
ENSGALG00010007408	HCLS1	hematopoietic cell-specific Lyn substrate 1 [Source:NCBI gene (formerly Entrezgene);Acc:426867]	1.00701	3.68708	7.19641	0.00730494	0.0256448	ns	ns
ENSGALG00010009726	PRR16	proline rich 16 [Source:HGNC Symbol;Acc:HGNC:29654]	1.23802	0.705256	7.19363	0.00731629	0.0256778	ns	ns
ENSGALG00010000741	FAM105A	family with sequence similarity 105 member A [Source:NCBI gene (formerly Entrezgene);Acc:769855]	1.43562	2.59401	7.19166	0.00732434	0.0256885	ns	ns
ENSGALG00010014936	FOXRED2	FAD dependent oxidoreductase domain containing 2 [Source:HGNC Symbol;Acc:HGNC:26264]	0.82755	2.64624	7.19146	0.00732515	0.0256885	ns	ns
ENSGALG00010028733	#NA	#NA	2.15604	-0.885337	7.18835	0.00733782	0.0257195	ns	ns
ENSGALG00010021660	RNF223	ring finger protein 223 [Source:HGNC Symbol;Acc:HGNC:40020]	2.0548	-0.178951	7.18813	0.00733875	0.0257195	ns	ns
ENSGALG00010015862	PDGFRL	platelet derived growth factor receptor like [Source:HGNC Symbol;Acc:HGNC:8805]	0.931011	4.37876	7.18447	0.00735373	0.0257546	up	ns
ENSGALG00010023805	GALNT6	polypeptide N-acetylgalactosaminyltransferase 6 [Source:NCBI gene (formerly Entrezgene);Acc:429501]	1.53703	0.130813	7.18196	0.00736403	0.0257751	ns	ns
ENSGALG00010009103	AP3S1	adaptor related protein complex 3 sigma 1 subunit [Source:NCBI gene (formerly Entrezgene);Acc:427389]	0.666806	4.39631	7.1775	0.00738236	0.0258275	ns	ns
ENSGALG00010001843	PRICKLE1	prickle planar cell polarity protein 1 [Source:HGNC Symbol;Acc:HGNC:17019]	0.738452	3.21957	7.17328	0.00739973	0.0258678	ns	ns
ENSGALG00010010218	PBK	PDZ binding kinase [Source:NCBI gene (formerly Entrezgene);Acc:422003]	1.03796	2.10596	7.16847	0.00741961	0.0259236	ns	ns
ENSGALG00010014682	IL13RA1	interleukin 13 receptor subunit alpha 1 [Source:HGNC Symbol;Acc:HGNC:5974]	0.908386	2.96903	7.16756	0.00742336	0.0259299	ns	ns
ENSGALG00010023751	PRRG4	proline rich and Gla domain 4 [Source:NCBI gene (formerly Entrezgene);Acc:421600]	1.54105	0.251732	7.16157	0.00744822	0.0259756	ns	ns
ENSGALG00010013172	TNFSF13B	tumor necrosis factor superfamily member 13b [Source:NCBI gene (formerly Entrezgene);Acc:374229]	1.62411	0.452152	7.15124	0.00749124	0.0260981	ns	ns
ENSGALG00010010769	HEXB	hexosaminidase subunit beta [Source:HGNC Symbol;Acc:HGNC:4879]	0.768186	3.89245	7.14923	0.0074996	0.0261135	ns	ns
ENSGALG00010002753	SLC9A7	solute carrier family 9 member A7 [Source:HGNC Symbol;Acc:HGNC:17123]	0.760935	3.01094	7.146	0.00751314	0.0261469	ns	ns
ENSGALG00010020584	PARP9	poly(ADP-ribose) polymerase family member 9 [Source:HGNC Symbol;Acc:HGNC:24118]	0.845468	4.3671	7.14539	0.00751568	0.0261489	ns	ns
ENSGALG00010014328	RASSF8	Ras association domain family member 8 [Source:HGNC Symbol;Acc:HGNC:13232]	0.580408	4.49009	7.14343	0.0075239	0.0261706	ns	ns
ENSGALG00010029641	#NA	#NA	2.34302	2.55257	7.14073	0.00753526	0.0262032	ns	ns
ENSGALG00010011433	RNASE6	ribonuclease A family member k6 [Source:NCBI gene (formerly Entrezgene);Acc:396194]	1.79423	4.19442	7.1396	0.00753998	0.0262128	ns	ns
ENSGALG00010023794	MT3	metallothionein 3 [Source:NCBI gene (formerly Entrezgene);Acc:770592]	1.75263	1.0991	7.13586	0.00755574	0.0262607	ns	ns
ENSGALG00010001932	#NA	#NA	2.93686	-1.29152	7.12799	0.00758899	0.0263555	ns	ns
ENSGALG00010006361	SERTM1	serine rich and transmembrane domain containing 1 [Source:NCBI gene (formerly Entrezgene);Acc:418900]	1.09057	1.4074	7.12606	0.00759716	0.0263769	ns	ns
ENSGALG00010017024	BUB1	BUB1 mitotic checkpoint serine/threonine kinase [Source:NCBI gene (formerly Entrezgene);Acc:421226]	1.13805	2.18472	7.12008	0.00762255	0.0264443	ns	ns
ENSGALG00010007265	CD200R1A	CD200 receptor 1A [Source:NCBI gene (formerly Entrezgene);Acc:768673]	1.57047	0.864859	7.1174	0.00763394	0.0264647	ns	ns
ENSGALG00010005042	SLC46A3	solute carrier family 46 member 3 [Source:NCBI gene (formerly Entrezgene);Acc:418924]	1.19603	1.61409	7.11728	0.00763443	0.0264647	ns	ns
ENSGALG00010009373	ARHGAP15	Rho GTPase activating protein 15 [Source:NCBI gene (formerly Entrezgene);Acc:424303]	1.14453	2.35896	7.11187	0.00765753	0.0265239	ns	ns
ENSGALG00010023956	KREMEN1	kringle containing transmembrane protein 1 [Source:HGNC Symbol;Acc:HGNC:17550]	0.68608	3.96185	7.10274	0.00769663	0.0266454	ns	ns
ENSGALG00010023903	TBKBP1	TBK1 binding protein 1 [Source:HGNC Symbol;Acc:HGNC:30140]	1.14798	0.932438	7.09309	0.00773819	0.0267613	ns	ns
ENSGALG00010021030	CSRP3	cysteine and glycine rich protein 3 [Source:NCBI gene (formerly Entrezgene);Acc:422979]	3.17228	3.99895	7.09042	0.00774972	0.0267942	ns	ns
ENSGALG00010000085	#NA	#NA	0.771955	3.0556	7.08845	0.00775822	0.0268166	ns	ns
ENSGALG00010022223	DOK4	docking protein 4 [Source:HGNC Symbol;Acc:HGNC:19868]	0.962138	2.7784	7.08316	0.00778116	0.0268748	ns	ns
ENSGALG00010027157	#NA	#NA	1.03638	1.74749	7.08143	0.00778869	0.0268778	ns	ns
ENSGALG00010016433	TMED3	transmembrane p24 trafficking protein 3 [Source:NCBI gene (formerly Entrezgene);Acc:415580]	0.808929	3.54525	7.08063	0.00779216	0.0268778	ns	ns
ENSGALG00010021133	#NA	#NA	0.656264	3.67337	7.08161	0.00778789	0.0268778	ns	ns
ENSGALG00010021134	CHFR	checkpoint with forkhead and ring finger domains [Source:HGNC Symbol;Acc:HGNC:20455]	0.557708	3.90586	7.07924	0.00779819	0.0268916	ns	ns
ENSGALG00010007108	MBOAT1	membrane bound O-acyltransferase domain containing 1 [Source:NCBI gene (formerly Entrezgene);Acc:420826]	0.844434	2.97709	7.07144	0.00783223	0.0269879	ns	ns
ENSGALG00010013206	AFF2	AF4/FMR2 family member 2 [Source:HGNC Symbol;Acc:HGNC:3776]	1.1198	1.93968	7.06938	0.00784125	0.0270119	ns	ns
ENSGALG00010016181	FANCI	Fanconi anemia complementation group I [Source:NCBI gene (formerly Entrezgene);Acc:415491]	1.31633	1.45509	7.06723	0.00785067	0.0270339	ns	ns
ENSGALG00010027913	PYGO2	pygopus family PHD finger 2 [Source:HGNC Symbol;Acc:HGNC:30257]	0.631095	3.00944	7.06279	0.00787013	0.0270903	ns	ns
ENSGALG00010029718	ABR	ABR activator of RhoGEF and GTPase [Source:HGNC Symbol;Acc:HGNC:81]	0.704522	4.57823	7.06224	0.00787254	0.0270915	ns	ns
ENSGALG00010024148	UGGT1	UDP-glucose glycoprotein glucosyltransferase 1 [Source:HGNC Symbol;Acc:HGNC:15663]	0.520449	4.65881	7.05157	0.00791958	0.0272392	ns	ns
ENSGALG00010012704	SMIM15	small integral membrane protein 15 [Source:NCBI gene (formerly Entrezgene);Acc:770642]	0.57703	3.65785	7.04083	0.0079672	0.0273888	ns	ns
ENSGALG00010017668	#NA	#NA	1.33289	0.801296	7.03271	0.0080034	0.0274705	ns	ns
ENSGALG00010023441	CCDC9B	coiled-coil domain containing 9B [Source:HGNC Symbol;Acc:HGNC:33488]	1.0939	4.32591	7.02739	0.00802722	0.0275451	ns	ns
ENSGALG00010019213	RHBDF1	rhomboid 5 homolog 1 [Source:HGNC Symbol;Acc:HGNC:20561]	0.74966	4.94321	7.02581	0.00803432	0.0275606	ns	ns
ENSGALG00010003447	ZC2HC1A	zinc finger C2HC-type containing 1A [Source:HGNC Symbol;Acc:HGNC:24277]	0.906821	3.212	7.02495	0.00803817	0.0275612	ns	ns
ENSGALG00010017558	ANP32A	0	0.524288	5.43957	7.02427	0.00804124	0.0275646	ns	ns
ENSGALG00010018947	#NA	#NA	1.99951	1.21391	7.01787	0.00807003	0.0276555	ns	ns
ENSGALG00010029445	SPHK1	sphingosine kinase 1 [Source:HGNC Symbol;Acc:HGNC:11240]	1.11414	4.18607	7.01651	0.00807613	0.0276627	ns	ns
ENSGALG00010029665	ASL1	argininosuccinate lyase [Source:NCBI gene (formerly Entrezgene);Acc:417545]	1.11307	2.45819	7.01584	0.00807917	0.027666	ns	ns
ENSGALG00010023439	ACSS2	acyl-CoA synthetase short chain family member 2 [Source:HGNC Symbol;Acc:HGNC:15814]	0.591995	5.83753	7.01426	0.00808631	0.0276833	ns	ns
ENSGALG00010016453	MYCL	MYCL proto-oncogene, bHLH transcription factor [Source:HGNC Symbol;Acc:HGNC:7555]	0.955353	3.18623	7.01094	0.00810133	0.0277224	ns	ns
ENSGALG00010010061	CYP2D6	cytochrome P450 family 2 subfamily D member 6 [Source:NCBI gene (formerly Entrezgene);Acc:417981]	1.0548	3.49718	7.00716	0.00811844	0.0277502	up	ns
ENSGALG00010007713	SCLT1	sodium channel and clathrin linker 1 [Source:HGNC Symbol;Acc:HGNC:26406]	0.922603	3.03898	6.99398	0.00817845	0.0279409	ns	ns
ENSGALG00010005107	TTLL5	tubulin tyrosine ligase like 5 [Source:NCBI gene (formerly Entrezgene);Acc:423367]	0.814316	3.95198	6.99338	0.00818118	0.0279431	ns	ns
ENSGALG00010009769	TMCC3	transmembrane and coiled-coil domain family 3 [Source:HGNC Symbol;Acc:HGNC:29199]	1.2433	1.08115	6.99287	0.0081835	0.0279438	ns	ns
ENSGALG00010023555	HPS4	HPS4 biogenesis of lysosomal organelles complex 3 subunit 2 [Source:HGNC Symbol;Acc:HGNC:15844]	1.02421	1.86634	6.99025	0.00819547	0.0279702	ns	ns
ENSGALG00010022146	NPPA	natriuretic peptide A [Source:NCBI gene (formerly Entrezgene);Acc:395765]	2.77202	-0.143531	6.98666	0.00821194	0.0280192	ns	ns
ENSGALG00010015574	C14orf132	chromosome 14 open reading frame 132 [Source:HGNC Symbol;Acc:HGNC:20346]	1.44561	-0.334833	6.98078	0.00823898	0.0280825	ns	ns
ENSGALG00010021945	C1QTNF4	C1q and TNF related 4 [Source:HGNC Symbol;Acc:HGNC:14346]	1.38989	1.36863	6.97594	0.00826128	0.0281513	ns	ns
ENSGALG00010016402	SEPTIN8	septin 8 [Source:NCBI gene (formerly Entrezgene);Acc:416333]	0.675474	4.76853	6.97336	0.0082732	0.0281774	ns	ns
ENSGALG00010029651	CHAD	0	0.886637	6.37974	6.9572	0.00834827	0.0283893	ns	ns
ENSGALG00010007114	CKLF	chemokine like factor [Source:HGNC Symbol;Acc:HGNC:13253]	0.955369	3.41799	6.95232	0.00837106	0.0284449	ns	ns
ENSGALG00010008031	MAP3K21	mitogen-activated protein kinase kinase kinase 21 [Source:HGNC Symbol;Acc:HGNC:29798]	1.99573	1.03149	6.94636	0.00839899	0.0285251	ns	ns
ENSGALG00010029532	EVI2A	ecotropic viral integration site 2A [Source:NCBI gene (formerly Entrezgene);Acc:776037]	1.70434	1.82774	6.9468	0.00839693	0.0285251	ns	ns
ENSGALG00010018968	GLI2	GLI family zinc finger 2 [Source:NCBI gene (formerly Entrezgene);Acc:395956]	1.0178	3.32681	6.94326	0.00841355	0.0285672	ns	ns
ENSGALG00010025006	#NA	#NA	2.57754	-0.192028	6.9425	0.00841712	0.028572	ns	ns
ENSGALG00010022145	P2RX2	purinergic receptor P2X 2 [Source:HGNC Symbol;Acc:HGNC:15459]	2.94797	-1.5423	6.93831	0.00843687	0.0286244	ns	ns
ENSGALG00010012771	ITGA2	integrin subunit alpha 2 [Source:HGNC Symbol;Acc:HGNC:6137]	1.50495	-0.282448	6.93852	0.00843587	0.0286244	ns	ns
ENSGALG00010003466	TSC22D1	TSC22 domain family member 1 [Source:NCBI gene (formerly Entrezgene);Acc:396005]	0.881679	7.33823	6.93556	0.00844987	0.028656	ns	ns
ENSGALG00010013213	SH2D1A	SH2 domain containing 1A [Source:HGNC Symbol;Acc:HGNC:10820]	1.58264	2.03485	6.93352	0.00845951	0.0286792	ns	ns
ENSGALG00010007028	KATNAL1	katanin catalytic subunit A1 like 1 [Source:HGNC Symbol;Acc:HGNC:28361]	0.841461	2.41914	6.93224	0.00846556	0.0286923	ns	ns
ENSGALG00010001412	#NA	#NA	1.44948	0.735518	6.9215	0.00851656	0.0288504	ns	ns
ENSGALG00010029342	TMC6	transmembrane channel like 6 [Source:HGNC Symbol;Acc:HGNC:18021]	0.828311	2.80752	6.92031	0.00852221	0.0288622	ns	ns
ENSGALG00010002364	VSNL1	visinin like 1 [Source:NCBI gene (formerly Entrezgene);Acc:396189]	1.66838	1.43068	6.91738	0.0085362	0.0288874	ns	ns
ENSGALG00010016879	RNF130	ring finger protein 130 [Source:HGNC Symbol;Acc:HGNC:18280]	0.65046	5.54286	6.91462	0.00854937	0.0289246	ns	ns
ENSGALG00010021540	STK4	serine/threonine kinase 4 [Source:NCBI gene (formerly Entrezgene);Acc:419187]	0.577739	4.37426	6.9071	0.00858541	0.0290391	ns	ns
ENSGALG00010003273	NFIX	nuclear factor I X [Source:NCBI gene (formerly Entrezgene);Acc:396207]	0.638831	5.04356	6.90353	0.00860258	0.0290823	ns	ns
ENSGALG00010007137	#NA	#NA	1.58378	1.64982	6.89922	0.00862335	0.0291302	ns	ns
ENSGALG00010022541	ITPKA	inositol-trisphosphate 3-kinase A [Source:NCBI gene (formerly Entrezgene);Acc:395694]	1.29569	3.07153	6.88172	0.00870819	0.0293943	ns	ns
ENSGALG00010004257	#NA	#NA	3.61916	-1.29735	6.87785	0.00872703	0.0294291	ns	ns
ENSGALG00010014769	CCDC69	coiled-coil domain containing 69 [Source:HGNC Symbol;Acc:HGNC:24487]	1.10066	2.73703	6.87778	0.00872737	0.0294291	ns	ns
ENSGALG00010016866	ZNRF2	zinc and ring finger 2 [Source:HGNC Symbol;Acc:HGNC:22316]	0.847187	2.64935	6.87778	0.00872739	0.0294291	ns	ns
ENSGALG00010005119	MIB1	MIB E3 ubiquitin protein ligase 1 [Source:HGNC Symbol;Acc:HGNC:21086]	0.616416	4.37482	6.87642	0.00873402	0.029444	ns	ns
ENSGALG00010029661	KRABZFP	KRAB domain containing zinc finger protein [Source:NCBI gene (formerly Entrezgene);Acc:769812]	1.74913	2.47436	6.87328	0.00874939	0.0294883	ns	ns
ENSGALG00010027165	#NA	#NA	0.933562	2.24015	6.87212	0.00875509	0.0295	ns	ns
ENSGALG00010028906	#NA	#NA	1.82538	-0.465082	6.86781	0.00877623	0.0295562	ns	ns
ENSGALG00010003766	CFAP206	cilia and flagella associated protein 206 [Source:HGNC Symbol;Acc:HGNC:21405]	1.9976	-0.784275	6.8552	0.00883838	0.0297352	ns	ns
ENSGALG00010015390	CCNB3	cyclin B3 [Source:NCBI gene (formerly Entrezgene);Acc:396167]	0.990127	2.55002	6.84498	0.00888904	0.0298905	ns	ns
ENSGALG00010002766	NANOS1	nanos C2HC-type zinc finger 1 [Source:HGNC Symbol;Acc:HGNC:23044]	1.64034	2.95387	6.84385	0.00889469	0.0298955	ns	ns
ENSGALG00010000287	IQCD	IQ motif containing D [Source:HGNC Symbol;Acc:HGNC:25168]	1.61666	-0.667058	6.84277	0.00890005	0.0298971	ns	ns
ENSGALG00010022921	#NA	#NA	1.08856	2.72501	6.84284	0.00889971	0.0298971	ns	ns
ENSGALG00010005150	ALCAM	activated leukocyte cell adhesion molecule [Source:NCBI gene (formerly Entrezgene);Acc:396092]	0.58517	4.83733	6.83846	0.00892158	0.0299467	ns	ns
ENSGALG00010005696	NUBPL	NUBP iron-sulfur cluster assembly factor, mitochondrial [Source:HGNC Symbol;Acc:HGNC:20278]	0.763418	3.06883	6.83637	0.00893204	0.0299666	ns	ns
ENSGALG00010013921	PPP2R2B	protein phosphatase 2 regulatory subunit Bbeta [Source:HGNC Symbol;Acc:HGNC:9305]	0.725186	3.72271	6.83513	0.0089382	0.0299796	ns	ns
ENSGALG00010001906	SKAP2	src kinase associated phosphoprotein 2 [Source:HGNC Symbol;Acc:HGNC:15687]	0.658976	3.77676	6.8314	0.00895689	0.0300347	ns	ns
ENSGALG00010029313	CCDC40	coiled-coil domain containing 40 [Source:HGNC Symbol;Acc:HGNC:26090]	1.81817	-0.488428	6.82623	0.00898289	0.0301143	ns	ns
ENSGALG00010005273	#NA	#NA	1.51298	1.50189	6.82572	0.00898542	0.0301151	up	ns
ENSGALG00010024062	ST3GAL4	ST3 beta-galactoside alpha-2,3-sialyltransferase 4 [Source:HGNC Symbol;Acc:HGNC:10864]	0.782606	3.02346	6.82353	0.00899646	0.0301369	ns	ns
ENSGALG00010029775	#NA	#NA	0.729642	4.68556	6.82106	0.00900893	0.0301482	ns	ns
ENSGALG00010022438	RPN2	ribophorin II [Source:NCBI gene (formerly Entrezgene);Acc:419177]	0.537634	6.19848	6.81852	0.00902173	0.0301833	ns	ns
ENSGALG00010027290	CSPG5	chondroitin sulfate proteoglycan 5 [Source:NCBI gene (formerly Entrezgene);Acc:395466]	1.98526	-0.334977	6.81767	0.00902602	0.0301901	up	ns
ENSGALG00010007846	#NA	#NA	1.11807	2.04572	6.81525	0.00903827	0.0302158	ns	ns
ENSGALG00010000449	PLBD2	phospholipase B domain containing 2 [Source:HGNC Symbol;Acc:HGNC:27283]	0.724278	6.4687	6.81561	0.00903644	0.0302158	ns	ns
ENSGALG00010013244	TRIM24	tripartite motif containing 24 [Source:HGNC Symbol;Acc:HGNC:11812]	0.702351	3.18644	6.81224	0.00905351	0.0302362	ns	ns
ENSGALG00010022302	#NA	#NA	0.926343	2.94762	6.80144	0.00910846	0.0304044	ns	ns
ENSGALG00010029530	#NA	#NA	2.7193	-0.332398	6.79302	0.00915152	0.0305327	ns	ns
ENSGALG00010006926	ID4	inhibitor of DNA binding 4, HLH protein [Source:NCBI gene (formerly Entrezgene);Acc:374150]	1.49211	2.57316	6.7827	0.00920458	0.0306943	ns	ns
ENSGALG00010021943	OCM3	oncomodulin 3 [Source:NCBI gene (formerly Entrezgene);Acc:396531]	1.88678	5.60784	6.78106	0.00921301	0.0307094	up	ns
ENSGALG00010023340	P3H3	prolyl 3-hydroxylase 3 [Source:HGNC Symbol;Acc:HGNC:19318]	0.896165	2.75176	6.78092	0.00921375	0.0307094	ns	ns
ENSGALG00010006310	ALG5	ALG5 dolichyl-phosphate beta-glucosyltransferase [Source:HGNC Symbol;Acc:HGNC:20266]	0.770519	2.84227	6.77213	0.00925921	0.0308221	ns	ns
ENSGALG00010023388	FARP2	FERM, ARH/RhoGEF and pleckstrin domain protein 2 [Source:HGNC Symbol;Acc:HGNC:16460]	0.818826	2.79742	6.77032	0.00926862	0.0308457	ns	ns
ENSGALG00010024682	#NA	#NA	1.27337	7.92625	6.75973	0.00932376	0.0309747	ns	ns
ENSGALG00010024104	PLPPR5	phospholipid phosphatase related 5 [Source:HGNC Symbol;Acc:HGNC:31703]	1.29002	1.73499	6.75193	0.00936462	0.0310949	ns	ns
ENSGALG00010016823	HSF3	Heat shock factor protein 3 [Source:NCBI gene (formerly Entrezgene);Acc:422169]	0.528009	5.27318	6.74454	0.00940348	0.0312082	ns	ns
ENSGALG00010007787	C1orf198	chromosome 1 open reading frame 198 [Source:HGNC Symbol;Acc:HGNC:25900]	0.645413	4.77476	6.73846	0.00943559	0.0312991	ns	ns
ENSGALG00010028321	RHBG	Rh family B glycoprotein [Source:NCBI gene (formerly Entrezgene);Acc:378792]	0.976926	2.17682	6.73553	0.00945111	0.0313427	ns	ns
ENSGALG00010000283	#NA	#NA	4.43698	-0.422904	6.73256	0.00946688	0.0313715	ns	ns
ENSGALG00010021716	TFCP2L1	transcription factor CP2 like 1 [Source:HGNC Symbol;Acc:HGNC:17925]	1.57593	2.01414	6.73281	0.00946555	0.0313715	ns	ns
ENSGALG00010019657	PPP1R17	protein phosphatase 1 regulatory subunit 17 [Source:HGNC Symbol;Acc:HGNC:16973]	0.95327	1.53683	6.72519	0.00950604	0.0314855	ns	ns
ENSGALG00010026973	MGLL	monoglyceride lipase [Source:NCBI gene (formerly Entrezgene);Acc:416024]	0.483993	5.38723	6.72416	0.00951153	0.0314958	up	ns
ENSGALG00010018913	#NA	#NA	0.953727	2.44454	6.72337	0.00951577	0.0315019	ns	ns
ENSGALG00010006176	MMR1L3	macrophage mannose receptor 1-like 3 [Source:NCBI gene (formerly Entrezgene);Acc:420515]	1.28472	2.18759	6.71959	0.00953597	0.031553	ns	ns
ENSGALG00010029907	NTN1	netrin 1 [Source:NCBI gene (formerly Entrezgene);Acc:396389]	1.03507	2.68282	6.71682	0.0095508	0.0315942	ns	ns
ENSGALG00010014214	REEP2	receptor accessory protein 2 [Source:HGNC Symbol;Acc:HGNC:17975]	1.05664	2.316	6.70978	0.00958853	0.0317032	ns	ns
ENSGALG00010024344	YEATS2	YEATS domain containing 2 [Source:HGNC Symbol;Acc:HGNC:25489]	0.666386	3.92205	6.7031	0.00962453	0.0317984	ns	ns
ENSGALG00010024300	MEOX1	mesenchyme homeobox 1 [Source:NCBI gene (formerly Entrezgene);Acc:395533]	1.42461	0.466355	6.69423	0.00967254	0.0319411	ns	ns
ENSGALG00010004765	#NA	#NA	1.29255	3.85411	6.68969	0.00969719	0.0320065	ns	ns
ENSGALG00010022232	GPR173	G protein-coupled receptor 27 [Source:HGNC Symbol;Acc:HGNC:4482]	1.44397	2.08663	6.68828	0.00970487	0.0320239	ns	ns
ENSGALG00010022708	SPRED1	sprouty related EVH1 domain containing 1 [Source:NCBI gene (formerly Entrezgene);Acc:423292]	0.644819	5.02902	6.68777	0.00970766	0.0320251	ns	ns
ENSGALG00010003090	DMA	major histocompatibility complex, class II, DM alpha [Source:NCBI gene (formerly Entrezgene);Acc:417050]	1.04578	4.25633	6.68409	0.00972773	0.0320833	ns	ns
ENSGALG00010005629	NRP1	neuropilin 1 [Source:NCBI gene (formerly Entrezgene);Acc:395560]	0.922873	5.91778	6.68226	0.00973772	0.0321083	ns	ns
ENSGALG00010012818	RGS18	regulator of G-protein signaling 18 [Source:NCBI gene (formerly Entrezgene);Acc:424361]	1.40883	2.76995	6.67641	0.00976971	0.0322058	ns	ns
ENSGALG00010013757	DGKI	diacylglycerol kinase iota [Source:HGNC Symbol;Acc:HGNC:2855]	2.42332	-1.69717	6.67329	0.00978683	0.0322542	ns	ns
ENSGALG00010015191	TOM1	target of myb1 membrane trafficking protein [Source:NCBI gene (formerly Entrezgene);Acc:396049]	0.77949	9.46919	6.6703	0.00980328	0.0323003	ns	ns
ENSGALG00010028372	PTGS1	prostaglandin-endoperoxide synthase 1 [Source:HGNC Symbol;Acc:HGNC:9604]	0.852639	3.27597	6.65924	0.00986432	0.0324853	ns	ns
ENSGALG00010022919	ACLY	ATP citrate lyase [Source:NCBI gene (formerly Entrezgene);Acc:395373]	0.585084	4.24813	6.65034	0.00991371	0.0326317	ns	ns
ENSGALG00010020071	#NA	#NA	0.487673	5.21264	6.64527	0.00994192	0.0326758	ns	ns
ENSGALG00010002146	CACUL1	CDK2 associated cullin domain 1 [Source:NCBI gene (formerly Entrezgene);Acc:423926]	0.555544	4.61393	6.64266	0.0099565	0.0327092	ns	ns
ENSGALG00010004902	ANKRD29	ankyrin repeat domain 29 [Source:HGNC Symbol;Acc:HGNC:27110]	1.64394	1.83895	6.6419	0.00996075	0.0327133	ns	ns
ENSGALG00010004934	KIAA1524	KIAA1524 [Source:NCBI gene (formerly Entrezgene);Acc:418410]	0.894574	2.11595	6.63642	0.00999146	0.032771	ns	ns
ENSGALG00010009028	PDLIM7	PDZ and LIM domain 7 [Source:NCBI gene (formerly Entrezgene);Acc:416362]	0.694066	5.20672	6.63684	0.0099891	0.032771	ns	ns
ENSGALG00010012650	DSE	dermatan sulfate epimerase [Source:HGNC Symbol;Acc:HGNC:21144]	0.794501	3.21368	6.63377	0.0100063	0.0328061	ns	ns
ENSGALG00010003522	THRSPB	thyroid hormone responsive spot 14 beta [Source:NCBI gene (formerly Entrezgene);Acc:404756]	1.81791	2.37254	6.63145	0.0100194	0.0328376	up	ns
ENSGALG00010024887	CASP18	initiator caspase [Source:NCBI gene (formerly Entrezgene);Acc:693266]	1.67344	1.70252	6.63074	0.0100234	0.0328376	ns	ns
ENSGALG00010002087	POLA1	DNA polymerase alpha 1, catalytic subunit [Source:HGNC Symbol;Acc:HGNC:9173]	0.888605	4.1107	6.63105	0.0100216	0.0328376	ns	ns
ENSGALG00010025558	GALNT3	polypeptide N-acetylgalactosaminyltransferase 3 [Source:HGNC Symbol;Acc:HGNC:4125]	1.72111	-0.739295	6.62888	0.0100339	0.0328557	ns	ns
ENSGALG00010001995	LRRC1	leucine rich repeat containing 1 [Source:HGNC Symbol;Acc:HGNC:14307]	1.30993	1.21479	6.62921	0.010032	0.0328557	ns	ns
ENSGALG00010019985	UMPS	uridine monophosphate synthetase [Source:NCBI gene (formerly Entrezgene);Acc:424256]	0.699932	3.16895	6.62547	0.0100531	0.0329104	ns	ns
ENSGALG00010024649	NCOR2	nuclear receptor corepressor 2 [Source:HGNC Symbol;Acc:HGNC:7673]	0.684091	5.7279	6.62133	0.0100764	0.0329706	ns	ns
ENSGALG00010005495	TXN	thioredoxin [Source:NCBI gene (formerly Entrezgene);Acc:396437]	0.656333	7.77809	6.61988	0.0100847	0.0329895	ns	ns
[truncated: 2,556 more rows]

## Sheet: WB-males
Additional File 2. Differential expression analysis (males: WB vs CTRL)
Tables report the differentially expressed genes (DEGs, FDR ≤ 0.05) in the different comparisons (SM, WB, and WS vs CTRL; males and females, EdgeR glmLRT). Ensembl gene ID, gene name, gene description, log2 fold change (logFC), mean log count per million (logCPM), Likelihood ratio (LR), nominal p-value (PValue), and false discovery rate (FDR) are reported for all the genes evaluated. Genes signif…
Ensembl Gene ID	Gene name	Gene description	logFC	logCPM	LR	PValue	FDR	DEGs by SM?	DEGs by WS?
ENSGALG00010010909	SLIT3	slit guidance ligand 3 [Source:NCBI gene (formerly Entrezgene);Acc:374173]	2.24957	4.47434	38.5411	5.36115e-10	7.09924e-06	up	ns
ENSGALG00010027200	G0S2	G0/G1 switch 2 [Source:NCBI gene (formerly Entrezgene);Acc:419860]	1.87305	4.78007	34.3966	4.49501e-09	2.18373e-05	up	ns
ENSGALG00010017399	CPXM1	carboxypeptidase X, M14 family member 1 [Source:HGNC Symbol;Acc:HGNC:15771]	1.62173	5.22316	33.6503	6.59637e-09	2.18373e-05	up	ns
ENSGALG00010012939	GJA1	gap junction protein alpha 1 [Source:NCBI gene (formerly Entrezgene);Acc:395278]	1.32453	5.72715	33.7927	6.13095e-09	2.18373e-05	up	ns
ENSGALG00010003420	#NA	#NA	6.70207	3.65005	29.7523	4.90932e-08	0.000130019	up	up
ENSGALG00010007595	ATP2C2	ATPase secretory pathway Ca2+ transporting 2 [Source:HGNC Symbol;Acc:HGNC:29103]	3.17372	1.35666	28.8736	7.72579e-08	0.000151623	up	up
ENSGALG00010014488	#NA	#NA	2.63033	4.86914	28.8024	8.01513e-08	0.000151623	up	ns
ENSGALG00010018943	ACKR4	atypical chemokine receptor 4 [Source:HGNC Symbol;Acc:HGNC:1611]	2.48049	3.38758	28.5282	9.23414e-08	0.000152848	up	ns
ENSGALG00010013954	LPL	lipoprotein lipase [Source:NCBI gene (formerly Entrezgene);Acc:396219]	1.36162	6.62374	26.7351	2.3334e-07	0.000308988	up	ns
ENSGALG00010003006	CYP7B1	cytochrome P450 family 7 subfamily B member 1 [Source:HGNC Symbol;Acc:HGNC:2652]	1.48907	3.15811	26.2033	3.07299e-07	0.000369932	up	ns
ENSGALG00010026560	TNNI1	troponin I1, slow skeletal type [Source:HGNC Symbol;Acc:HGNC:11945]	3.7537	4.96955	25.4772	4.47642e-07	0.000493972	up	ns
ENSGALG00010002998	LECT1	leukocyte cell derived chemotaxin 1 [Source:NCBI gene (formerly Entrezgene);Acc:395600]	3.15572	0.706775	24.4168	7.75881e-07	0.000642138	up	ns
ENSGALG00010005760	GPR18	G protein-coupled receptor 18 [Source:HGNC Symbol;Acc:HGNC:4472]	2.64416	0.213511	24.417	7.75816e-07	0.000642138	up	ns
ENSGALG00010020525	GPD1L2	0	2.38445	2.99312	24.5541	7.22536e-07	0.000642138	up	ns
ENSGALG00010005444	ACTC1	actin alpha cardiac muscle 1 [Source:NCBI gene (formerly Entrezgene);Acc:423298]	2.02012	10.5304	24.547	7.25199e-07	0.000642138	ns	ns
ENSGALG00010006134	K123	endonuclease domain containing 1 [Source:NCBI gene (formerly Entrezgene);Acc:395873]	2.78427	0.438835	24.2589	8.42178e-07	0.000656007	up	ns
ENSGALG00010004887	MYH15	myosin, heavy chain 15 [Source:NCBI gene (formerly Entrezgene);Acc:395534]	2.72573	4.4291	23.5398	1.22359e-06	0.000900152	up	ns
ENSGALG00010008906	DBN1	drebrin 1 [Source:NCBI gene (formerly Entrezgene);Acc:396496]	1.43273	4.58144	23.4337	1.29292e-06	0.000901099	up	ns
ENSGALG00010029939	#NA	#NA	7.43889	-0.226553	22.3397	2.28434e-06	0.00137496	up	up
ENSGALG00010022929	LRP4	LDL receptor related protein 4 [Source:HGNC Symbol;Acc:HGNC:6696]	1.8303	1.86679	22.5077	2.09307e-06	0.00137496	up	ns
ENSGALG00010002282	TSKU	tsukushi, small leucine rich proteoglycan [Source:NCBI gene (formerly Entrezgene);Acc:419088]	1.33645	3.5036	22.3735	2.24454e-06	0.00137496	up	ns
ENSGALG00010012868	CTHRC1	collagen triple helix repeat containing 1 [Source:HGNC Symbol;Acc:HGNC:18831]	4.37515	4.17097	21.9604	2.78338e-06	0.0014743	up	ns
ENSGALG00010029271	MYL10	myosin, light chain 10, regulatory [Source:NCBI gene (formerly Entrezgene);Acc:417506]	3.97161	1.78788	21.9699	2.76963e-06	0.0014743	up	ns
ENSGALG00010002570	ADAM12	ADAM metallopeptidase domain 12 [Source:NCBI gene (formerly Entrezgene);Acc:425843]	1.46152	3.16359	21.7856	3.04874e-06	0.00155275	up	ns
ENSGALG00010018426	#NA	#NA	3.34719	0.770845	21.6865	3.21039e-06	0.00157452	up	ns
ENSGALG00010014929	FHL1	four and a half LIM domains 1 [Source:HGNC Symbol;Acc:HGNC:3702]	2.27396	8.96994	21.2263	4.08128e-06	0.00193015	up	ns
ENSGALG00010011885	NCALD	neurocalcin delta [Source:NCBI gene (formerly Entrezgene);Acc:396048]	2.10082	4.96705	21.0388	4.50085e-06	0.00205518	up	ns
ENSGALG00010014980	#NA	#NA	6.50525	5.29575	20.4954	5.97757e-06	0.00254335	ns	ns
ENSGALG00010026706	KRT24	keratin 24 [Source:NCBI gene (formerly Entrezgene);Acc:395861]	5.88899	0.411095	20.4421	6.14613e-06	0.00254335	up	ns
ENSGALG00010005565	PGAP4	post-GPI attachment to proteins GalNAc transferase 4 [Source:HGNC Symbol;Acc:HGNC:28180]	1.4753	1.94533	20.5052	5.94687e-06	0.00254335	up	ns
ENSGALG00010022382	CALB2	calbindin 2 [Source:NCBI gene (formerly Entrezgene);Acc:396255]	4.53413	0.727968	20.1428	7.18684e-06	0.00288388	up	ns
ENSGALG00010004212	RSPO3	R-spondin 3 [Source:NCBI gene (formerly Entrezgene);Acc:421715]	2.69346	2.42998	19.7772	8.70132e-06	0.00329208	up	ns
ENSGALG00010021237	FSCN1	fascin actin-bundling protein 1 [Source:NCBI gene (formerly Entrezgene);Acc:416485]	0.928124	5.32419	19.784	8.67074e-06	0.00329208	up	ns
ENSGALG00010022565	ARF3	ADP ribosylation factor 3 [Source:HGNC Symbol;Acc:HGNC:654]	1.0287	3.97075	19.4157	1.05137e-05	0.0038673	up	ns
ENSGALG00010017695	FNDC5	fibronectin type III domain containing 5 [Source:NCBI gene (formerly Entrezgene);Acc:419667]	2.51937	5.00033	19.2303	1.15862e-05	0.00414662	up	ns
ENSGALG00010019331	CEMIP	cell migration inducing hyaluronidase 1 [Source:HGNC Symbol;Acc:HGNC:29213]	3.51372	0.768189	18.9715	1.32684e-05	0.00437042	up	ns
ENSGALG00010029962	#NA	#NA	2.684	2.06243	18.8794	1.39249e-05	0.00437042	up	ns
ENSGALG00010024619	#NA	#NA	1.75163	3.38442	18.8868	1.38711e-05	0.00437042	up	ns
ENSGALG00010028348	NES	nestin [Source:NCBI gene (formerly Entrezgene);Acc:395890]	1.63472	6.35047	18.8681	1.40079e-05	0.00437042	up	ns
ENSGALG00010028884	VAV2	vav guanine nucleotide exchange factor 2 [Source:NCBI gene (formerly Entrezgene);Acc:373938]	1.22595	3.89018	18.8596	1.407e-05	0.00437042	up	ns
ENSGALG00010029518	FAAP100	Fanconi anemia core complex associated protein 100 [Source:NCBI gene (formerly Entrezgene);Acc:100049617]	1.00744	4.88958	18.8432	1.41918e-05	0.00437042	up	ns
ENSGALG00010022270	MRGPRH	0	6.1735	-1.38545	18.5893	1.62125e-05	0.00466709	up	ns
ENSGALG00010026743	TNNT2	troponin T2, cardiac type [Source:NCBI gene (formerly Entrezgene);Acc:396433]	2.92281	6.50831	18.6119	1.60218e-05	0.00466709	up	ns
ENSGALG00010019124	BMPER	BMP binding endothelial regulator [Source:NCBI gene (formerly Entrezgene);Acc:420744]	1.7106	3.50588	18.6149	1.59968e-05	0.00466709	up	ns
ENSGALG00010015068	ESM1	endothelial cell specific molecule 1 [Source:HGNC Symbol;Acc:HGNC:3466]	1.80348	1.39208	18.4743	1.72214e-05	0.00485202	ns	ns
ENSGALG00010022072	SMTN	smoothelin [Source:HGNC Symbol;Acc:HGNC:11126]	1.28604	6.53447	18.4183	1.77347e-05	0.00489256	up	ns
ENSGALG00010021943	OCM3	oncomodulin 3 [Source:NCBI gene (formerly Entrezgene);Acc:396531]	3.02378	5.60784	18.3746	1.81458e-05	0.0049038	up	ns
ENSGALG00010029516	#NA	#NA	1.31937	5.71732	18.1517	2.0399e-05	0.0052262	up	ns
ENSGALG00010005487	#NA	#NA	1.14541	4.07254	18.1402	2.05228e-05	0.0052262	up	ns
ENSGALG00010022767	CACNB3	calcium voltage-gated channel auxiliary subunit beta 3 [Source:HGNC Symbol;Acc:HGNC:1403]	2.12618	0.259561	17.9035	2.32394e-05	0.00539888	up	ns
ENSGALG00010024184	#NA	#NA	1.69832	2.79155	17.9169	2.30762e-05	0.00539888	up	ns
ENSGALG00010023336	GPR162	G protein-coupled receptor 162 [Source:HGNC Symbol;Acc:HGNC:16693]	1.46365	3.21827	17.962	2.25354e-05	0.00539888	up	ns
ENSGALG00010002160	CAPN5	calpain 5 [Source:HGNC Symbol;Acc:HGNC:1482]	1.38579	3.26663	17.9513	2.26627e-05	0.00539888	up	ns
ENSGALG00010012967	ECRG4	ECRG4 augurin precursor [Source:HGNC Symbol;Acc:HGNC:24642]	1.19618	5.1383	17.9336	2.28742e-05	0.00539888	up	ns
ENSGALG00010006739	VCAN	versican [Source:NCBI gene (formerly Entrezgene);Acc:395565]	1.7197	5.02575	17.8679	2.36786e-05	0.00540608	up	ns
ENSGALG00010020259	#NA	#NA	1.9705	1.52333	17.7275	2.54916e-05	0.00559444	up	ns
ENSGALG00010023631	#NA	#NA	1.53962	2.97146	17.764	2.50068e-05	0.00559444	up	ns
ENSGALG00010016431	B3GNT5	UDP-GlcNAc:betaGal beta-1,3-N-acetylglucosaminyltransferase 5 [Source:NCBI gene (formerly Entrezgene);Acc:424960]	1.32009	3.52851	17.7067	2.57711e-05	0.00559444	up	ns
ENSGALG00010010337	SCARA3	scavenger receptor class A member 3 [Source:HGNC Symbol;Acc:HGNC:19000]	0.836811	3.81578	17.6237	2.69215e-05	0.00565864	up	ns
ENSGALG00010009793	TNFAIP6	TNF alpha induced protein 6 [Source:NCBI gene (formerly Entrezgene);Acc:424315]	3.88793	2.88362	17.5743	2.76292e-05	0.00566031	up	ns
ENSGALG00010027391	TPM3	tropomyosin 3 [Source:NCBI gene (formerly Entrezgene);Acc:770103]	1.06397	7.16181	17.5637	2.77843e-05	0.00566031	up	ns
ENSGALG00010018460	IL1B	interleukin 1, beta [Source:NCBI gene (formerly Entrezgene);Acc:395196]	6.238	-1.1942	17.4378	2.96857e-05	0.00583894	up	ns
ENSGALG00010022128	PLA2G3	phospholipase A2 group III [Source:HGNC Symbol;Acc:HGNC:17934]	3.73679	-1.09629	17.4265	2.98627e-05	0.00583894	up	ns
ENSGALG00010017418	CHGB	chromogranin B [Source:HGNC Symbol;Acc:HGNC:1930]	2.44716	5.89361	17.3637	3.08659e-05	0.00583894	up	ns
ENSGALG00010023434	ATN1	atrophin 1 [Source:HGNC Symbol;Acc:HGNC:3033]	1.1299	4.15256	17.4038	3.02221e-05	0.00583894	up	ns
ENSGALG00010024096	MYO1D	myosin ID [Source:HGNC Symbol;Acc:HGNC:7598]	1.03694	3.86227	17.3836	3.05443e-05	0.00583894	up	ns
ENSGALG00010002940	BG1	BG-like antigen 1 [Source:NCBI gene (formerly Entrezgene);Acc:426940]	2.86141	0.0448768	17.144	3.46509e-05	0.00638336	ns	ns
ENSGALG00010023643	SCN4B	sodium voltage-gated channel beta subunit 4 [Source:HGNC Symbol;Acc:HGNC:10592]	1.61486	2.67333	17.1408	3.47079e-05	0.00638336	up	ns
ENSGALG00010010893	CCL21	C-C motif chemokine ligand 21 [Source:HGNC Symbol;Acc:HGNC:10620]	2.01804	3.36471	17.0511	3.63865e-05	0.00643646	up	ns
ENSGALG00010002500	OSR1	odd-skipped related transciption factor 1 [Source:NCBI gene (formerly Entrezgene);Acc:100316920]	1.68911	1.88269	17.0646	3.61299e-05	0.00643646	up	ns
ENSGALG00010022557	WNT1	Wnt family member 1 [Source:NCBI gene (formerly Entrezgene);Acc:396160]	3.77213	0.32211	16.9595	3.81857e-05	0.00665336	up	ns
ENSGALG00010025215	MYOG	myogenin [Source:NCBI gene (formerly Entrezgene);Acc:374004]	1.03904	4.29717	16.8686	4.00592e-05	0.00688914	up	ns
ENSGALG00010027734	CSF1	colony stimulating factor 1 [Source:NCBI gene (formerly Entrezgene);Acc:100499189]	0.92352	4.4403	16.5957	4.62559e-05	0.00785283	up	ns
ENSGALG00010023821	KANK4	KN motif and ankyrin repeat domains 4 [Source:HGNC Symbol;Acc:HGNC:27263]	1.09264	4.49915	16.5211	4.81123e-05	0.00806459	up	ns
ENSGALG00010023422	WLS	wntless Wnt ligand secretion mediator [Source:NCBI gene (formerly Entrezgene);Acc:424707]	1.19807	5.59562	16.4725	4.93599e-05	0.0081703	up	ns
ENSGALG00010024038	NKD1	NKD inhibitor of WNT signaling pathway 1 [Source:HGNC Symbol;Acc:HGNC:17045]	2.15692	0.569197	16.4075	5.10835e-05	0.00819271	up	ns
ENSGALG00010013184	LDHB	lactate dehydrogenase B [Source:NCBI gene (formerly Entrezgene);Acc:373997]	1.69006	6.65032	16.3976	5.13514e-05	0.00819271	up	ns
ENSGALG00010002474	HPCAL1	hippocalcin like 1 [Source:NCBI gene (formerly Entrezgene);Acc:396161]	0.958277	4.08997	16.4087	5.10492e-05	0.00819271	up	ns
ENSGALG00010012633	USP18	ubiquitin specific peptidase 18 [Source:HGNC Symbol;Acc:HGNC:12616]	1.92349	3.42381	16.2941	5.42319e-05	0.00854928	up	ns
ENSGALG00010020285	ADAMTS14	ADAM metallopeptidase with thrombospondin type 1 motif 14 [Source:HGNC Symbol;Acc:HGNC:14899]	2.96104	2.75276	16.2435	5.56996e-05	0.00867735	up	ns
ENSGALG00010028012	PRRX2	paired related homeobox 2 [Source:NCBI gene (formerly Entrezgene);Acc:396314]	1.42001	1.78621	16.1951	5.71414e-05	0.00879845	up	ns
ENSGALG00010010942	NRN1	neuritin 1 [Source:NCBI gene (formerly Entrezgene);Acc:420873]	1.9513	3.81921	16.0972	6.01719e-05	0.00908876	up	ns
ENSGALG00010005621	CDH2	cadherin 2 [Source:NCBI gene (formerly Entrezgene);Acc:414745]	1.38612	4.5305	16.0901	6.03996e-05	0.00908876	up	ns
ENSGALG00010001695	LMOD2	leiomodin 2 [Source:NCBI gene (formerly Entrezgene);Acc:417751]	2.87995	4.90384	15.9902	6.36705e-05	0.00936805	up	ns
ENSGALG00010022258	#NA	#NA	2.21806	0.128482	15.9674	6.44415e-05	0.0093773	up	ns
ENSGALG00010027192	SH3GL1	SH3 domain containing GRB2 like 1, endophilin A2 [Source:NCBI gene (formerly Entrezgene);Acc:395202]	0.931114	5.31842	15.8705	6.78283e-05	0.00976285	up	ns
ENSGALG00010005290	#NA	#NA	4.18408	-1.03406	15.85	6.85664e-05	0.00976298	up	ns
ENSGALG00010029353	GCGR	glucagon receptor [Source:NCBI gene (formerly Entrezgene);Acc:425670]	2.75056	0.804978	15.7812	7.11059e-05	0.0100169	up	ns
ENSGALG00010002356	WNT11	Wnt family member 11 [Source:NCBI gene (formerly Entrezgene);Acc:395562]	1.72764	2.17448	15.7408	7.26398e-05	0.0101252	up	ns
ENSGALG00010027356	#NA	#NA	0.939879	3.91164	15.5219	8.15537e-05	0.01115	ns	ns
ENSGALG00010021703	CD82	CD82 molecule [Source:NCBI gene (formerly Entrezgene);Acc:423172]	0.866197	5.43842	15.4997	8.25176e-05	0.01115	up	ns
ENSGALG00010029946	METRNL	meteorin like, glial cell differentiation regulator [Source:HGNC Symbol;Acc:HGNC:27584]	0.805289	5.20187	15.5157	8.1821e-05	0.01115	up	ns
ENSGALG00010009470	ZNF469	zinc finger protein 469 [Source:HGNC Symbol;Acc:HGNC:23216]	1.76012	3.23798	15.4191	8.61132e-05	0.0115183	up	ns
ENSGALG00010005003	EXPH5	exophilin 5 [Source:HGNC Symbol;Acc:HGNC:30578]	4.3716	-0.78645	15.2073	9.63299e-05	0.0121486	up	ns
ENSGALG00010015751	MYOM3	myomesin 3 [Source:HGNC Symbol;Acc:HGNC:26679]	3.48364	4.23448	15.2257	9.53948e-05	0.0121486	up	ns
ENSGALG00010007673	FHDC1	FH2 domain containing 1 [Source:HGNC Symbol;Acc:HGNC:29363]	2.08418	0.985591	15.2123	9.6077e-05	0.0121486	up	ns
ENSGALG00010004385	ADAMTS3	ADAM metallopeptidase with thrombospondin type 1 motif 3 [Source:HGNC Symbol;Acc:HGNC:219]	1.48405	2.01287	15.2138	9.59996e-05	0.0121486	up	ns
ENSGALG00010009620	TMOD1	tropomodulin 1 [Source:NCBI gene (formerly Entrezgene);Acc:395883]	1.42277	6.75228	15.2734	9.30183e-05	0.0121486	up	ns
ENSGALG00010013936	DLGAP3	DLG associated protein 3 [Source:HGNC Symbol;Acc:HGNC:30368]	2.41053	-0.222017	15.1546	9.90589e-05	0.0121983	up	ns
ENSGALG00010026023	THY1	Thy-1 cell surface antigen [Source:NCBI gene (formerly Entrezgene);Acc:378897]	1.43929	6.74701	15.1464	9.9488e-05	0.0121983	up	ns
ENSGALG00010001639	ZNF385D	0	1.26627	3.23205	15.1487	9.93681e-05	0.0121983	up	ns
ENSGALG00010025927	#NA	#NA	4.84006	0.179944	15.0075	0.000107083	0.0128909	up	ns
ENSGALG00010006901	TUBAL3	tubulin alpha like 3 [Source:NCBI gene (formerly Entrezgene);Acc:416694]	1.76171	4.70684	15.018	0.000106491	0.0128909	up	ns
ENSGALG00010020290	NELL1	neural EGFL like 1 [Source:HGNC Symbol;Acc:HGNC:7750]	4.93025	0.41209	14.9396	0.00011101	0.0132432	up	ns
ENSGALG00010015161	GFPT2	glutamine-fructose-6-phosphate transaminase 2 [Source:HGNC Symbol;Acc:HGNC:4242]	1.85433	4.26213	14.8838	0.000114343	0.0135191	up	ns
ENSGALG00010001265	OPN1LW	opsin 1 (cone pigments), long-wave-sensitive (color blindness, protan) [Source:NCBI gene (formerly Entrezgene);Acc:396421]	2.20241	1.31593	14.804	0.000119285	0.0138417	ns	ns
ENSGALG00010025067	SLC1A2	solute carrier family 1 member 2 [Source:NCBI gene (formerly Entrezgene);Acc:423156]	1.97009	1.70715	14.82	0.000118272	0.0138417	up	ns
ENSGALG00010007925	STK17A	serine/threonine kinase 17a [Source:NCBI gene (formerly Entrezgene);Acc:420775]	1.8317	2.25956	14.7894	0.000120208	0.0138417	up	ns
ENSGALG00010026973	MGLL	monoglyceride lipase [Source:NCBI gene (formerly Entrezgene);Acc:416024]	0.652963	5.38723	14.7687	0.000121537	0.0138741	up	ns
ENSGALG00010007950	ARC	activity regulated cytoskeleton associated protein [Source:NCBI gene (formerly Entrezgene);Acc:395075]	2.71621	1.9777	14.707	0.000125579	0.0141909	up	ns
ENSGALG00010022313	#NA	#NA	1.44015	2.25766	14.678	0.000127528	0.0141909	up	ns
ENSGALG00010010998	SOAT1	sterol O-acyltransferase 1 [Source:HGNC Symbol;Acc:HGNC:11177]	0.932509	4.83994	14.6872	0.000126903	0.0141909	up	ns
ENSGALG00010004760	THBS2	thrombospondin 2 [Source:NCBI gene (formerly Entrezgene);Acc:414837]	3.05606	3.87746	14.624	0.000131233	0.0143619	up	ns
ENSGALG00010024566	MTSS2	MTSS I-BAR domain containing 2 [Source:HGNC Symbol;Acc:HGNC:25094]	1.10077	4.96338	14.6313	0.000130728	0.0143619	up	ns
ENSGALG00010024146	CDKN1C	cyclin dependent kinase inhibitor 1C [Source:HGNC Symbol;Acc:HGNC:1786]	1.8756	3.34427	14.592	0.00013348	0.0143705	up	ns
ENSGALG00010002281	TGFBR2	transforming growth factor beta receptor 2 [Source:NCBI gene (formerly Entrezgene);Acc:396399]	0.905521	5.86698	14.592	0.000133483	0.0143705	up	ns
ENSGALG00010004070	ARL11	ADP ribosylation factor like GTPase 11 [Source:HGNC Symbol;Acc:HGNC:24046]	1.25273	3.60273	14.5525	0.000136305	0.014556	up	ns
ENSGALG00010013820	MASP1	mannan binding lectin serine peptidase 1 [Source:NCBI gene (formerly Entrezgene);Acc:407088]	3.59482	-0.023842	14.5074	0.00013961	0.0147897	up	ns
ENSGALG00010021408	TTC9	tetratricopeptide repeat domain 9 [Source:HGNC Symbol;Acc:HGNC:20267]	1.99427	3.67682	14.4437	0.00014441	0.0151768	up	ns
ENSGALG00010027290	CSPG5	chondroitin sulfate proteoglycan 5 [Source:NCBI gene (formerly Entrezgene);Acc:395466]	2.68542	-0.334977	14.4086	0.00014713	0.0152209	up	ns
ENSGALG00010028870	CACFD1	calcium channel flower domain containing 1 [Source:NCBI gene (formerly Entrezgene);Acc:417151]	1.64253	1.55608	14.3965	0.00014808	0.0152209	up	ns
ENSGALG00010028339	BCAN	brevican [Source:HGNC Symbol;Acc:HGNC:23059]	1.90799	1.96961	14.3749	0.000149785	0.0152573	up	ns
ENSGALG00010009833	SOD3	superoxide dismutase 3 [Source:HGNC Symbol;Acc:HGNC:11181]	2.07949	5.08826	14.2921	0.000156521	0.01559	up	ns
ENSGALG00010012958	OLFML2B	olfactomedin like 2B [Source:HGNC Symbol;Acc:HGNC:24558]	0.739441	6.35221	14.2963	0.000156175	0.01559	ns	ns
ENSGALG00010013809	MX1	myxovirus (influenza virus) resistance 1, interferon-inducible protein p78 (mouse) [Source:NCBI gene (formerly Entrezgene);Acc:395313]	3.02225	2.58816	14.2518	0.000159907	0.0158021	up	ns
ENSGALG00010020927	#NA	#NA	1.38994	2.27958	14.2101	0.000163492	0.0160367	up	ns
ENSGALG00010022554	SCG3	secretogranin III [Source:NCBI gene (formerly Entrezgene);Acc:415424]	1.6207	1.61233	14.1126	0.000172183	0.0163124	up	ns
ENSGALG00010027123	WDR86	WD repeat domain 86 [Source:HGNC Symbol;Acc:HGNC:28020]	1.27444	2.41014	14.1117	0.000172265	0.0163124	up	ns
ENSGALG00010022533	TMEM119	transmembrane protein 119 [Source:HGNC Symbol;Acc:HGNC:27884]	0.92313	4.14177	14.1096	0.000172461	0.0163124	up	ns
ENSGALG00010012624	PDGFB	platelet derived growth factor subunit B [Source:NCBI gene (formerly Entrezgene);Acc:374128]	0.823565	3.67485	14.1324	0.000170384	0.0163124	up	ns
ENSGALG00010017414	#NA	#NA	0.771395	5.5046	14.1336	0.000170278	0.0163124	up	ns
ENSGALG00010005510	MYOZ2	myozenin 2 [Source:NCBI gene (formerly Entrezgene);Acc:422682]	2.23823	5.37899	14.0838	0.000174845	0.0164206	up	ns
ENSGALG00010027634	OASL	2'-5'-oligoadenylate synthetase like [Source:NCBI gene (formerly Entrezgene);Acc:395908]	3.20699	4.3179	14.0417	0.0001788	0.0165571	up	ns
ENSGALG00010001330	#NA	#NA	1.00521	3.78248	14.0423	0.000178741	0.0165571	up	ns
ENSGALG00010016221	TMEM200B	transmembrane protein 200B [Source:HGNC Symbol;Acc:HGNC:33785]	1.1119	3.16507	13.9906	0.00018373	0.016664	up	ns
ENSGALG00010001856	CHST15	carbohydrate sulfotransferase 15 [Source:HGNC Symbol;Acc:HGNC:18137]	0.781852	4.03299	14.0068	0.000182153	0.016664	up	ns
ENSGALG00010005081	GREB1L	GREB1 like retinoic acid receptor coactivator [Source:HGNC Symbol;Acc:HGNC:31042]	1.15817	3.80327	13.7873	0.00020472	0.0180727	up	ns
ENSGALG00010021953	PITPNM1	phosphatidylinositol transfer protein membrane associated 1 [Source:HGNC Symbol;Acc:HGNC:9003]	1.15818	4.04826	13.746	0.000209271	0.0183521	up	ns
ENSGALG00010027772	#NA	#NA	4.29452	-1.13332	13.6501	0.000220225	0.0191856	up	ns
ENSGALG00010024974	CD44	CD44 molecule (Indian blood group) [Source:NCBI gene (formerly Entrezgene);Acc:395666]	1.08587	5.03203	13.6076	0.000225275	0.0194973	up	ns
ENSGALG00010025357	OLFML3	olfactomedin like 3 [Source:NCBI gene (formerly Entrezgene);Acc:419882]	1.31522	5.19431	13.4169	0.000249367	0.0211674	up	ns
ENSGALG00010013262	CA13	carbonic anhydrase 13 [Source:HGNC Symbol;Acc:HGNC:14914]	1.61008	3.64307	13.3571	0.000257452	0.0213559	ns	ns
ENSGALG00010014777	APCDD1L	APC down-regulated 1 like [Source:HGNC Symbol;Acc:HGNC:26892]	1.35396	1.79702	13.3627	0.000256684	0.0213559	up	ns
ENSGALG00010008130	RCSD1	RCSD domain containing 1 [Source:NCBI gene (formerly Entrezgene);Acc:418443]	0.844798	5.6643	13.3528	0.000258038	0.0213559	up	ns
ENSGALG00010013635	BCL6	B-cell CLL/lymphoma 6 [Source:NCBI gene (formerly Entrezgene);Acc:424912]	0.759721	3.6188	13.3825	0.000253979	0.0213559	up	ns
ENSGALG00010014018	DPYSL3	dihydropyrimidinase like 3 [Source:NCBI gene (formerly Entrezgene);Acc:395154]	1.34607	5.21117	13.3274	0.000261561	0.0213802	up	ns
ENSGALG00010002700	LHFPL1	LHFPL tetraspan subfamily member 6 [Source:HGNC Symbol;Acc:HGNC:6586]	0.835822	5.08898	13.3381	0.000260073	0.0213802	up	ns
ENSGALG00010011874	KCNS2	potassium voltage-gated channel modifier subfamily S member 2 [Source:HGNC Symbol;Acc:HGNC:6301]	5.70327	0.0658812	13.2786	0.000268455	0.0215706	up	ns
ENSGALG00010001230	PTX3	pentraxin 3 [Source:NCBI gene (formerly Entrezgene);Acc:548626]	3.40415	4.33278	13.2763	0.000268777	0.0215706	up	ns
ENSGALG00010024270	RAB18L	ras-related protein Rab-18-B-like [Source:NCBI gene (formerly Entrezgene);Acc:425531]	1.32094	4.15825	13.2827	0.000267859	0.0215706	up	ns
ENSGALG00010027739	FGD3	FYVE, RhoGEF and PH domain containing 3 [Source:HGNC Symbol;Acc:HGNC:16027]	0.707626	4.19803	13.2624	0.000270776	0.0216001	up	ns
ENSGALG00010003522	THRSPB	thyroid hormone responsive spot 14 beta [Source:NCBI gene (formerly Entrezgene);Acc:404756]	2.43497	2.37254	13.2139	0.000277881	0.0220342	up	ns
ENSGALG00010011533	MAOB	0	2.06632	2.36061	13.1748	0.000283746	0.0223652	up	ns
ENSGALG00010013290	AKR1D1	aldo-keto reductase family 1 member D1 [Source:NCBI gene (formerly Entrezgene);Acc:418107]	3.59464	2.38657	13.1502	0.000287485	0.0225259	up	ns
ENSGALG00010009525	#NA	#NA	1.54505	2.18723	13.1246	0.000291449	0.0227022	up	ns
ENSGALG00010021250	ISLR	immunoglobulin superfamily containing leucine rich repeat [Source:HGNC Symbol;Acc:HGNC:6133]	1.07599	4.0241	13.1001	0.000295283	0.0228663	up	ns
ENSGALG00010024434	B3GNT9	UDP-GlcNAc:betaGal beta-1,3-N-acetylglucosaminyltransferase 9 [Source:HGNC Symbol;Acc:HGNC:28714]	1.0823	4.05785	13.0402	0.000304876	0.0233363	up	ns
ENSGALG00010016382	UGDH	UDP-glucose 6-dehydrogenase [Source:NCBI gene (formerly Entrezgene);Acc:422792]	1.06448	5.68671	13.006	0.000310492	0.0236295	up	ns
ENSGALG00010019738	ADRA2A	adrenoceptor alpha 2A [Source:HGNC Symbol;Acc:HGNC:281]	1.99262	3.23789	12.983	0.000314325	0.0237846	up	ns
ENSGALG00010023136	MDK	midkine (neurite growth-promoting factor 2) [Source:NCBI gene (formerly Entrezgene);Acc:423196]	2.31709	4.28543	12.9703	0.000316473	0.023811	up	ns
ENSGALG00010019020	KCNK2	potassium two pore domain channel subfamily K member 2 [Source:HGNC Symbol;Acc:HGNC:6277]	2.58084	2.80777	12.9497	0.000319966	0.0239378	up	ns
ENSGALG00010003972	PENK	proenkephalin [Source:HGNC Symbol;Acc:HGNC:8831]	1.03898	5.40236	12.907	0.000327359	0.0243533	up	ns
ENSGALG00010007767	VAT1L	vesicle amine transport 1 like [Source:HGNC Symbol;Acc:HGNC:29315]	2.47121	3.18967	12.8719	0.000333551	0.0246754	up	ns
ENSGALG00010008029	LY6E	lymphocyte antigen 6 complex, locus E [Source:NCBI gene (formerly Entrezgene);Acc:395550]	1.03586	6.83632	12.838	0.000339647	0.0249867	up	ns
ENSGALG00010001895	P4HA3	prolyl 4-hydroxylase subunit alpha 3 [Source:HGNC Symbol;Acc:HGNC:30135]	1.43526	4.26132	12.8075	0.000345231	0.0252572	up	ns
ENSGALG00010008045	DCDC2	doublecortin domain containing 2 [Source:HGNC Symbol;Acc:HGNC:18141]	3.36732	2.3906	12.6926	0.00036711	0.0254012	up	ns
ENSGALG00010002584	#NA	#NA	3.00273	-0.751385	12.7697	0.000352276	0.0254012	ns	ns
ENSGALG00010011278	#NA	#NA	2.91539	4.59217	12.7612	0.00035389	0.0254012	up	ns
ENSGALG00010015134	PLN	phospholamban [Source:NCBI gene (formerly Entrezgene);Acc:396378]	2.44245	4.68189	12.6905	0.000367523	0.0254012	up	ns
ENSGALG00010000813	#NA	#NA	1.69486	2.64994	12.6895	0.000367711	0.0254012	up	ns
ENSGALG00010025963	OAF	out at first homolog [Source:NCBI gene (formerly Entrezgene);Acc:395161]	1.31127	5.53265	12.6768	0.000370218	0.0254012	up	ns
ENSGALG00010007719	LTBP1	latent transforming growth factor beta binding protein 1 [Source:NCBI gene (formerly Entrezgene);Acc:421461]	1.18823	5.12571	12.7213	0.00036152	0.0254012	up	ns
ENSGALG00010021516	SRSF5	serine and arginine rich splicing factor 5 [Source:NCBI gene (formerly Entrezgene);Acc:423258]	1.0331	5.27601	12.7623	0.00035367	0.0254012	up	ns
ENSGALG00010023110	LIMA1	LIM domain and actin binding 1 [Source:HGNC Symbol;Acc:HGNC:24636]	0.865267	5.77861	12.6842	0.000368766	0.0254012	up	ns
ENSGALG00010006958	KIF26B	kinesin family member 26B [Source:HGNC Symbol;Acc:HGNC:25484]	3.67507	0.189984	12.6135	0.000382975	0.0254842	up	ns
ENSGALG00010024589	ADORA1	adenosine A1 receptor [Source:NCBI gene (formerly Entrezgene);Acc:374212]	1.77784	0.922411	12.622	0.000381232	0.0254842	up	ns
ENSGALG00010010061	CYP2D6	cytochrome P450 family 2 subfamily D member 6 [Source:NCBI gene (formerly Entrezgene);Acc:417981]	1.30839	3.49718	12.657	0.000374162	0.0254842	up	ns
ENSGALG00010028001	SBNO2	strawberry notch homolog 2 [Source:HGNC Symbol;Acc:HGNC:29158]	1.08033	4.19355	12.6417	0.000377239	0.0254842	up	ns
ENSGALG00010019935	#NA	#NA	2.56768	-0.879983	12.5601	0.000394075	0.025912	ns	ns
ENSGALG00010017631	NAT8L	N-acetyltransferase 8 like [Source:HGNC Symbol;Acc:HGNC:26742]	1.88336	2.14188	12.5544	0.000395275	0.025912	up	ns
ENSGALG00010019443	NCKAP5	NCK associated protein 5 [Source:HGNC Symbol;Acc:HGNC:29847]	1.6031	0.903607	12.5669	0.000392647	0.025912	up	ns
ENSGALG00010017290	DACT1	dishevelled binding antagonist of beta catenin 1 [Source:NCBI gene (formerly Entrezgene);Acc:723789]	0.870931	4.57529	12.5047	0.000405926	0.0263494	up	ns
ENSGALG00010007698	ADAMTS18	ADAM metallopeptidase with thrombospondin type 1 motif 18 [Source:HGNC Symbol;Acc:HGNC:17110]	1.59516	2.73289	12.4733	0.000412804	0.0266651	up	ns
ENSGALG00010001134	#NA	#NA	2.49735	-0.720822	12.4509	0.000417787	0.026677	ns	ns
ENSGALG00010009080	TLL1	tolloid like 1 [Source:NCBI gene (formerly Entrezgene);Acc:395441]	2.10678	2.34699	12.448	0.000418436	0.026677	up	ns
ENSGALG00010024773	APOA1	apolipoprotein AI [Source:NCBI gene (formerly Entrezgene);Acc:396536]	1.753	9.91826	12.4454	0.000419031	0.026677	up	ns
ENSGALG00010011423	GDF6	growth differentiation factor 6 [Source:HGNC Symbol;Acc:HGNC:4221]	2.20268	1.08275	12.3602	0.000438583	0.0276558	up	ns
ENSGALG00010025286	ITGA3	integrin subunit alpha 3 [Source:NCBI gene (formerly Entrezgene);Acc:373946]	0.832988	3.88716	12.3634	0.00043784	0.0276558	up	ns
ENSGALG00010011681	MAP1B	microtubule associated protein 1B [Source:HGNC Symbol;Acc:HGNC:6836]	1.31511	4.36795	12.3182	0.000448556	0.0281506	up	ns
ENSGALG00010017305	HS3ST2	heparan sulfate-glucosamine 3-sulfotransferase 2 [Source:HGNC Symbol;Acc:HGNC:5195]	2.63984	1.59689	12.2663	0.00046122	0.0288089	up	ns
ENSGALG00010011304	COMMD5	COMM domain containing 5 [Source:NCBI gene (formerly Entrezgene);Acc:422376]	0.774422	3.75635	12.2242	0.000471727	0.0291898	up	ns
ENSGALG00010013271	GULP1	GULP PTB domain containing engulfment adaptor 1 [Source:HGNC Symbol;Acc:HGNC:18649]	0.896203	4.35475	12.2068	0.000476151	0.0293265	up	ns
ENSGALG00010017250	COL16A1	collagen type XVI alpha 1 chain [Source:HGNC Symbol;Acc:HGNC:2193]	0.841446	5.19853	12.1901	0.000480432	0.0294531	up	ns
ENSGALG00010005555	PRSS12	serine protease 12 [Source:HGNC Symbol;Acc:HGNC:9477]	1.81206	0.829159	12.1672	0.000486372	0.0295438	up	ns
ENSGALG00010023182	EPHB6	EPH receptor A7 [Source:NCBI gene (formerly Entrezgene);Acc:418308]	1.41754	1.21864	12.171	0.000485379	0.0295438	up	ns
ENSGALG00010027168	SSBP4	single stranded DNA binding protein 4 [Source:HGNC Symbol;Acc:HGNC:15676]	0.753828	5.02487	12.1464	0.000491828	0.0297388	up	ns
ENSGALG00010014722	KCTD17	potassium channel tetramerization domain containing 17 [Source:HGNC Symbol;Acc:HGNC:25705]	2.69732	-0.970148	12.1169	0.000499664	0.0299391	up	ns
ENSGALG00010009210	PCDH15	protocadherin related 15 [Source:NCBI gene (formerly Entrezgene);Acc:423644]	3.14228	-0.173927	12.0995	0.00050436	0.0299898	up	ns
ENSGALG00010020954	PLIN1	perilipin 1 [Source:NCBI gene (formerly Entrezgene);Acc:415487]	2.799	4.56187	12.0886	0.000507304	0.0299898	up	ns
ENSGALG00010027917	PPARG	peroxisome proliferator-activated receptor gamma [Source:NCBI gene (formerly Entrezgene);Acc:373928]	1.05828	3.31356	12.0914	0.000506538	0.0299898	up	ns
ENSGALG00010025414	MMP2	matrix metallopeptidase 2 [Source:NCBI gene (formerly Entrezgene);Acc:386583]	1.1302	7.89977	12.0798	0.000509711	0.0299982	up	ns
ENSGALG00010026638	LAD1	ladinin 1 [Source:HGNC Symbol;Acc:HGNC:6472]	4.23721	-0.480266	12.0185	0.000526756	0.0302248	up	ns
ENSGALG00010018092	PCDH11X	0	1.69062	0.436692	12.0167	0.000527256	0.0302248	up	ns
ENSGALG00010012875	HSF2	heat shock transcription factor 2 [Source:NCBI gene (formerly Entrezgene);Acc:421724]	1.18261	5.12488	12.036	0.00052182	0.0302248	up	ns
ENSGALG00010004791	FZD1	frizzled class receptor 1 [Source:NCBI gene (formerly Entrezgene);Acc:374062]	1.02105	5.28362	12.0389	0.000521017	0.0302248	up	ns
ENSGALG00010010970	TPM2	tropomyosin 2 [Source:NCBI gene (formerly Entrezgene);Acc:396430]	2.15325	10.0753	11.9755	0.000539046	0.0307675	up	ns
ENSGALG00010009991	LHFPL3	LHFPL tetraspan subfamily member 3 [Source:HGNC Symbol;Acc:HGNC:6589]	5.96046	1.46444	11.9642	0.000542336	0.0308224	up	ns
ENSGALG00010007575	MMP27	matrix metallopeptidase 1 [Source:NCBI gene (formerly Entrezgene);Acc:395850]	3.4613	0.821056	11.9289	0.000552706	0.0310124	up	ns
ENSGALG00010018576	PTK7	protein tyrosine kinase 7 (inactive) [Source:NCBI gene (formerly Entrezgene);Acc:421257]	0.917574	5.13328	11.9305	0.000552238	0.0310124	up	ns
ENSGALG00010027152	C4BPS	complement component 4 binding protein, secretory [Source:NCBI gene (formerly Entrezgene);Acc:419851]	1.48349	3.46916	11.8824	0.000566681	0.0315293	up	ns
ENSGALG00010016548	EVL	Enah/Vasp-like [Source:NCBI gene (formerly Entrezgene);Acc:423453]	1.01741	5.97808	11.8728	0.0005696	0.0315592	up	ns
ENSGALG00010026822	PRELP	proline and arginine rich end leucine rich repeat protein [Source:HGNC Symbol;Acc:HGNC:9357]	0.911775	6.03024	11.8302	0.000582792	0.0320221	up	ns
ENSGALG00010003192	RGCC	regulator of cell cycle [Source:HGNC Symbol;Acc:HGNC:20369]	2.22426	8.10168	11.7921	0.000594834	0.0324148	up	ns
ENSGALG00010018582	RCC2	regulator of chromosome condensation 2 [Source:HGNC Symbol;Acc:HGNC:30297]	0.617359	4.9545	11.7929	0.000594556	0.0324148	up	ns
ENSGALG00010001145	TRIM36	tripartite motif containing 36 [Source:HGNC Symbol;Acc:HGNC:16280]	1.59939	0.818373	11.746	0.000609741	0.033091	up	ns
ENSGALG00010004308	DSG2	desmoglein 2 [Source:HGNC Symbol;Acc:HGNC:3049]	3.01931	2.42959	11.7284	0.000615549	0.0331345	up	ns
ENSGALG00010012474	ASB18	ankyrin repeat and SOCS box containing 18 [Source:HGNC Symbol;Acc:HGNC:19770]	7.1758	-0.872587	11.6949	0.000626728	0.0335997	up	ns
ENSGALG00010011984	FN1	fibronectin 1 [Source:NCBI gene (formerly Entrezgene);Acc:396133]	1.55074	8.54413	11.6833	0.000630629	0.0336725	up	ns
ENSGALG00010020187	MMP23B	matrix metallopeptidase 23B [Source:HGNC Symbol;Acc:HGNC:7171]	1.14214	3.93098	11.6656	0.000636656	0.0338578	up	ns
ENSGALG00010017715	CILP	cartilage intermediate layer protein [Source:HGNC Symbol;Acc:HGNC:1980]	1.39204	7.17822	11.6562	0.00063989	0.0338937	up	ns
ENSGALG00010023056	SAG	S-antigen visual arrestin [Source:HGNC Symbol;Acc:HGNC:10521]	1.62202	1.0115	11.6434	0.00064429	0.0339908	ns	ns
ENSGALG00010016561	DEGS2	delta 4-desaturase, sphingolipid 2 [Source:HGNC Symbol;Acc:HGNC:20113]	2.03069	0.156907	11.6259	0.000650399	0.0341345	up	ns
ENSGALG00010006244	EPHA3	EPH receptor A3 [Source:NCBI gene (formerly Entrezgene);Acc:396402]	1.44377	4.6763	11.6099	0.000656012	0.0341345	up	ns
ENSGALG00010017605	GFPT1	glutamine--fructose-6-phosphate transaminase 1 [Source:NCBI gene (formerly Entrezgene);Acc:419514]	0.867917	5.39883	11.6062	0.000657325	0.0341345	up	ns
ENSGALG00010000042	CKMT1B	creatine kinase, mitochondrial 1B [Source:NCBI gene (formerly Entrezgene);Acc:374002]	1.7348	2.198	11.5432	0.000679988	0.0346323	up	ns
ENSGALG00010018540	TNFSF10	tumor necrosis factor superfamily member 10 [Source:NCBI gene (formerly Entrezgene);Acc:378894]	1.38706	5.66619	11.5472	0.000678503	0.0346323	up	ns
ENSGALG00010019557	TRIM9	tripartite motif containing 9 [Source:HGNC Symbol;Acc:HGNC:16288]	1.30363	1.54244	11.5469	0.00067864	0.0346323	up	ns
ENSGALG00010019613	FRMD6	FERM domain containing 6 [Source:HGNC Symbol;Acc:HGNC:19839]	1.00397	3.76741	11.5473	0.00067846	0.0346323	up	ns
ENSGALG00010009506	HAS2	hyaluronan synthase 2 [Source:NCBI gene (formerly Entrezgene);Acc:395594]	1.7576	2.71606	11.5121	0.000691446	0.0350513	up	ns
ENSGALG00010021821	PPP1R19L	protein phosphatase 1 regulatory subunit 9 like [Source:NCBI gene (formerly Entrezgene);Acc:395762]	0.6554	4.10149	11.5066	0.000693508	0.0350513	up	ns
ENSGALG00010011461	IRF4	interferon regulatory factor 4 [Source:NCBI gene (formerly Entrezgene);Acc:374179]	1.9433	0.353185	11.4833	0.000702229	0.0353045	up	ns
ENSGALG00010015149	#NA	#NA	0.839721	5.4159	11.472	0.000706516	0.0353045	up	ns
ENSGALG00010006794	PERPA	p53 apoptosis effector related to PMP22 A [Source:NCBI gene (formerly Entrezgene);Acc:421683]	3.2244	0.398333	11.4502	0.00071488	0.0355689	up	ns
ENSGALG00010020636	NBL1	neuroblastoma 1, DAN family BMP antagonist [Source:NCBI gene (formerly Entrezgene);Acc:373952]	0.9078	5.91878	11.4442	0.000717181	0.0355689	ns	ns
ENSGALG00010009344	ENPP2	ectonucleotide pyrophosphatase/phosphodiesterase 2 [Source:NCBI gene (formerly Entrezgene);Acc:420361]	2.3668	2.75265	11.4312	0.000722211	0.0356303	up	ns
ENSGALG00010026960	SEC61A1	SEC61 translocon subunit alpha 1 [Source:HGNC Symbol;Acc:HGNC:18276]	0.741575	5.48534	11.4271	0.000723799	0.0356303	up	ns
ENSGALG00010005935	ATP8A2	ATPase phospholipid transporting 8A2 [Source:HGNC Symbol;Acc:HGNC:13533]	2.85085	-1.20675	11.418	0.000727348	0.0356724	up	ns
ENSGALG00010016785	PDGFRB	platelet derived growth factor receptor beta [Source:HGNC Symbol;Acc:HGNC:8804]	0.901028	5.47693	11.376	0.000743975	0.0363532	up	ns
ENSGALG00010027095	SCN5A	sodium voltage-gated channel alpha subunit 5 [Source:NCBI gene (formerly Entrezgene);Acc:395947]	2.96786	2.61423	11.3466	0.00075585	0.0365706	up	ns
ENSGALG00010010993	#NA	#NA	1.46808	1.10947	11.3176	0.000767756	0.0365706	up	ns
ENSGALG00010022875	SPON1	spondin 1 [Source:NCBI gene (formerly Entrezgene);Acc:395657]	1.33558	4.62307	11.3306	0.000762402	0.0365706	up	ns
ENSGALG00010021263	STOML1	stomatin like 1 [Source:NCBI gene (formerly Entrezgene);Acc:415303]	1.15385	2.58959	11.3411	0.000758103	0.0365706	up	ns
ENSGALG00010022194	#NA	#NA	0.836638	3.85458	11.3439	0.000756956	0.0365706	up	ns
ENSGALG00010019614	MICALL2	MICAL like 2 [Source:HGNC Symbol;Acc:HGNC:29672]	0.75797	3.50436	11.3179	0.000767631	0.0365706	up	ns
ENSGALG00010014159	CDC42EP1	CDC42 effector protein 1 [Source:HGNC Symbol;Acc:HGNC:17014]	0.747027	4.59342	11.3244	0.000764948	0.0365706	ns	ns
ENSGALG00010005023	POGLUT3	protein O-glucosyltransferase 3 [Source:HGNC Symbol;Acc:HGNC:28496]	1.22805	5.35823	11.2781	0.000784279	0.0372238	up	ns
ENSGALG00010025748	ETNK2	ethanolamine kinase 2 [Source:HGNC Symbol;Acc:HGNC:25575]	1.70107	0.733804	11.2348	0.000802757	0.0376954	up	ns
ENSGALG00010009830	RNASEL	ribonuclease L [Source:NCBI gene (formerly Entrezgene);Acc:424410]	1.66182	0.992111	11.2414	0.000799937	0.0376954	up	ns
ENSGALG00010012923	MLANA	melan-A [Source:HGNC Symbol;Acc:HGNC:7124]	3.71079	-0.784525	11.1979	0.00081888	0.0383166	up	ns
ENSGALG00010022515	CHRNA1	cholinergic receptor nicotinic alpha 1 subunit [Source:NCBI gene (formerly Entrezgene);Acc:395608]	1.43321	5.11967	11.1861	0.000824134	0.0384267	up	ns
ENSGALG00010006446	LSAMP	limbic system-associated membrane protein [Source:NCBI gene (formerly Entrezgene);Acc:395687]	1.06624	3.33332	11.1347	0.000847272	0.0391471	up	ns
ENSGALG00010010995	HEBP1	heme binding protein 1 [Source:NCBI gene (formerly Entrezgene);Acc:417961]	0.911547	4.04055	11.1321	0.000848454	0.0391471	up	ns
ENSGALG00010007890	#NA	#NA	0.633809	5.24285	11.1421	0.000843893	0.0391471	up	ns
ENSGALG00010021523	CELF6	CUGBP Elav-like family member 6 [Source:HGNC Symbol;Acc:HGNC:14059]	1.41479	1.25798	11.1147	0.000856461	0.0392431	up	ns
ENSGALG00010013343	KIAA1644	shisa like 1 [Source:HGNC Symbol;Acc:HGNC:29335]	4.17502	-0.513866	11.1076	0.000859768	0.0392588	up	ns
ENSGALG00010012680	TRPM8	transient receptor potential cation channel subfamily M member 8 [Source:NCBI gene (formerly Entrezgene);Acc:424025]	3.97046	-1.32472	11.046	0.000888793	0.0398963	up	ns
ENSGALG00010007577	WFDC1	WAP four-disulfide core domain 1 [Source:NCBI gene (formerly Entrezgene);Acc:395238]	1.60468	5.49535	11.0589	0.000882616	0.0398963	ns	ns
ENSGALG00010004473	JDP2	Jun dimerization protein 2 [Source:NCBI gene (formerly Entrezgene);Acc:423363]	0.836921	3.33168	11.0576	0.000883223	0.0398963	ns	ns
ENSGALG00010024837	TNFRSF1A	TNF receptor superfamily member 1A [Source:NCBI gene (formerly Entrezgene);Acc:418325]	0.71037	5.22778	11.049	0.000887335	0.0398963	up	ns
ENSGALG00010006328	SYNDIG1L	synapse differentiation inducing 1 like [Source:HGNC Symbol;Acc:HGNC:32388]	2.11687	3.43608	11.0279	0.000897497	0.0400771	up	ns
ENSGALG00010002159	GALNT15	polypeptide N-acetylgalactosaminyltransferase 15 [Source:HGNC Symbol;Acc:HGNC:21531]	1.50383	3.65399	11.0188	0.000901902	0.0400771	up	ns
ENSGALG00010029443	#NA	#NA	1.21412	2.59325	11.0193	0.000901669	0.0400771	up	ns
ENSGALG00010004133	CRH	corticotropin releasing hormone [Source:NCBI gene (formerly Entrezgene);Acc:404297]	4.66487	4.26027	10.9998	0.000911199	0.0403548	up	ns
ENSGALG00010015174	ST6GAL2	ST6 beta-galactoside alpha-2,6-sialyltransferase 2 [Source:NCBI gene (formerly Entrezgene);Acc:403122]	2.49009	2.17629	10.9774	0.000922289	0.0407098	up	ns
ENSGALG00010012285	FBLN1	fibulin 1 [Source:NCBI gene (formerly Entrezgene);Acc:373979]	1.7677	4.52879	10.9623	0.000929847	0.0407746	up	ns
ENSGALG00010020744	CHST3	carbohydrate sulfotransferase 3 [Source:NCBI gene (formerly Entrezgene);Acc:396018]	1.05231	3.03545	10.9523	0.000934851	0.0408558	up	ns
ENSGALG00010016266	PDLIM4	PDZ and LIM domain 4 [Source:NCBI gene (formerly Entrezgene);Acc:395643]	1.24061	5.60773	10.9229	0.000949818	0.0413733	ns	ns
ENSGALG00010005501	#NA	#NA	5.15533	-1.49132	10.8981	0.000962605	0.0417928	up	ns
ENSGALG00010020010	SORBS3	sorbin and SH3 domain containing 3 [Source:HGNC Symbol;Acc:HGNC:30907]	1.08368	4.0307	10.8603	0.000982482	0.0421036	up	ns
ENSGALG00010005997	#NA	#NA	1.89817	0.930541	10.8478	0.000989147	0.0422484	up	ns
ENSGALG00010013288	CA3A	carbonic anhydrase 3A [Source:NCBI gene (formerly Entrezgene);Acc:420208]	3.0657	9.37417	10.7917	0.00101955	0.0423288	ns	ns
ENSGALG00010013619	IL1R2	interleukin 1 receptor type 2 [Source:HGNC Symbol;Acc:HGNC:5994]	2.20568	1.52669	10.8003	0.00101486	0.0423288	up	ns
ENSGALG00010029470	SSTR2	somatostatin receptor 2 [Source:NCBI gene (formerly Entrezgene);Acc:395305]	2.11185	2.70729	10.8155	0.00100656	0.0423288	up	ns
ENSGALG00010022468	MYBPC3	myosin binding protein C3 [Source:NCBI gene (formerly Entrezgene);Acc:396013]	1.91957	6.09577	10.7618	0.00103615	0.0423288	up	ns
ENSGALG00010013501	AKR1B10	aldo-keto reductase family 1 member B10 [Source:NCBI gene (formerly Entrezgene);Acc:395338]	1.34121	3.52926	10.8146	0.00100702	0.0423288	up	ns
ENSGALG00010015485	BCAS1	brain enriched myelin associated protein 1 [Source:HGNC Symbol;Acc:HGNC:974]	1.29404	1.95733	10.7585	0.001038	0.0423288	up	ns
ENSGALG00010016463	FREM1	FRAS1 related extracellular matrix 1 [Source:HGNC Symbol;Acc:HGNC:23399]	1.25294	2.49935	10.7771	0.00102766	0.0423288	up	ns
ENSGALG00010022788	CYBRD1	cytochrome b reductase 1 [Source:HGNC Symbol;Acc:HGNC:20797]	1.00384	4.45867	10.7912	0.00101985	0.0423288	up	ns
ENSGALG00010010336	FMNL2	formin like 2 [Source:HGNC Symbol;Acc:HGNC:18267]	0.787147	3.62671	10.7939	0.00101834	0.0423288	up	ns
ENSGALG00010014780	EVA1B	eva-1 homolog B [Source:HGNC Symbol;Acc:HGNC:25558]	0.688942	4.20049	10.7694	0.0010319	0.0423288	ns	ns
ENSGALG00010003541	CNR1	cannabinoid receptor 1 [Source:NCBI gene (formerly Entrezgene);Acc:428633]	0.681407	3.95156	10.7816	0.00102516	0.0423288	up	ns
ENSGALG00010006080	#NA	#NA	0.701128	4.6419	10.7499	0.00104283	0.0423594	up	ns
ENSGALG00010019595	GRIN2A	glutamate ionotropic receptor NMDA type subunit 2A [Source:HGNC Symbol;Acc:HGNC:4585]	3.63344	-1.27923	10.7335	0.00105216	0.0425801	up	ns
ENSGALG00010027444	SELENBP1	selenium binding protein 1 [Source:NCBI gene (formerly Entrezgene);Acc:425664]	0.70407	4.07176	10.729	0.0010547	0.0425801	up	ns
ENSGALG00010013301	PARVB	parvin beta [Source:HGNC Symbol;Acc:HGNC:14653]	0.938733	6.61759	10.7156	0.00106234	0.0426183	up	ns
ENSGALG00010025691	#NA	#NA	1.92958	3.20605	10.6789	0.00108367	0.0432229	up	ns
ENSGALG00010028470	C17H9ORF172	chromosome 17 open reading frame, human C9orf172 [Source:NCBI gene (formerly Entrezgene);Acc:427779]	3.53641	-0.868728	10.6629	0.00109307	0.0434139	up	ns
ENSGALG00010007302	CDH11	cadherin 11 [Source:NCBI gene (formerly Entrezgene);Acc:415797]	0.886122	4.97804	10.6596	0.00109502	0.0434139	up	ns
ENSGALG00010004043	CAB39L	calcium binding protein 39 like [Source:NCBI gene (formerly Entrezgene);Acc:418865]	0.930058	3.81301	10.6467	0.00110266	0.0435597	ns	ns
ENSGALG00010003092	#NA	#NA	2.88023	-0.508491	10.6203	0.00111854	0.0437798	ns	ns
ENSGALG00010018413	SLC15A2	solute carrier family 15 member 2 [Source:NCBI gene (formerly Entrezgene);Acc:424244]	2.66254	0.483252	10.6158	0.00112126	0.0437798	up	ns
ENSGALG00010002005	COLQ	collagen like tail subunit of asymmetric acetylcholinesterase [Source:HGNC Symbol;Acc:HGNC:2226]	2.23984	2.02863	10.6054	0.0011276	0.0437798	up	ns
ENSGALG00010015862	PDGFRL	platelet derived growth factor receptor like [Source:HGNC Symbol;Acc:HGNC:8805]	1.03794	4.37876	10.6028	0.00112918	0.0437798	up	ns
ENSGALG00010010435	GAS1	growth arrest specific 1 [Source:HGNC Symbol;Acc:HGNC:4165]	0.631485	5.28185	10.6003	0.0011307	0.0437798	up	ns
ENSGALG00010014300	ELFN2	extracellular leucine rich repeat and fibronectin type III domain containing 2 [Source:HGNC Symbol;Acc:HGNC:29396]	2.51327	-0.56213	10.5358	0.00117086	0.0440863	ns	ns
ENSGALG00010016644	NMRAL1	NmrA like redox sensor 1 [Source:NCBI gene (formerly Entrezgene);Acc:416672]	1.83646	2.11461	10.5096	0.00118759	0.0440863	up	ns
ENSGALG00010027337	AQP1	aquaporin 1 [Source:NCBI gene (formerly Entrezgene);Acc:420384]	1.60887	5.793	10.507	0.00118925	0.0440863	up	ns
ENSGALG00010026354	#NA	#NA	1.55492	6.66219	10.5009	0.00119319	0.0440863	up	ns
ENSGALG00010007243	BEAN1	brain expressed associated with NEDD4 1 [Source:NCBI gene (formerly Entrezgene);Acc:415796]	1.55011	3.64975	10.4926	0.00119854	0.0440863	ns	ns
ENSGALG00010015585	BDKRB1	bradykinin receptor B1 [Source:NCBI gene (formerly Entrezgene);Acc:772372]	1.27338	2.29009	10.5191	0.00118146	0.0440863	up	ns
ENSGALG00010013345	DCN	decorin [Source:NCBI gene (formerly Entrezgene);Acc:417892]	1.24093	9.10367	10.5418	0.00116706	0.0440863	up	ns
ENSGALG00010002554	EGFL6	EGF like domain multiple 6 [Source:NCBI gene (formerly Entrezgene);Acc:418637]	1.17428	5.39547	10.5331	0.00117253	0.0440863	ns	ns
ENSGALG00010004777	CDK14	cyclin dependent kinase 14 [Source:HGNC Symbol;Acc:HGNC:8883]	1.15142	2.67619	10.566	0.00115184	0.0440863	up	ns
ENSGALG00010016752	TLR5	0	1.12591	1.65546	10.5779	0.00114445	0.0440863	up	ns
ENSGALG00010019072	AEBP1	AE binding protein 1 [Source:HGNC Symbol;Acc:HGNC:303]	1.06936	6.91155	10.4976	0.00119527	0.0440863	up	ns
ENSGALG00010002340	RAB23	RAB23, member RAS onco family [Source:NCBI gene (formerly Entrezgene);Acc:421879]	1.04918	2.86097	10.5066	0.0011895	0.0440863	up	ns
ENSGALG00010011589	RERG	RAS like estrogen regulated growth inhibitor [Source:HGNC Symbol;Acc:HGNC:15980]	1.02992	3.95881	10.5323	0.00117304	0.0440863	up	ns
ENSGALG00010025982	SERPINE2	serpin family E member 2 [Source:NCBI gene (formerly Entrezgene);Acc:424805]	0.918624	6.11302	10.5701	0.00114931	0.0440863	up	ns
ENSGALG00010019334	ATL1	atlastin GTPase 1 [Source:HGNC Symbol;Acc:HGNC:11231]	0.650653	3.63815	10.5387	0.00116902	0.0440863	up	ns
ENSGALG00010011329	PCDHGC3	protocadherin gamma subfamily C, 3 [Source:NCBI gene (formerly Entrezgene);Acc:408051]	0.628368	6.64043	10.5089	0.00118803	0.0440863	up	ns
ENSGALG00010006063	KDELC1	protein O-glucosyltransferase 2 [Source:HGNC Symbol;Acc:HGNC:19350]	0.742792	4.38843	10.4848	0.0012036	0.0441499	up	ns
ENSGALG00010025229	#NA	#NA	0.790214	3.95513	10.4758	0.00120949	0.0442432	up	ns
ENSGALG00010011095	TNN	tenascin N [Source:HGNC Symbol;Acc:HGNC:22942]	2.29613	-0.662801	10.4405	0.0012328	0.0446193	up	ns
ENSGALG00010007382	EIF2AK2	eukaryotic translation initiation factor 2 alpha kinase 2 [Source:NCBI gene (formerly Entrezgene);Acc:395147]	0.898148	3.16192	10.4399	0.00123325	0.0446193	ns	ns
ENSGALG00010025559	SLC6A17	solute carrier family 6 member 17 [Source:HGNC Symbol;Acc:HGNC:31399]	3.78754	-0.650444	10.4251	0.00124314	0.0448056	up	ns
ENSGALG00010009608	AFAP1	actin filament associated protein 1 [Source:NCBI gene (formerly Entrezgene);Acc:374034]	1.06614	4.76398	10.4221	0.00124516	0.0448056	up	ns
ENSGALG00010011141	MSX1	msh homeobox 1 [Source:NCBI gene (formerly Entrezgene);Acc:396484]	3.3612	0.47144	10.3922	0.00126547	0.0454128	up	ns
ENSGALG00010022630	#NA	#NA	2.02991	0.951974	10.3844	0.00127086	0.045483	up	ns
ENSGALG00010005273	#NA	#NA	1.73796	1.50189	10.341	0.0013011	0.0464397	up	ns
ENSGALG00010004219	FGF2	fibroblast growth factor 2 [Source:NCBI gene (formerly Entrezgene);Acc:396413]	0.94034	3.16877	10.3184	0.00131707	0.0467578	up	ns
ENSGALG00010003560	ADGRL3	adhesion G protein-coupled receptor L3 [Source:HGNC Symbol;Acc:HGNC:20974]	1.00762	2.49252	10.3015	0.00132925	0.0469599	up	ns
ENSGALG00010024371	YPEL1	yippee like 1 [Source:HGNC Symbol;Acc:HGNC:12845]	0.67397	4.0091	10.2931	0.0013353	0.0470266	up	ns
ENSGALG00010009600	LRRC17	leucine rich repeat containing 17 [Source:NCBI gene (formerly Entrezgene);Acc:395440]	0.954328	4.29688	10.2691	0.00135277	0.0472912	up	ns
ENSGALG00010001705	HTRA1	HtrA serine peptidase 1 [Source:HGNC Symbol;Acc:HGNC:9476]	0.873666	6.66988	10.2681	0.00135352	0.0472912	up	ns
ENSGALG00010022084	SELENOM	selenoprotein M [Source:NCBI gene (formerly Entrezgene);Acc:101410532]	0.74823	4.39925	10.2722	0.00135048	0.0472912	up	ns
ENSGALG00010023375	ST14	ST14 transmembrane serine protease matriptase [Source:HGNC Symbol;Acc:HGNC:11344]	1.10483	3.75704	10.261	0.00135873	0.0473483	up	ns
ENSGALG00010028549	ADAMTS10	ADAM metallopeptidase with thrombospondin type 1 motif, 10 [Source:NCBI gene (formerly Entrezgene);Acc:769592]	0.852286	3.51885	10.2294	0.0013822	0.0480397	up	ns
ENSGALG00010022616	GLDN	gliomedin [Source:HGNC Symbol;Acc:HGNC:29514]	2.49266	-1.17978	10.2086	0.00139785	0.0484565	ns	ns
ENSGALG00010026897	#NA	#NA	1.3841	0.596311	10.1784	0.00142099	0.0490964	ns	ns
ENSGALG00010013170	COL3A1	collagen type III alpha 1 chain [Source:NCBI gene (formerly Entrezgene);Acc:396340]	1.308	11.892	10.1748	0.00142373	0.0490964	up	ns
ENSGALG00010002949	#NA	#NA	-6.73475	2.24341	27.942	1.25007e-07	0.000183927	down	down
ENSGALG00010015555	PNRC2	proline rich nuclear receptor coactivator 2 [Source:NCBI gene (formerly Entrezgene);Acc:419688]	-0.857145	7.02629	22.1186	2.56309e-06	0.0014743	ns	ns
ENSGALG00010007660	FAM98A	family with sequence similarity 98 member A [Source:NCBI gene (formerly Entrezgene);Acc:421458]	-0.894808	7.31649	18.1758	2.01426e-05	0.0052262	down	ns
ENSGALG00010020854	#NA	#NA	-1.26967	7.28046	17.6387	2.67091e-05	0.00565864	down	ns
ENSGALG00010024805	#NA	#NA	-1.86073	2.35196	17.0476	3.64548e-05	0.00643646	down	ns
ENSGALG00010012654	TENT5B	terminal nucleotidyltransferase 5B [Source:HGNC Symbol;Acc:HGNC:28273]	-1.05583	6.6782	15.998	6.34084e-05	0.00936805	down	ns
ENSGALG00010019474	TMEM163	transmembrane protein 163 [Source:HGNC Symbol;Acc:HGNC:25380]	-5.00731	-0.237502	15.2111	9.61387e-05	0.0121486	down	ns
ENSGALG00010028598	TMOD4	tropomodulin 4 [Source:NCBI gene (formerly Entrezgene);Acc:395547]	-0.721655	9.58207	14.3939	0.000148278	0.0152209	down	ns
ENSGALG00010022246	RHOV	ras homolog family member V [Source:HGNC Symbol;Acc:HGNC:18313]	-4.44871	0.0538086	14.2913	0.000156583	0.01559	ns	ns
ENSGALG00010003115	UBE3D	ubiquitin protein ligase E3D [Source:HGNC Symbol;Acc:HGNC:21381]	-1.8776	2.34617	13.9933	0.000183465	0.016664	down	ns
ENSGALG00010024654	CCDC92	coiled-coil domain containing 92 [Source:HGNC Symbol;Acc:HGNC:29563]	-1.68386	3.1486	13.9267	0.000190084	0.017123	down	ns
ENSGALG00010006202	SACS	sacsin molecular chaperone [Source:HGNC Symbol;Acc:HGNC:10519]	-0.793435	5.75564	13.7895	0.000204472	0.0180727	down	ns
ENSGALG00010023084	#NA	#NA	-1.43497	4.64944	13.7899	0.000204428	0.0180727	ns	ns
ENSGALG00010029554	#NA	#NA	-0.990732	10.0094	13.5461	0.000232776	0.0200157	down	ns
ENSGALG00010024671	KCTD20	potassium channel tetramerization domain containing 20 [Source:HGNC Symbol;Acc:HGNC:21052]	-1.2054	6.68598	13.5199	0.000236046	0.020166	down	ns
ENSGALG00010009379	RYR1	ryanodine receptor 1 [Source:HGNC Symbol;Acc:HGNC:10483]	-0.694645	11.3724	13.0632	0.000301161	0.0231859	down	ns
ENSGALG00010021574	TTLL4	tubulin tyrosine ligase like 4 [Source:HGNC Symbol;Acc:HGNC:28976]	-0.827617	4.33411	12.7372	0.000358449	0.0254012	down	ns
ENSGALG00010016875	SESN2	sestrin 2 [Source:HGNC Symbol;Acc:HGNC:20746]	-0.967589	6.73865	12.7218	0.000361414	0.0254012	down	ns
ENSGALG00010007162	#NA	#NA	-1.00384	5.42919	12.6901	0.000367603	0.0254012	down	ns
ENSGALG00010021196	ATP6V0A1	ATPase H+ transporting V0 subunit a1 [Source:NCBI gene (formerly Entrezgene);Acc:395474]	-0.773384	7.07019	12.6148	0.0003827	0.0254842	down	ns
ENSGALG00010007214	MTHFSD	methenyltetrahydrofolate synthetase domain containing [Source:HGNC Symbol;Acc:HGNC:25778]	-0.943902	4.21339	12.6494	0.000375691	0.0254842	down	ns
ENSGALG00010025442	ABCF2	ATP binding cassette subfamily F member 2 [Source:NCBI gene (formerly Entrezgene);Acc:426038]	-0.881794	9.15954	12.5395	0.000398447	0.0259913	down	ns
ENSGALG00010014151	ATP23	ATP23 metallopeptidase and ATP synthase assembly factor homolog [Source:NCBI gene (formerly Entrezgene);Acc:417812]	-0.600235	4.33519	12.2287	0.000470599	0.0291898	down	ns
ENSGALG00010022957	SLTM	SAFB like transcription modulator [Source:HGNC Symbol;Acc:HGNC:20709]	-0.72843	5.49297	12.1373	0.000494231	0.0297482	down	ns
ENSGALG00010025905	CPT1A	carnitine palmitoyltransferase 1A [Source:NCBI gene (formerly Entrezgene);Acc:423118]	-1.01544	6.2977	12.0685	0.000512816	0.0300474	ns	ns
ENSGALG00010022568	SCRN3	secernin 3 [Source:NCBI gene (formerly Entrezgene);Acc:426472]	-0.830757	7.31823	12.0194	0.000526507	0.0302248	down	ns
ENSGALG00010009070	#NA	#NA	-10.06	1.59755	11.9459	0.00054768	0.0309931	ns	ns
ENSGALG00010028896	ATP6V1G1	ATPase H+ transporting V1 subunit G1 [Source:NCBI gene (formerly Entrezgene);Acc:417249]	-0.590246	6.53293	11.8937	0.000563239	0.0314701	down	ns
ENSGALG00010018033	COQ8A	coenzyme Q8A [Source:NCBI gene (formerly Entrezgene);Acc:416745]	-0.689541	7.32132	11.838	0.000580346	0.0320206	ns	ns
ENSGALG00010003347	GPM6A	glycoprotein M6A [Source:NCBI gene (formerly Entrezgene);Acc:422569]	-2.41106	0.00274258	11.729	0.000615351	0.0331345	down	ns
ENSGALG00010002072	NEURL4	neuralized E3 ubiquitin protein ligase 4 [Source:HGNC Symbol;Acc:HGNC:34410]	-0.729631	5.33295	11.6101	0.000655933	0.0341345	ns	ns
ENSGALG00010007904	#NA	#NA	-0.953829	1.96866	11.5949	0.000661325	0.0342081	down	ns
ENSGALG00010021781	RAPGEF4	Rap guanine nucleotide exchange factor 4 [Source:HGNC Symbol;Acc:HGNC:16626]	-2.89157	2.54342	11.4767	0.000704742	0.0353045	down	down
ENSGALG00010019896	DDB1	damage specific DNA binding protein 1 [Source:NCBI gene (formerly Entrezgene);Acc:374050]	-0.64656	6.59386	11.2626	0.000790834	0.0374008	down	ns
ENSGALG00010024220	SIAH1	siah E3 ubiquitin protein ligase 1 [Source:HGNC Symbol;Acc:HGNC:10857]	-1.26947	7.53744	11.1218	0.000853171	0.0392281	down	ns
ENSGALG00010007983	RCHY1	ring finger and CHY zinc finger domain containing 1 [Source:NCBI gene (formerly Entrezgene);Acc:771726]	-0.762356	7.06544	11.0737	0.000875594	0.039844	down	ns
ENSGALG00010000684	COBL	cordon-bleu WH2 repeat protein [Source:HGNC Symbol;Acc:HGNC:22199]	-0.606044	5.83381	10.9622	0.000929915	0.0407746	down	ns
ENSGALG00010025334	RHOF	ras homolog family member F, filopodia associated [Source:NCBI gene (formerly Entrezgene);Acc:416848]	-1.15085	2.06532	10.8812	0.000971431	0.0419013	ns	ns
ENSGALG00010012952	KIAA2026	KIAA2026 [Source:HGNC Symbol;Acc:HGNC:23378]	-1.53463	6.50081	10.8839	0.000970043	0.0419013	down	ns
ENSGALG00010029558	#NA	#NA	-0.810387	5.94972	10.8667	0.000979104	0.0420951	down	ns
ENSGALG00010024680	BRSK1	BR serine/threonine kinase 1 [Source:NCBI gene (formerly Entrezgene);Acc:423098]	-3.24238	0.178985	10.842	0.000992241	0.0422484	ns	ns
ENSGALG00010022218	TUBA4A	0	-1.18284	6.97575	10.8333	0.000996918	0.0423115	down	ns
ENSGALG00010024413	AMFR	autocrine motility factor receptor [Source:HGNC Symbol;Acc:HGNC:463]	-0.600125	7.35004	10.757	0.00103888	0.0423288	down	ns
ENSGALG00010011578	MYLK4	myosin light chain kinase family member 4 [Source:HGNC Symbol;Acc:HGNC:27972]	-1.39297	6.00821	10.8171	0.00100565	0.0423288	down	ns
ENSGALG00010027176	#NA	#NA	-0.583595	5.76978	10.7105	0.0010653	0.0426183	down	ns
ENSGALG00010019646	VPS37C	VPS37C subunit of ESCRT-I [Source:NCBI gene (formerly Entrezgene);Acc:423023]	-0.802557	6.42964	10.7167	0.00106175	0.0426183	down	ns
ENSGALG00010013286	RNF14	ring finger protein 14 [Source:NCBI gene (formerly Entrezgene);Acc:416340]	-0.595146	6.23208	10.6423	0.00110527	0.0435597	down	ns
ENSGALG00010015974	VPS37A	VPS37A subunit of ESCRT-I [Source:HGNC Symbol;Acc:HGNC:24928]	-0.645233	5.15444	10.6327	0.00111106	0.0436578	down	ns
ENSGALG00010012179	#NA	#NA	-0.991495	4.54612	10.5384	0.00116918	0.0440863	down	ns
ENSGALG00010011896	SIK1	salt inducible kinase 1 [Source:NCBI gene (formerly Entrezgene);Acc:395417]	-1.02986	8.26264	10.4944	0.00119734	0.0440863	down	ns
ENSGALG00010026090	USP2	ubiquitin specific peptidase 2 [Source:NCBI gene (formerly Entrezgene);Acc:395766]	-0.665662	7.40389	10.465	0.00121658	0.0443801	down	ns
ENSGALG00010000674	GRB10	growth factor receptor bound protein 10 [Source:NCBI gene (formerly Entrezgene);Acc:420948]	-0.526255	5.85832	10.4508	0.00122597	0.0445997	down	ns
ENSGALG00010006183	PRKN	parkin RBR E3 ubiquitin protein ligase [Source:HGNC Symbol;Acc:HGNC:8607]	-0.773662	4.17537	10.3213	0.00131501	0.0467578	down	ns
ENSGALG00010029150	NARF	nuclear prelamin A recognition factor [Source:HGNC Symbol;Acc:HGNC:29916]	-0.644668	5.75866	10.3006	0.00132986	0.0469599	down	ns
ENSGALG00010018552	DTD1	D-tyrosyl-tRNA deacylase 1 [Source:NCBI gene (formerly Entrezgene);Acc:416726]	-0.611545	4.71613	10.1453	0.00144673	0.0497601	down	ns
ENSGALG00010022038	GAPDH	glyceraldehyde-3-phosphate dehydrogenase [Source:NCBI gene (formerly Entrezgene);Acc:374193]	-0.737732	15.9002	10.1375	0.0014528	0.0498392	down	ns

## Sheet: WS-males
Additional File 2. Differential expression analysis (males: WS vs CTRL)
Tables report the differentially expressed genes (DEGs, FDR ≤ 0.05) in the different comparisons (SM, WB, and WS vs CTRL; males and females, EdgeR glmLRT). Ensembl gene ID, gene name, gene description, log2 fold change (logFC), mean log count per million (logCPM), Likelihood ratio (LR), nominal p-value (PValue), and false discovery rate (FDR) are reported for all the genes evaluated. Genes signif…
Ensembl Gene ID	Gene name	Gene description	logFC	logCPM	LR	PValue	FDR	DEGs by SM?	DEGs by WB?
ENSGALG00010029780	TEX14	testis expressed 14, intercellular bridge forming factor [Source:HGNC Symbol;Acc:HGNC:11737]	4.86196	1.90276	46.9526	7.27228e-12	9.62996e-08	up	up
ENSGALG00010003420	#NA	#NA	6.68276	3.65005	29.6257	5.24046e-08	0.000346971	up	up
ENSGALG00010019365	#NA	#NA	3.10905	-0.604429	19.0408	1.27955e-05	0.0282396	up	ns
ENSGALG00010007595	ATP2C2	ATPase secretory pathway Ca2+ transporting 2 [Source:HGNC Symbol;Acc:HGNC:29103]	2.54685	1.35666	18.6153	1.59935e-05	0.0302552	up	up
ENSGALG00010029939	#NA	#NA	6.7867	-0.226553	18.1575	2.0337e-05	0.0336629	up	ns
ENSGALG00010012260	MBD2	Methyl-CpG-binding domain protein 2	-2.53267	5.23857	27.4845	1.58355e-07	0.000560977	down	down
ENSGALG00010002949	#NA	#NA	-6.63257	2.24341	27.3535	1.69454e-07	0.000560977	down	ns
ENSGALG00010021781	RAPGEF4	Rap guanine nucleotide exchange factor 4 [Source:HGNC Symbol;Acc:HGNC:16626]	-4.73718	2.54342	25.4079	4.64003e-07	0.00122887	down	down

## Sheet: SM-females
Additional File 2. Differential expression analysis (females: SM vs CTRL)
Tables report the differentially expressed genes (DEGs, FDR ≤ 0.05) in the different comparisons (SM, WB, and WS vs CTRL; males and females, EdgeR glmLRT). Ensembl gene ID, gene name, gene description, log2 fold change (logFC), mean log count per million (logCPM), Likelihood ratio (LR), nominal p-value (PValue), and false discovery rate (FDR) are reported for all the genes evaluated. Genes signif…
Ensembl Gene ID	Gene name	Gene description	logFC	logCPM	LR	PValue	FDR
ENSGALG00010029377	NCF1C	neutrophil cytosolic factor 1C pseudo [Source:NCBI gene (formerly Entrezgene);Acc:417485]	1.74053	1.38158	23.3273	1.36649e-06	0.00884458
ENSGALG00010015960	CHRNA9	cholinergic receptor nicotinic alpha 9 subunit [Source:NCBI gene (formerly Entrezgene);Acc:395522]	-2.34273	2.45361	23.8706	1.03036e-06	0.00884458

## Sheet: WB-females
Additional File 2. Differential expression analysis (females: WB vs CTRL)
Tables report the differentially expressed genes (DEGs, FDR ≤ 0.05) in the different comparisons (SM, WB, and WS vs CTRL; males and females, EdgeR glmLRT). Ensembl gene ID, gene name, gene description, log2 fold change (logFC), mean log count per million (logCPM), Likelihood ratio (LR), nominal p-value (PValue), and false discovery rate (FDR) are reported for all the genes evaluated. Genes signif…
Ensembl Gene ID	Gene name	Gene description	logFC	logCPM	LR	PValue	FDR
ENSGALG00010017207	#NA	#NA	1.64892	7.72414	41.2444	1.34336e-10	1.73898e-06
ENSGALG00010019027	GNLY	granulysin [Source:NCBI gene (formerly Entrezgene);Acc:693257]	1.6556	4.21158	32.3139	1.31171e-08	8.49006e-05
ENSGALG00010027224	RARRES2	retinoic acid receptor responder (tazarotene induced) 2 [Source:NCBI gene (formerly Entrezgene);Acc:420366]	1.3203	3.2077	22.5996	1.99523e-06	0.00592372
ENSGALG00010013380	PHGDH	phosphoglycerate dehydrogenase [Source:HGNC Symbol;Acc:HGNC:8923]	2.70642	1.46252	22.3366	2.28803e-06	0.00592372
ENSGALG00010005070	ALB	albumin [Source:NCBI gene (formerly Entrezgene);Acc:396197]	8.05034	3.93537	20.4425	6.14514e-06	0.0113641
ENSGALG00010017200	KCNQ4	potassium voltage-gated channel subfamily Q member 4 [Source:HGNC Symbol;Acc:HGNC:6298]	2.2212	0.840056	19.5268	9.91993e-06	0.0160517
ENSGALG00010014944	FGB	fibrinogen beta chain [Source:NCBI gene (formerly Entrezgene);Acc:373926]	4.26965	0.350035	18.6846	1.54225e-05	0.0221827
ENSGALG00010012015	#NA	#NA	1.20981	5.12241	17.4717	2.9161e-05	0.0369544
ENSGALG00010014390	SPARC	secreted protein acidic and cysteine rich [Source:NCBI gene (formerly Entrezgene);Acc:386571]	1.02972	9.92561	17.331	3.1402e-05	0.0369544
ENSGALG00010008956	LVRN	laeverin [Source:HGNC Symbol;Acc:HGNC:26904]	1.49065	3.31053	16.8411	4.06444e-05	0.0404724
ENSGALG00010003131	TAP1	transporter 1, ATP-binding cassette, sub-family B (MDR/TAP) [Source:NCBI gene (formerly Entrezgene);Acc:427727]	1.00935	3.6227	16.6026	4.60875e-05	0.0426145
ENSGALG00010028475	AMBP	alpha-1-microglobulin/bikunin [Source:NCBI gene (formerly Entrezgene);Acc:770795]	4.04821	-0.404864	16.3025	5.39913e-05	0.0465945
ENSGALG00010016119	FETUB	fetuin B [Source:NCBI gene (formerly Entrezgene);Acc:395404]	3.72285	-1.76358	15.8153	6.98344e-05	0.0488057
ENSGALG00010025650	PPP1R1A	protein phosphatase 1 regulatory inhibitor subunit 1A [Source:HGNC Symbol;Acc:HGNC:9286]	-1.99561	6.05232	23.7108	1.1195e-06	0.00483064
ENSGALG00010004429	#NA	#NA	-2.27202	2.70189	20.6563	5.49553e-06	0.0113641
ENSGALG00010010577	PBX1	PBX homeobox 1 [Source:NCBI gene (formerly Entrezgene);Acc:395505]	-0.913166	7.72277	17.0024	3.73327e-05	0.0402727
ENSGALG00010010254	WDR41	WD repeat domain 41 [Source:HGNC Symbol;Acc:HGNC:25601]	-1.46184	3.37276	16.0332	6.22423e-05	0.0475446
ENSGALG00010026023	THY1	Thy-1 cell surface antigen [Source:NCBI gene (formerly Entrezgene);Acc:378897]	0.816487	5.96565	16.0272	6.24378e-05	0.0475446
ENSGALG00010029316	INTS2	integrator complex subunit 2 [Source:NCBI gene (formerly Entrezgene);Acc:417640]	-1.05867	5.09902	15.7672	7.16344e-05	0.0488057

## Sheet: WS-females
Additional File 2. Differential expression analysis (females: WS vs CTRL)
Tables report the differentially expressed genes (DEGs, FDR ≤ 0.05) in the different comparisons (SM, WB, and WS vs CTRL; males and females, EdgeR glmLRT). Ensembl gene ID, gene name, gene description, log2 fold change (logFC), mean log count per million (logCPM), Likelihood ratio (LR), nominal p-value (PValue), and false discovery rate (FDR) are reported for all the genes evaluated. Genes signif…
Ensembl Gene ID	Gene name	Gene description	logFC	logCPM	LR	PValue	FDR
ENSGALG00010008956	LVRN	laeverin [Source:HGNC Symbol;Acc:HGNC:26904]	2.01472	3.31053	35.8131	2.17184e-09	2.81144e-05
ENSGALG00010023136	MDK	midkine (neurite growth-promoting factor 2) [Source:NCBI gene (formerly Entrezgene);Acc:423196]	1.77637	3.29093	30.1019	4.09936e-08	0.000265331
ENSGALG00010022468	MYBPC3	myosin binding protein C3 [Source:NCBI gene (formerly Entrezgene);Acc:396013]	1.82031	5.50157	21.1231	4.30708e-06	0.00929251
ENSGALG00010014865	TLR2	toll like receptor 2 [Source:NCBI gene (formerly Entrezgene);Acc:769014]	1.77657	1.27108	19.238	1.15393e-05	0.018672
ENSGALG00010001230	PTX3	pentraxin 3 [Source:NCBI gene (formerly Entrezgene);Acc:548626]	2.38264	2.45397	18.1625	2.02836e-05	0.0262571
ENSGALG00010002274	#NA	#NA	8.70923	0.49516	17.9024	2.32522e-05	0.0273637
ENSGALG00010015177	TC2N	tandem C2 domains, nuclear [Source:HGNC Symbol;Acc:HGNC:19859]	1.92388	0.120009	17.499	2.87453e-05	0.031009
ENSGALG00010022248	FIGNL2	fidgetin like 2 [Source:HGNC Symbol;Acc:HGNC:13287]	2.23508	0.789497	17.2146	3.33859e-05	0.0332446
ENSGALG00010002281	TGFBR2	transforming growth factor beta receptor 2 [Source:NCBI gene (formerly Entrezgene);Acc:396399]	0.799165	5.28128	21.9703	2.76906e-06	0.00929251
ENSGALG00010026801	FMOD	fibromodulin [Source:NCBI gene (formerly Entrezgene);Acc:395814]	-3.17428	3.59979	21.4127	3.70315e-06	0.00929251
ENSGALG00010002294	DAZL	deleted in azoospermia like [Source:NCBI gene (formerly Entrezgene);Acc:374054]	-6.83549	-1.31757	21.1543	4.23753e-06	0.00929251
ENSGALG00010014104	ALDH1A1	aldehyde dehydrogenase 1 family member A1 [Source:NCBI gene (formerly Entrezgene);Acc:395264]	-1.63456	3.04126	19.5546	9.77661e-06	0.0180797
ENSGALG00010011539	LANCL1	LanC like 1 [Source:NCBI gene (formerly Entrezgene);Acc:424006]	-0.728033	6.28751	18.6244	1.59167e-05	0.0228936
ENSGALG00010001268	CBLN2	cerebellin 2 [Source:NCBI gene (formerly Entrezgene);Acc:421019]	-3.20822	-0.913474	16.9167	3.90564e-05	0.0361133
